# Supplementary material for: Identification of amino acid residues in protein SRP72 required for binding to a kinked 5e motif of the human signal recognition particle RNA
Source: BMC Mol Biol. 2010 Nov 13;11:83. doi: 10.1186/1471-2199-11-83 (PMC2995471; doi:10.1186/1471-2199-11-83)
Supplement: Additional file 2 — Atomic coordinates of the predicted structure of human SRP72 in pdb format. [file 1471-2199-11-83-S2.PDB]

REMARK    File generated by Swiss-PdbViewer  4.00b0
REMARK    http://www.expasy.org/spdbv/
CRYST1    0.000    0.000    0.000  90.00  90.00  90.00 P 1           1
ATOM      1  N   MET X   1      24.328  76.781  88.116  1.00 99.99
ATOM      2  CA  MET X   1      23.191  77.792  88.147  1.00 99.99
ATOM      3  C   MET X   1      22.606  77.924  86.828  1.00 99.99
ATOM      4  O   MET X   1      21.393  77.808  86.671  1.00 99.99
ATOM      5  CB  MET X   1      23.691  79.146  88.655  1.00 99.99
ATOM      6  CG  MET X   1      24.160  79.132  90.100  1.00 99.99
ATOM      7  SD  MET X   1      22.827  78.784  91.262  1.00 99.99
ATOM      8  CE  MET X   1      21.871  80.294  91.141  1.00 99.99
ATOM      9  N   ALA X   2      23.391  78.431  85.874  1.00  0.00
ATOM     10  CA  ALA X   2      22.898  78.623  84.439  1.00  0.00
ATOM     11  C   ALA X   2      22.205  78.397  83.099  1.00  0.00
ATOM     12  O   ALA X   2      22.726  78.337  81.987  1.00  0.00
ATOM     13  CB  ALA X   2      24.077  78.736  83.484  1.00  0.00
ATOM     14  N   SER X   3      20.862  78.246  83.144  1.00  0.00
ATOM     15  CA  SER X   3      20.369  78.438  81.709  1.00  0.00
ATOM     16  C   SER X   3      20.319  79.709  80.889  1.00  0.00
ATOM     17  O   SER X   3      19.688  80.735  81.136  1.00  0.00
ATOM     18  CB  SER X   3      18.898  78.035  81.589  1.00  0.00
ATOM     19  OG  SER X   3      18.408  78.274  80.282  1.00  0.00
ATOM     20  N   GLY X   4      21.037  79.731  79.768  1.00  0.00
ATOM     21  CA  GLY X   4      21.675  81.220  79.524  1.00  0.00
ATOM     22  C   GLY X   4      21.245  80.722  78.161  1.00  0.00
ATOM     23  O   GLY X   4      21.908  80.171  77.284  1.00  0.00
ATOM     24  N   GLY X   5      19.990  80.911  77.889  1.00  0.00
ATOM     25  CA  GLY X   5      19.301  79.428  77.185  1.00  0.00
ATOM     26  C   GLY X   5      19.144  80.776  76.448  1.00  0.00
ATOM     27  O   GLY X   5      19.666  81.863  76.691  1.00  0.00
ATOM     28  N   SER X   6      18.329  80.757  75.403  1.00  0.00
ATOM     29  CA  SER X   6      18.007  82.549  75.602  1.00  0.00
ATOM     30  C   SER X   6      18.396  82.301  74.153  1.00  0.00
ATOM     31  O   SER X   6      17.661  82.041  73.202  1.00  0.00
ATOM     32  CB  SER X   6      18.954  83.151  76.642  1.00  0.00
ATOM     33  OG  SER X   6      18.725  82.594  77.924  1.00  0.00
ATOM     34  N   GLY X   7      19.689  82.375  73.875  1.00  0.00
ATOM     35  CA  GLY X   7      20.304  82.145  72.845  1.00  0.00
ATOM     36  C   GLY X   7      21.271  81.112  72.288  1.00  0.00
ATOM     37  O   GLY X   7      22.302  81.333  71.654  1.00  0.00
ATOM     38  N   GLY X   8      21.021  79.818  72.479  1.00  0.00
ATOM     39  CA  GLY X   8      21.840  78.829  72.148  1.00  0.00
ATOM     40  C   GLY X   8      22.506  79.385  70.901  1.00  0.00
ATOM     41  O   GLY X   8      23.679  79.251  70.556  1.00  0.00
ATOM     42  N   VAL X   9      21.762  80.101  70.067  1.00  0.00
ATOM     43  CA  VAL X   9      21.756  80.436  68.660  1.00  0.00
ATOM     44  C   VAL X   9      21.542  81.914  68.882  1.00  0.00
ATOM     45  O   VAL X   9      20.770  82.658  68.279  1.00  0.00
ATOM     46  CB  VAL X   9      20.627  79.704  67.910  1.00  0.00
ATOM     47  CG1 VAL X   9      20.890  78.207  67.882  1.00  0.00
ATOM     48  CG2 VAL X   9      19.290  79.945  68.595  1.00  0.00
ATOM     49  N   SER X  10      22.295  82.462  69.860  1.00  0.00
ATOM     50  CA  SER X  10      22.089  83.816  70.297  1.00  0.00
ATOM     51  C   SER X  10      23.485  83.703  70.907  1.00  0.00
ATOM     52  O   SER X  10      24.428  84.486  70.799  1.00  0.00
ATOM     53  CB  SER X  10      20.867  83.903  71.214  1.00  0.00
ATOM     54  OG  SER X  10      20.681  85.224  71.691  1.00  0.00
ATOM     55  N   VAL X  11      23.715  82.623  71.650  1.00  0.00
ATOM     56  CA  VAL X  11      25.064  82.535  72.166  1.00  0.00
ATOM     57  C   VAL X  11      26.118  82.507  71.060  1.00  0.00
ATOM     58  O   VAL X  11      27.209  83.075  71.051  1.00  0.00
ATOM     59  CB  VAL X  11      25.266  81.258  73.003  1.00  0.00
ATOM     60  CG1 VAL X  11      26.733  81.086  73.366  1.00  0.00
ATOM     61  CG2 VAL X  11      24.458  81.331  74.289  1.00  0.00
ATOM     62  N   PRO X  12      25.864  81.797  69.966  1.00  0.00
ATOM     63  CA  PRO X  12      26.773  81.546  68.841  1.00  0.00
ATOM     64  C   PRO X  12      27.131  82.896  68.238  1.00  0.00
ATOM     65  O   PRO X  12      28.252  83.299  67.932  1.00  0.00
ATOM     66  CB  PRO X  12      25.955  80.665  67.894  1.00  0.00
ATOM     67  CG  PRO X  12      25.023  79.920  68.789  1.00  0.00
ATOM     68  CD  PRO X  12      24.582  80.899  69.841  1.00  0.00
ATOM     69  N   ALA X  13      26.127  83.756  68.008  1.00  0.00
ATOM     70  CA  ALA X  13      26.225  84.969  67.437  1.00  0.00
ATOM     71  C   ALA X  13      27.293  85.648  68.282  1.00  0.00
ATOM     72  O   ALA X  13      28.448  85.941  67.978  1.00  0.00
ATOM     73  CB  ALA X  13      24.889  85.693  67.499  1.00  0.00
ATOM     74  N   LEU X  14      26.901  85.957  69.512  1.00  0.00
ATOM     75  CA  LEU X  14      27.755  86.521  70.468  1.00  0.00
ATOM     76  C   LEU X  14      29.158  85.977  70.533  1.00  0.00
ATOM     77  O   LEU X  14      30.176  86.596  70.837  1.00  0.00
ATOM     78  CB  LEU X  14      27.188  86.325  71.875  1.00  0.00
ATOM     79  CG  LEU X  14      25.933  87.131  72.219  1.00  0.00
ATOM     80  CD1 LEU X  14      25.546  86.928  73.676  1.00  0.00
ATOM     81  CD2 LEU X  14      26.170  88.616  71.993  1.00  0.00
ATOM     82  N   TRP X  15      29.341  84.693  70.234  1.00  0.00
ATOM     83  CA  TRP X  15      30.742  84.154  70.193  1.00  0.00
ATOM     84  C   TRP X  15      31.600  84.726  69.095  1.00  0.00
ATOM     85  O   TRP X  15      32.761  85.125  69.183  1.00  0.00
ATOM     86  CB  TRP X  15      30.727  82.639  69.981  1.00  0.00
ATOM     87  CG  TRP X  15      32.093  82.026  69.934  1.00  0.00
ATOM     88  CD1 TRP X  15      32.849  81.625  70.998  1.00  0.00
ATOM     89  CD2 TRP X  15      32.868  81.745  68.762  1.00  0.00
ATOM     90  NE1 TRP X  15      34.047  81.111  70.562  1.00  0.00
ATOM     91  CE2 TRP X  15      34.082  81.174  69.192  1.00  0.00
ATOM     92  CE3 TRP X  15      32.654  81.920  67.391  1.00  0.00
ATOM     93  CZ2 TRP X  15      35.078  80.777  68.300  1.00  0.00
ATOM     94  CZ3 TRP X  15      33.644  81.525  66.511  1.00  0.00
ATOM     95  CH2 TRP X  15      34.840  80.960  66.966  1.00  0.00
ATOM     96  N   SER X  16      31.028  84.808  67.890  1.00  0.00
ATOM     97  CA  SER X  16      31.476  85.153  66.722  1.00  0.00
ATOM     98  C   SER X  16      31.903  86.618  66.644  1.00  0.00
ATOM     99  O   SER X  16      32.804  87.118  65.973  1.00  0.00
ATOM    100  CB  SER X  16      30.401  84.946  65.653  1.00  0.00
ATOM    101  OG  SER X  16      30.080  83.573  65.512  1.00  0.00
ATOM    102  N   GLU X  17      31.210  87.463  67.399  1.00  0.00
ATOM    103  CA  GLU X  17      31.255  88.811  67.481  1.00  0.00
ATOM    104  C   GLU X  17      32.475  89.047  68.341  1.00  0.00
ATOM    105  O   GLU X  17      33.538  89.592  68.048  1.00  0.00
ATOM    106  CB  GLU X  17      29.976  89.352  68.123  1.00  0.00
ATOM    107  CG  GLU X  17      28.723  89.130  67.292  1.00  0.00
ATOM    108  CD  GLU X  17      27.489  89.748  67.920  1.00  0.00
ATOM    109  OE1 GLU X  17      27.194  89.425  69.090  1.00  0.00
ATOM    110  OE2 GLU X  17      26.818  90.555  67.243  1.00  0.00
ATOM    111  N   VAL X  18      32.339  88.589  69.574  1.00  0.00
ATOM    112  CA  VAL X  18      33.526  88.642  70.373  1.00  0.00
ATOM    113  C   VAL X  18      34.897  88.329  69.767  1.00  0.00
ATOM    114  O   VAL X  18      35.921  89.006  69.851  1.00  0.00
ATOM    115  CB  VAL X  18      33.458  87.652  71.551  1.00  0.00
ATOM    116  CG1 VAL X  18      34.791  87.603  72.283  1.00  0.00
ATOM    117  CG2 VAL X  18      32.382  88.074  72.540  1.00  0.00
ATOM    118  N   ASN X  19      35.041  87.206  69.060  1.00  0.00
ATOM    119  CA  ASN X  19      36.165  86.670  68.524  1.00  0.00
ATOM    120  C   ASN X  19      36.687  87.697  67.528  1.00  0.00
ATOM    121  O   ASN X  19      37.857  88.001  67.302  1.00  0.00
ATOM    122  CB  ASN X  19      35.846  85.349  67.821  1.00  0.00
ATOM    123  CG  ASN X  19      37.090  84.634  67.332  1.00  0.00
ATOM    124  OD1 ASN X  19      37.942  84.235  68.127  1.00  0.00
ATOM    125  ND2 ASN X  19      37.199  84.470  66.019  1.00  0.00
ATOM    126  N   ARG X  20      35.804  88.359  66.804  1.00  0.00
ATOM    127  CA  ARG X  20      36.148  89.403  65.871  1.00  0.00
ATOM    128  C   ARG X  20      36.771  90.598  66.604  1.00  0.00
ATOM    129  O   ARG X  20      37.724  91.290  66.251  1.00  0.00
ATOM    130  CB  ARG X  20      34.902  89.889  65.128  1.00  0.00
ATOM    131  CG  ARG X  20      34.347  88.890  64.126  1.00  0.00
ATOM    132  CD  ARG X  20      33.072  89.406  63.479  1.00  0.00
ATOM    133  NE  ARG X  20      32.510  88.444  62.534  1.00  0.00
ATOM    134  CZ  ARG X  20      31.362  88.616  61.887  1.00  0.00
ATOM    135  NH1 ARG X  20      30.929  87.687  61.046  1.00  0.00
ATOM    136  NH2 ARG X  20      30.649  89.717  62.084  1.00  0.00
ATOM    137  N   TYR X  21      36.228  90.947  67.768  1.00  0.00
ATOM    138  CA  TYR X  21      36.610  92.047  68.567  1.00  0.00
ATOM    139  C   TYR X  21      38.042  91.585  68.837  1.00  0.00
ATOM    140  O   TYR X  21      39.087  92.000  68.339  1.00  0.00
ATOM    141  CB  TYR X  21      35.716  92.146  69.805  1.00  0.00
ATOM    142  CG  TYR X  21      34.276  92.486  69.495  1.00  0.00
ATOM    143  CD1 TYR X  21      33.310  91.491  69.423  1.00  0.00
ATOM    144  CD2 TYR X  21      33.888  93.802  69.276  1.00  0.00
ATOM    145  CE1 TYR X  21      31.991  91.793  69.141  1.00  0.00
ATOM    146  CE2 TYR X  21      32.574  94.122  68.992  1.00  0.00
ATOM    147  CZ  TYR X  21      31.624  93.104  68.926  1.00  0.00
ATOM    148  OH  TYR X  21      30.311  93.407  68.644  1.00  0.00
ATOM    149  N   GLY X  22      38.173  90.606  69.727  1.00  0.00
ATOM    150  CA  GLY X  22      39.530  90.131  70.108  1.00  0.00
ATOM    151  C   GLY X  22      40.615  90.163  69.035  1.00  0.00
ATOM    152  O   GLY X  22      41.793  90.480  69.192  1.00  0.00
ATOM    153  N   GLN X  23      40.324  89.825  67.777  1.00  0.00
ATOM    154  CA  GLN X  23      41.213  89.950  66.719  1.00  0.00
ATOM    155  C   GLN X  23      41.583  91.384  66.528  1.00  0.00
ATOM    156  O   GLN X  23      42.704  91.835  66.295  1.00  0.00
ATOM    157  CB  GLN X  23      40.583  89.431  65.425  1.00  0.00
ATOM    158  CG  GLN X  23      40.407  87.921  65.383  1.00  0.00
ATOM    159  CD  GLN X  23      39.677  87.455  64.138  1.00  0.00
ATOM    160  OE1 GLN X  23      39.217  88.267  63.336  1.00  0.00
ATOM    161  NE2 GLN X  23      39.571  86.141  63.974  1.00  0.00
ATOM    162  N   ASN X  24      40.579  92.265  66.621  1.00  0.00
ATOM    163  CA  ASN X  24      40.859  93.733  66.395  1.00  0.00
ATOM    164  C   ASN X  24      40.886  94.367  67.787  1.00  0.00
ATOM    165  O   ASN X  24      40.236  95.324  68.203  1.00  0.00
ATOM    166  CB  ASN X  24      39.763  94.361  65.531  1.00  0.00
ATOM    167  CG  ASN X  24      39.821  93.896  64.089  1.00  0.00
ATOM    168  OD1 ASN X  24      40.891  93.573  63.573  1.00  0.00
ATOM    169  ND2 ASN X  24      38.667  93.861  63.433  1.00  0.00
ATOM    170  N   GLY X  25      41.714  93.823  68.667  1.00  0.00
ATOM    171  CA  GLY X  25      42.065  94.028  69.987  1.00  0.00
ATOM    172  C   GLY X  25      41.174  95.169  70.469  1.00  0.00
ATOM    173  O   GLY X  25      41.438  96.370  70.469  1.00  0.00
ATOM    174  N   ASP X  26      39.964  94.859  70.953  1.00  0.00
ATOM    175  CA  ASP X  26      39.075  95.922  71.180  1.00  0.00
ATOM    176  C   ASP X  26      38.840  95.427  72.605  1.00  0.00
ATOM    177  O   ASP X  26      37.848  94.866  73.069  1.00  0.00
ATOM    178  CB  ASP X  26      37.903  95.859  70.199  1.00  0.00
ATOM    179  CG  ASP X  26      37.016  97.087  70.271  1.00  0.00
ATOM    180  OD1 ASP X  26      37.382  98.042  70.987  1.00  0.00
ATOM    181  OD2 ASP X  26      35.956  97.093  69.610  1.00  0.00
ATOM    182  N   PHE X  27      39.859  95.644  73.442  1.00  0.00
ATOM    183  CA  PHE X  27      39.908  94.935  74.768  1.00  0.00
ATOM    184  C   PHE X  27      38.657  95.148  75.609  1.00  0.00
ATOM    185  O   PHE X  27      38.105  94.346  76.362  1.00  0.00
ATOM    186  CB  PHE X  27      41.094  95.431  75.597  1.00  0.00
ATOM    187  CG  PHE X  27      41.209  94.775  76.943  1.00  0.00
ATOM    188  CD1 PHE X  27      41.750  93.507  77.067  1.00  0.00
ATOM    189  CD2 PHE X  27      40.777  95.425  78.086  1.00  0.00
ATOM    190  CE1 PHE X  27      41.856  92.903  78.306  1.00  0.00
ATOM    191  CE2 PHE X  27      40.883  94.821  79.324  1.00  0.00
ATOM    192  CZ  PHE X  27      41.420  93.565  79.437  1.00  0.00
ATOM    193  N   THR X  28      38.081  96.342  75.529  1.00  0.00
ATOM    194  CA  THR X  28      36.978  96.790  76.340  1.00  0.00
ATOM    195  C   THR X  28      35.779  95.945  75.994  1.00  0.00
ATOM    196  O   THR X  28      34.994  95.405  76.771  1.00  0.00
ATOM    197  CB  THR X  28      36.650  98.272  76.078  1.00  0.00
ATOM    198  OG1 THR X  28      37.779  99.083  76.425  1.00  0.00
ATOM    199  CG2 THR X  28      35.456  98.708  76.912  1.00  0.00
ATOM    200  N   ARG X  29      35.549  95.767  74.689  1.00  0.00
ATOM    201  CA  ARG X  29      34.626  95.234  73.956  1.00  0.00
ATOM    202  C   ARG X  29      34.714  93.742  74.262  1.00  0.00
ATOM    203  O   ARG X  29      33.793  92.964  74.505  1.00  0.00
ATOM    204  CB  ARG X  29      34.886  95.520  72.476  1.00  0.00
ATOM    205  CG  ARG X  29      34.838  96.994  72.110  1.00  0.00
ATOM    206  CD  ARG X  29      33.431  97.552  72.249  1.00  0.00
ATOM    207  NE  ARG X  29      33.340  98.931  71.775  1.00  0.00
ATOM    208  CZ  ARG X  29      32.292  99.723  71.976  1.00  0.00
ATOM    209  NH1 ARG X  29      32.298 100.963  71.508  1.00  0.00
ATOM    210  NH2 ARG X  29      31.239  99.272  72.645  1.00  0.00
ATOM    211  N   ALA X  30      35.915  93.189  74.277  1.00  0.00
ATOM    212  CA  ALA X  30      36.021  91.856  74.681  1.00  0.00
ATOM    213  C   ALA X  30      35.731  91.545  76.131  1.00  0.00
ATOM    214  O   ALA X  30      35.384  90.466  76.609  1.00  0.00
ATOM    215  CB  ALA X  30      37.433  91.342  74.447  1.00  0.00
ATOM    216  N   LEU X  31      35.851  92.512  77.017  1.00  0.00
ATOM    217  CA  LEU X  31      35.550  92.268  78.452  1.00  0.00
ATOM    218  C   LEU X  31      34.062  92.175  78.641  1.00  0.00
ATOM    219  O   LEU X  31      33.431  91.302  79.234  1.00  0.00
ATOM    220  CB  LEU X  31      36.091  93.410  79.315  1.00  0.00
ATOM    221  CG  LEU X  31      35.841  93.300  80.820  1.00  0.00
ATOM    222  CD1 LEU X  31      36.500  92.051  81.385  1.00  0.00
ATOM    223  CD2 LEU X  31      36.407  94.508  81.549  1.00  0.00
ATOM    224  N   LYS X  32      33.362  93.173  78.090  1.00  0.00
ATOM    225  CA  LYS X  32      31.980  93.205  78.250  1.00  0.00
ATOM    226  C   LYS X  32      31.358  92.070  77.437  1.00  0.00
ATOM    227  O   LYS X  32      30.443  91.320  77.773  1.00  0.00
ATOM    228  CB  LYS X  32      31.415  94.541  77.763  1.00  0.00
ATOM    229  CG  LYS X  32      31.769  95.724  78.648  1.00  0.00
ATOM    230  CD  LYS X  32      31.173  97.015  78.109  1.00  0.00
ATOM    231  CE  LYS X  32      31.556  98.204  78.975  1.00  0.00
ATOM    232  NZ  LYS X  32      30.999  99.479  78.446  1.00  0.00
ATOM    233  N   THR X  33      31.838  91.839  76.221  1.00  0.00
ATOM    234  CA  THR X  33      31.185  90.522  75.825  1.00  0.00
ATOM    235  C   THR X  33      31.599  89.223  76.531  1.00  0.00
ATOM    236  O   THR X  33      30.950  88.186  76.662  1.00  0.00
ATOM    237  CB  THR X  33      31.428  90.196  74.340  1.00  0.00
ATOM    238  OG1 THR X  33      32.835  90.082  74.096  1.00  0.00
ATOM    239  CG2 THR X  33      30.862  91.295  73.453  1.00  0.00
ATOM    240  N   VAL X  34      32.800  89.178  77.079  1.00  0.00
ATOM    241  CA  VAL X  34      32.932  87.815  77.938  1.00  0.00
ATOM    242  C   VAL X  34      31.995  87.564  79.111  1.00  0.00
ATOM    243  O   VAL X  34      31.538  86.486  79.487  1.00  0.00
ATOM    244  CB  VAL X  34      34.325  87.686  78.582  1.00  0.00
ATOM    245  CG1 VAL X  34      34.496  88.713  79.691  1.00  0.00
ATOM    246  CG2 VAL X  34      34.510  86.299  79.178  1.00  0.00
ATOM    247  N   ASN X  35      31.613  88.623  79.826  1.00  0.00
ATOM    248  CA  ASN X  35      30.826  88.455  80.744  1.00  0.00
ATOM    249  C   ASN X  35      29.441  88.253  80.176  1.00  0.00
ATOM    250  O   ASN X  35      28.587  87.479  80.606  1.00  0.00
ATOM    251  CB  ASN X  35      30.816  89.672  81.671  1.00  0.00
ATOM    252  CG  ASN X  35      32.093  89.800  82.478  1.00  0.00
ATOM    253  OD1 ASN X  35      32.818  88.824  82.669  1.00  0.00
ATOM    254  ND2 ASN X  35      32.371  91.008  82.955  1.00  0.00
ATOM    255  N   LYS X  36      29.036  88.940  79.114  1.00  0.00
ATOM    256  CA  LYS X  36      27.718  88.162  78.802  1.00  0.00
ATOM    257  C   LYS X  36      27.486  86.926  77.950  1.00  0.00
ATOM    258  O   LYS X  36      26.426  86.323  77.790  1.00  0.00
ATOM    259  CB  LYS X  36      26.707  89.077  78.108  1.00  0.00
ATOM    260  CG  LYS X  36      26.220  90.231  78.969  1.00  0.00
ATOM    261  CD  LYS X  36      25.225  91.100  78.217  1.00  0.00
ATOM    262  CE  LYS X  36      24.779  92.284  79.059  1.00  0.00
ATOM    263  NZ  LYS X  36      23.784  93.130  78.345  1.00  0.00
ATOM    264  N   ILE X  37      28.538  86.422  77.293  1.00  0.00
ATOM    265  CA  ILE X  37      28.336  85.342  76.470  1.00  0.00
ATOM    266  C   ILE X  37      29.840  85.062  76.501  1.00  0.00
ATOM    267  O   ILE X  37      30.750  85.849  76.248  1.00  0.00
ATOM    268  CB  ILE X  37      27.706  85.764  75.130  1.00  0.00
ATOM    269  CG1 ILE X  37      27.333  84.531  74.304  1.00  0.00
ATOM    270  CG2 ILE X  37      28.683  86.606  74.323  1.00  0.00
ATOM    271  CD1 ILE X  37      26.173  83.743  74.874  1.00  0.00
ATOM    272  N   LEU X  38      30.251  83.836  76.837  1.00  0.00
ATOM    273  CA  LEU X  38      31.624  83.525  76.838  1.00  0.00
ATOM    274  C   LEU X  38      32.756  83.913  75.950  1.00  0.00
ATOM    275  O   LEU X  38      33.926  83.551  76.061  1.00  0.00
ATOM    276  CB  LEU X  38      31.831  82.015  76.707  1.00  0.00
ATOM    277  CG  LEU X  38      33.281  81.526  76.725  1.00  0.00
ATOM    278  CD1 LEU X  38      33.940  81.846  78.058  1.00  0.00
ATOM    279  CD2 LEU X  38      33.343  80.021  76.513  1.00  0.00
ATOM    280  N   GLN X  39      32.519  84.724  74.931  1.00  0.00
ATOM    281  CA  GLN X  39      33.519  85.188  74.152  1.00  0.00
ATOM    282  C   GLN X  39      34.555  85.870  75.068  1.00  0.00
ATOM    283  O   GLN X  39      34.371  86.761  75.896  1.00  0.00
ATOM    284  CB  GLN X  39      32.982  86.198  73.136  1.00  0.00
ATOM    285  CG  GLN X  39      34.041  86.764  72.204  1.00  0.00
ATOM    286  CD  GLN X  39      34.611  85.718  71.266  1.00  0.00
ATOM    287  OE1 GLN X  39      33.911  84.793  70.854  1.00  0.00
ATOM    288  NE2 GLN X  39      35.886  85.862  70.926  1.00  0.00
ATOM    289  N   ILE X  40      35.822  85.441  74.953  1.00  0.00
ATOM    290  CA  ILE X  40      36.769  86.147  75.665  1.00  0.00
ATOM    291  C   ILE X  40      37.068  85.864  77.096  1.00  0.00
ATOM    292  O   ILE X  40      38.190  85.752  77.588  1.00  0.00
ATOM    293  CB  ILE X  40      36.431  87.649  75.719  1.00  0.00
ATOM    294  CG1 ILE X  40      36.317  88.221  74.304  1.00  0.00
ATOM    295  CG2 ILE X  40      37.517  88.412  76.462  1.00  0.00
ATOM    296  CD1 ILE X  40      37.584  88.086  73.487  1.00  0.00
ATOM    297  N   ASN X  41      36.062  85.711  77.956  1.00  0.00
ATOM    298  CA  ASN X  41      36.352  85.227  79.315  1.00  0.00
ATOM    299  C   ASN X  41      35.671  84.076  80.023  1.00  0.00
ATOM    300  O   ASN X  41      35.532  83.935  81.237  1.00  0.00
ATOM    301  CB  ASN X  41      36.116  86.337  80.341  1.00  0.00
ATOM    302  CG  ASN X  41      36.809  86.066  81.662  1.00  0.00
ATOM    303  OD1 ASN X  41      37.825  85.373  81.711  1.00  0.00
ATOM    304  ND2 ASN X  41      36.259  86.614  82.740  1.00  0.00
ATOM    305  N   LYS X  42      35.157  83.094  79.273  1.00  0.00
ATOM    306  CA  LYS X  42      33.948  82.856  80.775  1.00  0.00
ATOM    307  C   LYS X  42      32.538  82.442  81.069  1.00  0.00
ATOM    308  O   LYS X  42      31.990  82.353  82.167  1.00  0.00
ATOM    309  CB  LYS X  42      33.764  84.175  81.529  1.00  0.00
ATOM    310  CG  LYS X  42      32.315  84.515  81.840  1.00  0.00
ATOM    311  CD  LYS X  42      32.211  85.798  82.649  1.00  0.00
ATOM    312  CE  LYS X  42      30.762  86.143  82.950  1.00  0.00
ATOM    313  NZ  LYS X  42      30.644  87.398  83.745  1.00  0.00
ATOM    314  N   ASP X  43      31.798  82.139  80.021  1.00  0.00
ATOM    315  CA  ASP X  43      30.418  81.506  80.171  1.00  0.00
ATOM    316  C   ASP X  43      30.085  80.317  79.301  1.00  0.00
ATOM    317  O   ASP X  43      30.266  79.138  79.598  1.00  0.00
ATOM    318  CB  ASP X  43      29.323  82.527  79.856  1.00  0.00
ATOM    319  CG  ASP X  43      27.930  81.980  80.096  1.00  0.00
ATOM    320  OD1 ASP X  43      27.811  80.782  80.430  1.00  0.00
ATOM    321  OD2 ASP X  43      26.956  82.749  79.949  1.00  0.00
ATOM    322  N   ASP X  44      29.553  80.434  78.101  1.00  0.00
ATOM    323  CA  ASP X  44      29.097  78.961  77.337  1.00  0.00
ATOM    324  C   ASP X  44      29.594  78.145  76.151  1.00  0.00
ATOM    325  O   ASP X  44      29.386  78.349  74.956  1.00  0.00
ATOM    326  CB  ASP X  44      27.659  79.048  76.822  1.00  0.00
ATOM    327  CG  ASP X  44      27.193  77.758  76.175  1.00  0.00
ATOM    328  OD1 ASP X  44      28.017  76.828  76.043  1.00  0.00
ATOM    329  OD2 ASP X  44      26.005  77.677  75.799  1.00  0.00
ATOM    330  N   VAL X  45      30.345  77.080  76.430  1.00  0.00
ATOM    331  CA  VAL X  45      31.149  75.761  76.066  1.00  0.00
ATOM    332  C   VAL X  45      32.471  76.250  75.503  1.00  0.00
ATOM    333  O   VAL X  45      33.577  75.727  75.629  1.00  0.00
ATOM    334  CB  VAL X  45      30.395  74.909  75.028  1.00  0.00
ATOM    335  CG1 VAL X  45      30.295  73.466  75.496  1.00  0.00
ATOM    336  CG2 VAL X  45      28.988  75.445  74.820  1.00  0.00
ATOM    337  N   THR X  46      32.465  77.368  74.790  1.00  0.00
ATOM    338  CA  THR X  46      32.834  77.922  73.948  1.00  0.00
ATOM    339  C   THR X  46      33.481  78.553  75.190  1.00  0.00
ATOM    340  O   THR X  46      34.662  78.520  75.532  1.00  0.00
ATOM    341  CB  THR X  46      31.688  78.586  73.163  1.00  0.00
ATOM    342  OG1 THR X  46      30.751  77.586  72.742  1.00  0.00
ATOM    343  CG2 THR X  46      32.228  79.302  71.935  1.00  0.00
ATOM    344  N   ALA X  47      32.671  79.226  76.011  1.00  0.00
ATOM    345  CA  ALA X  47      33.245  79.940  77.298  1.00  0.00
ATOM    346  C   ALA X  47      34.542  79.363  77.852  1.00  0.00
ATOM    347  O   ALA X  47      35.538  79.983  78.222  1.00  0.00
ATOM    348  CB  ALA X  47      32.241  79.865  78.438  1.00  0.00
ATOM    349  N   LEU X  48      34.632  78.037  77.957  1.00  0.00
ATOM    350  CA  LEU X  48      35.839  77.443  78.395  1.00  0.00
ATOM    351  C   LEU X  48      36.958  77.759  77.412  1.00  0.00
ATOM    352  O   LEU X  48      38.116  78.086  77.668  1.00  0.00
ATOM    353  CB  LEU X  48      35.684  75.924  78.492  1.00  0.00
ATOM    354  CG  LEU X  48      34.773  75.405  79.606  1.00  0.00
ATOM    355  CD1 LEU X  48      34.566  73.904  79.476  1.00  0.00
ATOM    356  CD2 LEU X  48      35.382  75.684  80.972  1.00  0.00
HETATM  357  N   HSD X  49      36.658  77.675  76.116  1.00  0.00
HETATM  358  CA  HSD X  49      37.618  77.921  75.177  1.00  0.00
HETATM  359  C   HSD X  49      38.097  79.329  75.490  1.00  0.00
HETATM  360  O   HSD X  49      39.182  79.675  75.954  1.00  0.00
HETATM  361  CB  HSD X  49      37.026  77.829  73.769  1.00  0.00
HETATM  362  CG  HSD X  49      38.008  78.131  72.680  1.00  0.00
HETATM  363  HN  HSD X  49      35.663  77.415  75.938  1.00  0.00
HETATM  364  HA  HSD X  49      38.397  77.315  75.289  1.00  0.00
HETATM  365  HB1 HSD X  49      36.261  78.479  73.694  1.00  0.00
HETATM  366  HB2 HSD X  49      36.669  76.899  73.624  1.00  0.00
HETATM  367  CD2 HSD X  49      38.196  79.210  71.721  1.00  0.00
HETATM  368  HD1 HSD X  49      39.267  76.430  72.816  1.00  0.00
HETATM  369  HE1 HSD X  49      40.580  77.390  70.953  1.00  0.00
HETATM  370  CE1 HSD X  49      39.760  77.827  71.356  1.00  0.00
HETATM  371  ND1 HSD X  49      39.057  77.292  72.370  1.00  0.00
HETATM  372  NE2 HSD X  49      39.250  78.978  70.962  1.00  0.00
HETATM  373  HD2 HSD X  49      37.561  79.997  71.704  1.00  0.00
ATOM    374  N   CYS X  50      37.242  80.311  75.231  1.00  0.00
ATOM    375  CA  CYS X  50      37.584  81.692  75.526  1.00  0.00
ATOM    376  C   CYS X  50      38.496  81.959  76.721  1.00  0.00
ATOM    377  O   CYS X  50      39.531  82.624  76.735  1.00  0.00
ATOM    378  CB  CYS X  50      36.322  82.506  75.816  1.00  0.00
ATOM    379  SG  CYS X  50      35.055  82.405  74.530  1.00  0.00
ATOM    380  N   LYS X  51      38.142  81.414  77.898  1.00  0.00
ATOM    381  CA  LYS X  51      39.010  81.528  79.017  1.00  0.00
ATOM    382  C   LYS X  51      40.389  80.900  78.805  1.00  0.00
ATOM    383  O   LYS X  51      41.452  81.244  79.318  1.00  0.00
ATOM    384  CB  LYS X  51      38.401  80.839  80.240  1.00  0.00
ATOM    385  CG  LYS X  51      39.245  80.951  81.499  1.00  0.00
ATOM    386  CD  LYS X  51      38.543  80.320  82.691  1.00  0.00
ATOM    387  CE  LYS X  51      39.378  80.450  83.955  1.00  0.00
ATOM    388  NZ  LYS X  51      38.701  79.838  85.132  1.00  0.00
ATOM    389  N   VAL X  52      40.507  79.864  77.983  1.00  0.00
ATOM    390  CA  VAL X  52      41.827  79.360  77.718  1.00  0.00
ATOM    391  C   VAL X  52      42.565  80.374  76.874  1.00  0.00
ATOM    392  O   VAL X  52      43.732  80.743  76.996  1.00  0.00
ATOM    393  CB  VAL X  52      41.778  78.019  76.962  1.00  0.00
ATOM    394  CG1 VAL X  52      43.174  77.601  76.528  1.00  0.00
ATOM    395  CG2 VAL X  52      41.204  76.927  77.852  1.00  0.00
ATOM    396  N   VAL X  53      41.929  80.953  75.886  1.00  0.00
ATOM    397  CA  VAL X  53      42.574  81.937  75.012  1.00  0.00
ATOM    398  C   VAL X  53      43.150  83.160  75.753  1.00  0.00
ATOM    399  O   VAL X  53      44.238  83.713  75.601  1.00  0.00
ATOM    400  CB  VAL X  53      41.588  82.500  73.972  1.00  0.00
ATOM    401  CG1 VAL X  53      42.219  83.656  73.211  1.00  0.00
ATOM    402  CG2 VAL X  53      41.196  81.423  72.972  1.00  0.00
ATOM    403  N   CYS X  54      42.348  83.682  76.685  1.00  0.00
ATOM    404  CA  CYS X  54      42.706  84.729  77.550  1.00  0.00
ATOM    405  C   CYS X  54      43.899  84.336  78.405  1.00  0.00
ATOM    406  O   CYS X  54      44.889  85.018  78.666  1.00  0.00
ATOM    407  CB  CYS X  54      41.542  85.077  78.480  1.00  0.00
ATOM    408  SG  CYS X  54      41.854  86.484  79.572  1.00  0.00
ATOM    409  N   LEU X  55      43.898  83.121  78.946  1.00  0.00
ATOM    410  CA  LEU X  55      45.089  82.798  79.758  1.00  0.00
ATOM    411  C   LEU X  55      46.398  82.756  78.965  1.00  0.00
ATOM    412  O   LEU X  55      47.503  83.179  79.300  1.00  0.00
ATOM    413  CB  LEU X  55      44.935  81.424  80.413  1.00  0.00
ATOM    414  CG  LEU X  55      45.627  81.234  81.763  1.00  0.00
ATOM    415  CD1 LEU X  55      45.069  82.205  82.794  1.00  0.00
ATOM    416  CD2 LEU X  55      45.419  79.819  82.282  1.00  0.00
ATOM    417  N   ILE X  56      46.347  82.193  77.762  1.00  0.00
ATOM    418  CA  ILE X  56      47.412  82.032  76.874  1.00  0.00
ATOM    419  C   ILE X  56      47.776  83.331  76.184  1.00  0.00
ATOM    420  O   ILE X  56      48.833  83.576  75.604  1.00  0.00
ATOM    421  CB  ILE X  56      47.078  81.011  75.771  1.00  0.00
ATOM    422  CG1 ILE X  56      45.923  81.520  74.906  1.00  0.00
ATOM    423  CG2 ILE X  56      46.671  79.679  76.383  1.00  0.00
ATOM    424  CD1 ILE X  56      45.681  80.693  73.662  1.00  0.00
ATOM    425  N   GLN X  57      46.895  84.341  76.176  1.00  0.00
ATOM    426  CA  GLN X  57      47.490  85.671  75.815  1.00  0.00
ATOM    427  C   GLN X  57      48.233  86.167  77.038  1.00  0.00
ATOM    428  O   GLN X  57      49.354  86.670  77.089  1.00  0.00
ATOM    429  CB  GLN X  57      46.391  86.661  75.425  1.00  0.00
ATOM    430  CG  GLN X  57      45.697  86.333  74.113  1.00  0.00
ATOM    431  CD  GLN X  57      44.579  87.303  73.787  1.00  0.00
ATOM    432  OE1 GLN X  57      44.240  88.169  74.593  1.00  0.00
ATOM    433  NE2 GLN X  57      44.001  87.160  72.600  1.00  0.00
ATOM    434  N   ASN X  58      47.590  86.041  78.198  1.00  0.00
ATOM    435  CA  ASN X  58      48.533  86.599  79.385  1.00  0.00
ATOM    436  C   ASN X  58      49.000  85.312  80.024  1.00  0.00
ATOM    437  O   ASN X  58      48.396  84.640  80.859  1.00  0.00
ATOM    438  CB  ASN X  58      47.727  87.481  80.340  1.00  0.00
ATOM    439  CG  ASN X  58      47.325  88.803  79.714  1.00  0.00
ATOM    440  OD1 ASN X  58      48.000  89.305  78.815  1.00  0.00
ATOM    441  ND2 ASN X  58      46.222  89.370  80.188  1.00  0.00
ATOM    442  N   GLY X  59      50.189  84.828  79.665  1.00  0.00
ATOM    443  CA  GLY X  59      50.375  83.212  79.884  1.00  0.00
ATOM    444  C   GLY X  59      51.877  83.421  79.720  1.00  0.00
ATOM    445  O   GLY X  59      52.631  82.933  78.880  1.00  0.00
ATOM    446  N   SER X  60      52.453  84.227  80.586  1.00  0.00
ATOM    447  CA  SER X  60      53.804  84.538  80.515  1.00  0.00
ATOM    448  C   SER X  60      53.703  84.423  82.019  1.00  0.00
ATOM    449  O   SER X  60      53.355  85.300  82.808  1.00  0.00
ATOM    450  CB  SER X  60      54.006  85.900  79.847  1.00  0.00
ATOM    451  OG  SER X  60      55.383  86.212  79.731  1.00  0.00
ATOM    452  N   PHE X  61      54.023  83.244  82.567  1.00  0.00
ATOM    453  CA  PHE X  61      53.504  82.524  83.633  1.00  0.00
ATOM    454  C   PHE X  61      53.316  84.025  83.421  1.00  0.00
ATOM    455  O   PHE X  61      53.511  84.661  82.387  1.00  0.00
ATOM    456  CB  PHE X  61      54.630  81.868  84.435  1.00  0.00
ATOM    457  CG  PHE X  61      55.029  82.639  85.661  1.00  0.00
ATOM    458  CD1 PHE X  61      54.418  82.398  86.878  1.00  0.00
ATOM    459  CD2 PHE X  61      56.017  83.607  85.595  1.00  0.00
ATOM    460  CE1 PHE X  61      54.786  83.107  88.006  1.00  0.00
ATOM    461  CE2 PHE X  61      56.385  84.316  86.723  1.00  0.00
ATOM    462  CZ  PHE X  61      55.774  84.070  87.924  1.00  0.00
ATOM    463  N   LYS X  62      52.893  84.755  84.462  1.00  0.00
ATOM    464  CA  LYS X  62      53.334  85.481  85.930  1.00  0.00
ATOM    465  C   LYS X  62      51.898  85.516  86.388  1.00  0.00
ATOM    466  O   LYS X  62      51.446  86.007  87.421  1.00  0.00
ATOM    467  CB  LYS X  62      54.024  86.823  85.678  1.00  0.00
ATOM    468  CG  LYS X  62      53.123  87.877  85.056  1.00  0.00
ATOM    469  CD  LYS X  62      53.873  89.180  84.829  1.00  0.00
ATOM    470  CE  LYS X  62      52.973  90.233  84.202  1.00  0.00
ATOM    471  NZ  LYS X  62      53.685  91.525  84.003  1.00  0.00
ATOM    472  N   GLU X  63      51.009  84.959  85.595  1.00  0.00
ATOM    473  CA  GLU X  63      49.653  84.824  84.922  1.00  0.00
ATOM    474  C   GLU X  63      49.776  83.606  85.824  1.00  0.00
ATOM    475  O   GLU X  63      49.290  82.495  85.621  1.00  0.00
ATOM    476  CB  GLU X  63      49.814  84.754  83.402  1.00  0.00
ATOM    477  CG  GLU X  63      49.539  86.067  82.688  1.00  0.00
ATOM    478  CD  GLU X  63      48.140  86.589  82.948  1.00  0.00
ATOM    479  OE1 GLU X  63      47.176  85.813  82.784  1.00  0.00
ATOM    480  OE2 GLU X  63      48.007  87.776  83.315  1.00  0.00
ATOM    481  N   ALA X  64      50.471  83.701  86.966  1.00  0.00
ATOM    482  CA  ALA X  64      50.664  82.783  87.725  1.00  0.00
ATOM    483  C   ALA X  64      50.453  81.289  87.752  1.00  0.00
ATOM    484  O   ALA X  64      49.635  80.653  87.090  1.00  0.00
ATOM    485  CB  ALA X  64      49.902  82.999  89.023  1.00  0.00
ATOM    486  N   LEU X  65      51.210  80.548  88.560  1.00  0.00
ATOM    487  CA  LEU X  65      50.926  79.328  88.605  1.00  0.00
ATOM    488  C   LEU X  65      49.541  78.948  89.034  1.00  0.00
ATOM    489  O   LEU X  65      48.838  78.049  88.576  1.00  0.00
ATOM    490  CB  LEU X  65      51.846  78.600  89.587  1.00  0.00
ATOM    491  CG  LEU X  65      53.332  78.567  89.227  1.00  0.00
ATOM    492  CD1 LEU X  65      54.148  77.978  90.366  1.00  0.00
ATOM    493  CD2 LEU X  65      53.566  77.719  87.986  1.00  0.00
ATOM    494  N   ASN X  66      49.027  79.683  90.030  1.00  0.00
ATOM    495  CA  ASN X  66      47.851  79.566  90.699  1.00  0.00
ATOM    496  C   ASN X  66      46.734  79.542  89.687  1.00  0.00
ATOM    497  O   ASN X  66      45.884  78.660  89.574  1.00  0.00
ATOM    498  CB  ASN X  66      47.656  80.748  91.651  1.00  0.00
ATOM    499  CG  ASN X  66      48.592  80.697  92.843  1.00  0.00
ATOM    500  OD1 ASN X  66      49.161  79.650  93.153  1.00  0.00
ATOM    501  ND2 ASN X  66      48.753  81.830  93.516  1.00  0.00
ATOM    502  N   VAL X  67      46.572  80.507  88.800  1.00  0.00
ATOM    503  CA  VAL X  67      45.645  80.740  87.911  1.00  0.00
ATOM    504  C   VAL X  67      45.645  79.581  86.917  1.00  0.00
ATOM    505  O   VAL X  67      44.678  78.921  86.540  1.00  0.00
ATOM    506  CB  VAL X  67      45.905  82.057  87.156  1.00  0.00
ATOM    507  CG1 VAL X  67      44.932  82.208  85.997  1.00  0.00
ATOM    508  CG2 VAL X  67      45.733  83.247  88.087  1.00  0.00
ATOM    509  N   ILE X  68      46.813  79.221  86.380  1.00  0.00
ATOM    510  CA  ILE X  68      46.863  78.119  85.571  1.00  0.00
ATOM    511  C   ILE X  68      46.414  76.814  86.210  1.00  0.00
ATOM    512  O   ILE X  68      45.699  75.938  85.725  1.00  0.00
ATOM    513  CB  ILE X  68      48.295  77.850  85.071  1.00  0.00
ATOM    514  CG1 ILE X  68      48.742  78.958  84.115  1.00  0.00
ATOM    515  CG2 ILE X  68      48.361  76.522  84.333  1.00  0.00
ATOM    516  CD1 ILE X  68      50.218  78.920  83.785  1.00  0.00
ATOM    517  N   ASN X  69      46.833  76.572  87.437  1.00  0.00
ATOM    518  CA  ASN X  69      46.294  75.340  88.116  1.00  0.00
ATOM    519  C   ASN X  69      44.791  75.292  88.285  1.00  0.00
ATOM    520  O   ASN X  69      44.056  74.318  88.132  1.00  0.00
ATOM    521  CB  ASN X  69      46.875  75.208  89.525  1.00  0.00
ATOM    522  CG  ASN X  69      48.331  74.788  89.518  1.00  0.00
ATOM    523  OD1 ASN X  69      48.827  74.247  88.530  1.00  0.00
ATOM    524  ND2 ASN X  69      49.023  75.038  90.624  1.00  0.00
ATOM    525  N   THR X  70      44.173  76.417  88.637  1.00  0.00
ATOM    526  CA  THR X  70      42.767  76.445  88.783  1.00  0.00
ATOM    527  C   THR X  70      41.941  76.363  87.544  1.00  0.00
ATOM    528  O   THR X  70      40.727  76.178  87.470  1.00  0.00
ATOM    529  CB  THR X  70      42.296  77.745  89.460  1.00  0.00
ATOM    530  OG1 THR X  70      42.694  78.871  88.668  1.00  0.00
ATOM    531  CG2 THR X  70      42.908  77.877  90.846  1.00  0.00
HETATM  532  N   HSD X  71      42.566  76.503  86.393  1.00  0.00
HETATM  533  CA  HSD X  71      41.928  76.535  85.141  1.00  0.00
HETATM  534  C   HSD X  71      41.991  75.029  84.942  1.00  0.00
HETATM  535  O   HSD X  71      41.063  74.222  84.960  1.00  0.00
HETATM  536  CB  HSD X  71      42.732  77.380  84.151  1.00  0.00
HETATM  537  CG  HSD X  71      41.955  77.797  82.941  1.00  0.00
HETATM  538  HN  HSD X  71      43.625  76.591  86.510  1.00  0.00
HETATM  539  HA  HSD X  71      41.009  76.777  85.240  1.00  0.00
HETATM  540  HB1 HSD X  71      43.532  76.851  83.846  1.00  0.00
HETATM  541  HB2 HSD X  71      43.058  78.209  84.619  1.00  0.00
HETATM  542  CD2 HSD X  71      40.548  77.819  82.568  1.00  0.00
HETATM  543  HD1 HSD X  71      43.529  78.451  81.680  1.00  0.00
HETATM  544  HE1 HSD X  71      41.805  78.977  79.987  1.00  0.00
HETATM  545  CE1 HSD X  71      41.605  78.588  80.900  1.00  0.00
HETATM  546  ND1 HSD X  71      42.555  78.308  81.811  1.00  0.00
HETATM  547  NE2 HSD X  71      40.399  78.297  81.348  1.00  0.00
HETATM  548  HD2 HSD X  71      39.841  77.494  83.214  1.00  0.00
ATOM    549  N   THR X  72      43.196  74.515  84.722  1.00  0.00
ATOM    550  CA  THR X  72      43.353  73.073  84.549  1.00  0.00
ATOM    551  C   THR X  72      42.989  73.352  86.018  1.00  0.00
ATOM    552  O   THR X  72      43.527  74.153  86.781  1.00  0.00
ATOM    553  CB  THR X  72      44.772  72.713  84.069  1.00  0.00
ATOM    554  OG1 THR X  72      45.036  73.363  82.820  1.00  0.00
ATOM    555  CG2 THR X  72      44.905  71.210  83.880  1.00  0.00
ATOM    556  N   LYS X  73      41.978  72.670  86.571  1.00  0.00
ATOM    557  CA  LYS X  73      41.422  71.563  87.399  1.00  0.00
ATOM    558  C   LYS X  73      39.979  71.667  86.899  1.00  0.00
ATOM    559  O   LYS X  73      39.181  70.758  86.675  1.00  0.00
ATOM    560  CB  LYS X  73      41.614  71.859  88.888  1.00  0.00
ATOM    561  CG  LYS X  73      41.172  70.731  89.807  1.00  0.00
ATOM    562  CD  LYS X  73      41.456  71.063  91.263  1.00  0.00
ATOM    563  CE  LYS X  73      41.044  69.922  92.179  1.00  0.00
ATOM    564  NZ  LYS X  73      41.298  70.240  93.611  1.00  0.00
ATOM    565  N   VAL X  74      39.510  72.880  86.672  1.00  0.00
ATOM    566  CA  VAL X  74      38.205  72.997  86.196  1.00  0.00
ATOM    567  C   VAL X  74      37.938  72.485  84.783  1.00  0.00
ATOM    568  O   VAL X  74      36.841  72.198  84.307  1.00  0.00
ATOM    569  CB  VAL X  74      37.745  74.466  86.166  1.00  0.00
ATOM    570  CG1 VAL X  74      36.387  74.585  85.492  1.00  0.00
ATOM    571  CG2 VAL X  74      37.631  75.018  87.578  1.00  0.00
ATOM    572  N   LEU X  75      38.967  72.312  83.935  1.00  0.00
ATOM    573  CA  LEU X  75      38.797  71.837  82.594  1.00  0.00
ATOM    574  C   LEU X  75      39.533  70.503  82.451  1.00  0.00
ATOM    575  O   LEU X  75      40.603  70.269  81.892  1.00  0.00
ATOM    576  CB  LEU X  75      39.369  72.843  81.593  1.00  0.00
ATOM    577  CG  LEU X  75      38.834  74.273  81.688  1.00  0.00
ATOM    578  CD1 LEU X  75      38.984  74.810  83.102  1.00  0.00
ATOM    579  CD2 LEU X  75      39.593  75.195  80.746  1.00  0.00
ATOM    580  N   ALA X  76      38.917  69.464  83.015  1.00  0.00
ATOM    581  CA  ALA X  76      39.553  68.075  83.111  1.00  0.00
ATOM    582  C   ALA X  76      39.530  67.438  81.717  1.00  0.00
ATOM    583  O   ALA X  76      40.268  66.564  81.264  1.00  0.00
ATOM    584  CB  ALA X  76      38.775  67.202  84.084  1.00  0.00
ATOM    585  N   ASN X  77      38.635  67.833  80.859  1.00  0.00
ATOM    586  CA  ASN X  77      38.423  67.350  79.521  1.00  0.00
ATOM    587  C   ASN X  77      39.327  68.279  78.725  1.00  0.00
ATOM    588  O   ASN X  77      39.447  68.317  77.501  1.00  0.00
ATOM    589  CB  ASN X  77      36.948  67.473  79.134  1.00  0.00
ATOM    590  CG  ASN X  77      36.053  66.565  79.953  1.00  0.00
ATOM    591  OD1 ASN X  77      36.205  65.343  79.932  1.00  0.00
ATOM    592  ND2 ASN X  77      35.114  67.159  80.680  1.00  0.00
ATOM    593  N   ASN X  78      40.091  69.165  79.344  1.00  0.00
ATOM    594  CA  ASN X  78      41.183  69.755  78.002  1.00  0.00
ATOM    595  C   ASN X  78      42.412  69.919  78.897  1.00  0.00
ATOM    596  O   ASN X  78      42.594  69.472  80.029  1.00  0.00
ATOM    597  CB  ASN X  78      40.628  71.041  77.386  1.00  0.00
ATOM    598  CG  ASN X  78      40.635  72.203  78.360  1.00  0.00
ATOM    599  OD1 ASN X  78      41.183  72.103  79.457  1.00  0.00
ATOM    600  ND2 ASN X  78      40.024  73.312  77.959  1.00  0.00
ATOM    601  N   SER X  79      43.417  70.630  78.407  1.00  0.00
ATOM    602  CA  SER X  79      44.639  70.920  79.154  1.00  0.00
ATOM    603  C   SER X  79      45.884  71.775  79.183  1.00  0.00
ATOM    604  O   SER X  79      47.046  71.380  79.254  1.00  0.00
ATOM    605  CB  SER X  79      45.515  69.669  79.255  1.00  0.00
ATOM    606  OG  SER X  79      45.924  69.228  77.972  1.00  0.00
ATOM    607  N   LEU X  80      45.737  73.103  79.125  1.00  0.00
ATOM    608  CA  LEU X  80      47.185  73.814  79.337  1.00  0.00
ATOM    609  C   LEU X  80      48.429  72.959  79.677  1.00  0.00
ATOM    610  O   LEU X  80      49.332  72.600  78.924  1.00  0.00
ATOM    611  CB  LEU X  80      47.125  74.819  80.489  1.00  0.00
ATOM    612  CG  LEU X  80      46.210  76.028  80.287  1.00  0.00
ATOM    613  CD1 LEU X  80      46.146  76.871  81.552  1.00  0.00
ATOM    614  CD2 LEU X  80      46.723  76.907  79.157  1.00  0.00
ATOM    615  N   SER X  81      48.556  72.550  80.950  1.00  0.00
ATOM    616  CA  SER X  81      49.523  71.651  81.334  1.00  0.00
ATOM    617  C   SER X  81      50.994  71.589  80.956  1.00  0.00
ATOM    618  O   SER X  81      51.964  71.733  81.699  1.00  0.00
ATOM    619  CB  SER X  81      49.136  70.233  80.907  1.00  0.00
ATOM    620  OG  SER X  81      50.136  69.299  81.277  1.00  0.00
ATOM    621  N   PHE X  82      51.288  71.353  79.676  1.00  0.00
ATOM    622  CA  PHE X  82      52.332  70.998  78.906  1.00  0.00
ATOM    623  C   PHE X  82      52.992  72.387  78.755  1.00  0.00
ATOM    624  O   PHE X  82      54.118  72.754  79.088  1.00  0.00
ATOM    625  CB  PHE X  82      51.844  70.388  77.590  1.00  0.00
ATOM    626  CG  PHE X  82      50.531  69.669  77.706  1.00  0.00
ATOM    627  CD1 PHE X  82      49.346  70.304  77.377  1.00  0.00
ATOM    628  CD2 PHE X  82      50.480  68.357  78.143  1.00  0.00
ATOM    629  CE1 PHE X  82      48.138  69.642  77.484  1.00  0.00
ATOM    630  CE2 PHE X  82      49.272  67.695  78.249  1.00  0.00
ATOM    631  CZ  PHE X  82      48.104  68.331  77.922  1.00  0.00
ATOM    632  N   GLU X  83      52.218  73.311  78.180  1.00  0.00
ATOM    633  CA  GLU X  83      52.471  74.561  77.973  1.00  0.00
ATOM    634  C   GLU X  83      52.842  75.226  79.286  1.00  0.00
ATOM    635  O   GLU X  83      53.726  76.063  79.464  1.00  0.00
ATOM    636  CB  GLU X  83      51.246  75.266  77.388  1.00  0.00
ATOM    637  CG  GLU X  83      50.928  74.871  75.954  1.00  0.00
ATOM    638  CD  GLU X  83      49.641  75.493  75.450  1.00  0.00
ATOM    639  OE1 GLU X  83      48.959  76.174  76.245  1.00  0.00
ATOM    640  OE2 GLU X  83      49.315  75.301  74.260  1.00  0.00
ATOM    641  N   LYS X  84      52.164  74.897  80.388  1.00  0.00
ATOM    642  CA  LYS X  84      52.640  75.534  81.648  1.00  0.00
ATOM    643  C   LYS X  84      53.884  74.979  82.339  1.00  0.00
ATOM    644  O   LYS X  84      54.394  75.358  83.392  1.00  0.00
ATOM    645  CB  LYS X  84      51.559  75.459  82.728  1.00  0.00
ATOM    646  CG  LYS X  84      51.304  74.056  83.255  1.00  0.00
ATOM    647  CD  LYS X  84      50.222  74.055  84.322  1.00  0.00
ATOM    648  CE  LYS X  84      49.991  72.657  84.873  1.00  0.00
ATOM    649  NZ  LYS X  84      48.965  72.647  85.952  1.00  0.00
ATOM    650  N   ALA X  85      54.507  73.963  81.749  1.00  0.00
ATOM    651  CA  ALA X  85      55.567  73.376  82.283  1.00  0.00
ATOM    652  C   ALA X  85      56.717  73.968  81.466  1.00  0.00
ATOM    653  O   ALA X  85      57.854  74.255  81.836  1.00  0.00
ATOM    654  CB  ALA X  85      55.466  71.865  82.137  1.00  0.00
ATOM    655  N   TYR X  86      56.471  74.209  80.194  1.00  0.00
ATOM    656  CA  TYR X  86      57.486  74.738  79.411  1.00  0.00
ATOM    657  C   TYR X  86      57.684  76.226  79.652  1.00  0.00
ATOM    658  O   TYR X  86      58.734  76.862  79.586  1.00  0.00
ATOM    659  CB  TYR X  86      57.170  74.551  77.926  1.00  0.00
ATOM    660  CG  TYR X  86      56.734  75.819  77.228  1.00  0.00
ATOM    661  CD1 TYR X  86      57.660  76.792  76.876  1.00  0.00
ATOM    662  CD2 TYR X  86      55.397  76.039  76.923  1.00  0.00
ATOM    663  CE1 TYR X  86      57.270  77.954  76.237  1.00  0.00
ATOM    664  CE2 TYR X  86      54.989  77.195  76.286  1.00  0.00
ATOM    665  CZ  TYR X  86      55.940  78.156  75.943  1.00  0.00
ATOM    666  OH  TYR X  86      55.549  79.312  75.308  1.00  0.00
ATOM    667  N   CYS X  87      56.614  76.948  79.974  1.00  0.00
ATOM    668  CA  CYS X  87      56.786  78.358  80.310  1.00  0.00
ATOM    669  C   CYS X  87      57.659  78.667  81.549  1.00  0.00
ATOM    670  O   CYS X  87      58.454  79.589  81.723  1.00  0.00
ATOM    671  CB  CYS X  87      55.432  79.009  80.597  1.00  0.00
ATOM    672  SG  CYS X  87      54.366  79.186  79.147  1.00  0.00
ATOM    673  N   GLU X  88      57.539  77.823  82.570  1.00  0.00
ATOM    674  CA  GLU X  88      57.967  77.791  83.868  1.00  0.00
ATOM    675  C   GLU X  88      59.455  77.519  83.679  1.00  0.00
ATOM    676  O   GLU X  88      60.398  78.083  84.233  1.00  0.00
ATOM    677  CB  GLU X  88      57.248  76.684  84.642  1.00  0.00
ATOM    678  CG  GLU X  88      55.788  76.983  84.939  1.00  0.00
ATOM    679  CD  GLU X  88      55.607  78.240  85.768  1.00  0.00
ATOM    680  OE1 GLU X  88      56.230  78.335  86.846  1.00  0.00
ATOM    681  OE2 GLU X  88      54.842  79.129  85.339  1.00  0.00
ATOM    682  N   TYR X  89      59.802  76.563  82.821  1.00  0.00
ATOM    683  CA  TYR X  89      61.216  76.316  82.541  1.00  0.00
ATOM    684  C   TYR X  89      61.886  77.502  81.864  1.00  0.00
ATOM    685  O   TYR X  89      63.029  77.920  82.044  1.00  0.00
ATOM    686  CB  TYR X  89      61.376  75.108  81.616  1.00  0.00
ATOM    687  CG  TYR X  89      62.811  74.801  81.252  1.00  0.00
ATOM    688  CD1 TYR X  89      63.646  74.144  82.147  1.00  0.00
ATOM    689  CD2 TYR X  89      63.326  75.168  80.016  1.00  0.00
ATOM    690  CE1 TYR X  89      64.959  73.858  81.823  1.00  0.00
ATOM    691  CE2 TYR X  89      64.636  74.891  79.675  1.00  0.00
ATOM    692  CZ  TYR X  89      65.453  74.231  80.592  1.00  0.00
ATOM    693  OH  TYR X  89      66.760  73.948  80.267  1.00  0.00
ATOM    694  N   ARG X  90      61.185  78.185  80.970  1.00  0.00
ATOM    695  CA  ARG X  90      61.755  79.318  80.330  1.00  0.00
ATOM    696  C   ARG X  90      62.006  80.320  81.434  1.00  0.00
ATOM    697  O   ARG X  90      63.003  81.023  81.598  1.00  0.00
ATOM    698  CB  ARG X  90      60.792  79.884  79.285  1.00  0.00
ATOM    699  CG  ARG X  90      61.337  81.080  78.521  1.00  0.00
ATOM    700  CD  ARG X  90      60.380  81.518  77.425  1.00  0.00
ATOM    701  NE  ARG X  90      60.870  82.693  76.708  1.00  0.00
ATOM    702  CZ  ARG X  90      60.202  83.308  75.737  1.00  0.00
ATOM    703  NH1 ARG X  90      60.727  84.370  75.142  1.00  0.00
ATOM    704  NH2 ARG X  90      59.011  82.860  75.364  1.00  0.00
ATOM    705  N   LEU X  91      61.050  80.472  82.338  1.00  0.00
ATOM    706  CA  LEU X  91      61.225  81.422  83.470  1.00  0.00
ATOM    707  C   LEU X  91      61.827  80.360  84.365  1.00  0.00
ATOM    708  O   LEU X  91      61.221  79.608  85.127  1.00  0.00
ATOM    709  CB  LEU X  91      59.875  82.000  83.898  1.00  0.00
ATOM    710  CG  LEU X  91      59.118  82.809  82.842  1.00  0.00
ATOM    711  CD1 LEU X  91      57.768  83.261  83.377  1.00  0.00
ATOM    712  CD2 LEU X  91      59.910  84.045  82.443  1.00  0.00
ATOM    713  N   ASN X  92      63.149  80.193  84.355  1.00  0.00
ATOM    714  CA  ASN X  92      63.774  79.234  85.285  1.00  0.00
ATOM    715  C   ASN X  92      63.239  79.078  86.735  1.00  0.00
ATOM    716  O   ASN X  92      63.874  79.053  87.788  1.00  0.00
ATOM    717  CB  ASN X  92      65.250  79.577  85.497  1.00  0.00
ATOM    718  CG  ASN X  92      66.095  79.300  84.269  1.00  0.00
ATOM    719  OD1 ASN X  92      65.726  78.487  83.421  1.00  0.00
ATOM    720  ND2 ASN X  92      67.233  79.976  84.170  1.00  0.00
ATOM    721  N   ARG X  93      61.906  78.953  86.863  1.00  0.00
ATOM    722  CA  ARG X  93      61.380  78.858  88.058  1.00  0.00
ATOM    723  C   ARG X  93      61.354  77.331  88.190  1.00  0.00
ATOM    724  O   ARG X  93      60.577  76.528  87.677  1.00  0.00
ATOM    725  CB  ARG X  93      59.996  79.510  88.088  1.00  0.00
ATOM    726  CG  ARG X  93      59.998  80.987  87.730  1.00  0.00
ATOM    727  CD  ARG X  93      60.698  81.813  88.797  1.00  0.00
ATOM    728  NE  ARG X  93      60.684  83.239  88.482  1.00  0.00
ATOM    729  CZ  ARG X  93      61.225  84.179  89.250  1.00  0.00
ATOM    730  NH1 ARG X  93      61.164  85.452  88.883  1.00  0.00
ATOM    731  NH2 ARG X  93      61.826  83.844  90.383  1.00  0.00
ATOM    732  N   ILE X  94      62.300  76.806  88.963  1.00  0.00
ATOM    733  CA  ILE X  94      62.732  75.425  88.714  1.00  0.00
ATOM    734  C   ILE X  94      62.528  75.370  90.192  1.00  0.00
ATOM    735  O   ILE X  94      63.363  75.445  91.092  1.00  0.00
ATOM    736  CB  ILE X  94      64.141  75.377  88.095  1.00  0.00
ATOM    737  CG1 ILE X  94      64.210  76.270  86.855  1.00  0.00
ATOM    738  CG2 ILE X  94      64.496  73.956  87.686  1.00  0.00
ATOM    739  CD1 ILE X  94      65.581  76.327  86.218  1.00  0.00
ATOM    740  N   GLU X  95      61.251  75.220  90.510  1.00  0.00
ATOM    741  CA  GLU X  95      60.951  75.315  92.038  1.00  0.00
ATOM    742  C   GLU X  95      59.505  75.682  91.895  1.00  0.00
ATOM    743  O   GLU X  95      58.584  75.344  92.637  1.00  0.00
ATOM    744  CB  GLU X  95      61.835  76.378  92.693  1.00  0.00
ATOM    745  CG  GLU X  95      61.569  77.793  92.205  1.00  0.00
ATOM    746  CD  GLU X  95      62.504  78.810  92.828  1.00  0.00
ATOM    747  OE1 GLU X  95      63.383  78.404  93.617  1.00  0.00
ATOM    748  OE2 GLU X  95      62.359  80.014  92.527  1.00  0.00
ATOM    749  N   ASN X  96      59.151  76.451  90.872  1.00  0.00
ATOM    750  CA  ASN X  96      57.805  76.688  90.600  1.00  0.00
ATOM    751  C   ASN X  96      57.296  75.755  89.503  1.00  0.00
ATOM    752  O   ASN X  96      56.128  75.506  89.211  1.00  0.00
ATOM    753  CB  ASN X  96      57.599  78.130  90.133  1.00  0.00
ATOM    754  CG  ASN X  96      57.912  79.144  91.217  1.00  0.00
ATOM    755  OD1 ASN X  96      57.752  78.866  92.405  1.00  0.00
ATOM    756  ND2 ASN X  96      58.360  80.325  90.808  1.00  0.00
ATOM    757  N   ALA X  97      58.193  75.122  88.757  1.00  0.00
ATOM    758  CA  ALA X  97      57.806  74.168  87.799  1.00  0.00
ATOM    759  C   ALA X  97      57.600  72.864  88.552  1.00  0.00
ATOM    760  O   ALA X  97      56.712  72.033  88.373  1.00  0.00
ATOM    761  CB  ALA X  97      58.888  74.009  86.742  1.00  0.00
ATOM    762  N   LEU X  98      58.472  72.568  89.522  1.00  0.00
ATOM    763  CA  LEU X  98      58.199  71.372  90.239  1.00  0.00
ATOM    764  C   LEU X  98      57.063  71.447  91.228  1.00  0.00
ATOM    765  O   LEU X  98      56.360  70.518  91.623  1.00  0.00
ATOM    766  CB  LEU X  98      59.424  70.941  91.048  1.00  0.00
ATOM    767  CG  LEU X  98      59.323  69.593  91.765  1.00  0.00
ATOM    768  CD1 LEU X  98      59.089  68.470  90.766  1.00  0.00
ATOM    769  CD2 LEU X  98      60.604  69.292  92.527  1.00  0.00
ATOM    770  N   LYS X  99      56.762  72.623  91.750  1.00  0.00
ATOM    771  CA  LYS X  99      55.357  72.436  92.410  1.00  0.00
ATOM    772  C   LYS X  99      54.166  72.721  91.480  1.00  0.00
ATOM    773  O   LYS X  99      52.980  72.454  91.668  1.00  0.00
ATOM    774  CB  LYS X  99      55.198  73.376  93.607  1.00  0.00
ATOM    775  CG  LYS X  99      56.139  73.074  94.762  1.00  0.00
ATOM    776  CD  LYS X  99      55.956  74.068  95.897  1.00  0.00
ATOM    777  CE  LYS X  99      56.890  73.761  97.056  1.00  0.00
ATOM    778  NZ  LYS X  99      56.702  74.710  98.188  1.00  0.00
ATOM    779  N   THR X 100      54.421  73.334  90.320  1.00  0.00
ATOM    780  CA  THR X 100      52.980  72.791  89.562  1.00  0.00
ATOM    781  C   THR X 100      53.509  71.406  89.191  1.00  0.00
ATOM    782  O   THR X 100      54.641  70.975  89.402  1.00  0.00
ATOM    783  CB  THR X 100      52.598  73.687  88.369  1.00  0.00
ATOM    784  OG1 THR X 100      52.495  72.890  87.183  1.00  0.00
ATOM    785  CG2 THR X 100      53.652  74.761  88.151  1.00  0.00
ATOM    786  N   ILE X 101      52.684  70.538  88.568  1.00  0.00
ATOM    787  CA  ILE X 101      53.724  69.544  88.044  1.00  0.00
ATOM    788  C   ILE X 101      53.857  68.102  88.516  1.00  0.00
ATOM    789  O   ILE X 101      54.055  67.094  87.840  1.00  0.00
ATOM    790  CB  ILE X 101      55.159  70.043  88.296  1.00  0.00
ATOM    791  CG1 ILE X 101      55.411  71.348  87.538  1.00  0.00
ATOM    792  CG2 ILE X 101      56.172  69.010  87.827  1.00  0.00
ATOM    793  CD1 ILE X 101      55.261  71.221  86.037  1.00  0.00
ATOM    794  N   GLU X 102      53.750  67.888  89.813  1.00  0.00
ATOM    795  CA  GLU X 102      54.079  67.439  91.149  1.00  0.00
ATOM    796  C   GLU X 102      54.698  66.552  90.087  1.00  0.00
ATOM    797  O   GLU X 102      55.352  66.901  89.105  1.00  0.00
ATOM    798  CB  GLU X 102      52.807  67.097  91.928  1.00  0.00
ATOM    799  CG  GLU X 102      51.933  68.298  92.248  1.00  0.00
ATOM    800  CD  GLU X 102      50.658  67.915  92.972  1.00  0.00
ATOM    801  OE1 GLU X 102      50.438  66.704  93.187  1.00  0.00
ATOM    802  OE2 GLU X 102      49.879  68.825  93.325  1.00  0.00
ATOM    803  N   SER X 103      54.520  65.240  90.226  1.00  0.00
ATOM    804  CA  SER X 103      54.197  64.570  88.855  1.00  0.00
ATOM    805  C   SER X 103      55.045  64.670  87.611  1.00  0.00
ATOM    806  O   SER X 103      55.507  65.689  87.098  1.00  0.00
ATOM    807  CB  SER X 103      52.858  65.075  88.314  1.00  0.00
ATOM    808  OG  SER X 103      52.581  64.521  87.040  1.00  0.00
ATOM    809  N   ALA X 104      55.333  63.536  86.987  1.00  0.00
ATOM    810  CA  ALA X 104      56.288  63.485  85.930  1.00  0.00
ATOM    811  C   ALA X 104      55.589  63.313  84.586  1.00  0.00
ATOM    812  O   ALA X 104      55.544  62.293  83.899  1.00  0.00
ATOM    813  CB  ALA X 104      57.240  62.316  86.131  1.00  0.00
ATOM    814  N   ASN X 105      54.945  64.391  84.083  1.00  0.00
ATOM    815  CA  ASN X 105      53.810  65.170  83.694  1.00  0.00
ATOM    816  C   ASN X 105      53.433  64.253  82.521  1.00  0.00
ATOM    817  O   ASN X 105      53.754  64.373  81.340  1.00  0.00
ATOM    818  CB  ASN X 105      54.237  66.592  83.326  1.00  0.00
ATOM    819  CG  ASN X 105      53.056  67.517  83.107  1.00  0.00
ATOM    820  OD1 ASN X 105      51.954  67.068  82.792  1.00  0.00
ATOM    821  ND2 ASN X 105      53.283  68.815  83.275  1.00  0.00
ATOM    822  N   GLN X 106      52.669  63.192  82.773  1.00  0.00
ATOM    823  CA  GLN X 106      52.413  62.230  81.771  1.00  0.00
ATOM    824  C   GLN X 106      52.778  63.159  80.595  1.00  0.00
ATOM    825  O   GLN X 106      53.681  63.019  79.772  1.00  0.00
ATOM    826  CB  GLN X 106      50.955  61.770  81.830  1.00  0.00
ATOM    827  CG  GLN X 106      50.606  60.682  80.827  1.00  0.00
ATOM    828  CD  GLN X 106      49.174  60.203  80.962  1.00  0.00
ATOM    829  OE1 GLN X 106      48.411  60.720  81.777  1.00  0.00
ATOM    830  NE2 GLN X 106      48.806  59.211  80.159  1.00  0.00
ATOM    831  N   GLN X 107      52.044  64.258  80.420  1.00  0.00
ATOM    832  CA  GLN X 107      52.466  64.784  79.010  1.00  0.00
ATOM    833  C   GLN X 107      53.008  65.532  77.803  1.00  0.00
ATOM    834  O   GLN X 107      52.459  66.386  77.108  1.00  0.00
ATOM    835  CB  GLN X 107      51.232  65.044  78.144  1.00  0.00
ATOM    836  CG  GLN X 107      50.447  63.791  77.791  1.00  0.00
ATOM    837  CD  GLN X 107      51.228  62.845  76.900  1.00  0.00
ATOM    838  OE1 GLN X 107      51.889  63.273  75.953  1.00  0.00
ATOM    839  NE2 GLN X 107      51.153  61.554  77.201  1.00  0.00
ATOM    840  N   THR X 108      54.245  65.199  77.476  1.00  0.00
ATOM    841  CA  THR X 108      54.969  65.733  76.288  1.00  0.00
ATOM    842  C   THR X 108      56.461  65.476  76.563  1.00  0.00
ATOM    843  O   THR X 108      57.191  66.013  77.394  1.00  0.00
ATOM    844  CB  THR X 108      54.708  67.239  76.098  1.00  0.00
ATOM    845  OG1 THR X 108      53.306  67.464  75.909  1.00  0.00
ATOM    846  CG2 THR X 108      55.459  67.760  74.882  1.00  0.00
ATOM    847  N   ASP X 109      57.048  64.553  75.806  1.00  0.00
ATOM    848  CA  ASP X 109      58.615  64.749  75.802  1.00  0.00
ATOM    849  C   ASP X 109      59.382  65.986  76.271  1.00  0.00
ATOM    850  O   ASP X 109      60.276  66.048  77.113  1.00  0.00
ATOM    851  CB  ASP X 109      59.166  64.632  74.379  1.00  0.00
ATOM    852  CG  ASP X 109      60.681  64.626  74.340  1.00  0.00
ATOM    853  OD1 ASP X 109      61.304  64.731  75.418  1.00  0.00
ATOM    854  OD2 ASP X 109      61.247  64.518  73.232  1.00  0.00
ATOM    855  N   LYS X 110      59.056  67.147  75.711  1.00  0.00
ATOM    856  CA  LYS X 110      59.621  68.421  76.107  1.00  0.00
ATOM    857  C   LYS X 110      58.242  68.784  76.492  1.00  0.00
ATOM    858  O   LYS X 110      57.299  68.909  75.712  1.00  0.00
ATOM    859  CB  LYS X 110      60.278  69.111  74.910  1.00  0.00
ATOM    860  CG  LYS X 110      59.797  70.533  74.672  1.00  0.00
ATOM    861  CD  LYS X 110      60.504  71.164  73.484  1.00  0.00
ATOM    862  CE  LYS X 110      59.997  72.573  73.224  1.00  0.00
ATOM    863  NZ  LYS X 110      60.645  73.185  72.031  1.00  0.00
ATOM    864  N   LEU X 111      57.891  69.012  77.726  1.00  0.00
ATOM    865  CA  LEU X 111      57.824  68.690  79.329  1.00  0.00
ATOM    866  C   LEU X 111      58.628  67.792  80.251  1.00  0.00
ATOM    867  O   LEU X 111      59.140  68.089  81.330  1.00  0.00
ATOM    868  CB  LEU X 111      56.461  68.103  79.701  1.00  0.00
ATOM    869  CG  LEU X 111      55.637  68.895  80.719  1.00  0.00
ATOM    870  CD1 LEU X 111      54.258  68.278  80.892  1.00  0.00
ATOM    871  CD2 LEU X 111      56.325  68.909  82.075  1.00  0.00
ATOM    872  N   LYS X 112      58.812  66.535  79.865  1.00  0.00
ATOM    873  CA  LYS X 112      59.571  65.635  80.670  1.00  0.00
ATOM    874  C   LYS X 112      60.986  66.120  80.923  1.00  0.00
ATOM    875  O   LYS X 112      61.522  66.417  81.989  1.00  0.00
ATOM    876  CB  LYS X 112      59.676  64.268  79.991  1.00  0.00
ATOM    877  CG  LYS X 112      58.360  63.512  79.910  1.00  0.00
ATOM    878  CD  LYS X 112      58.543  62.155  79.250  1.00  0.00
ATOM    879  CE  LYS X 112      57.214  61.432  79.098  1.00  0.00
ATOM    880  NZ  LYS X 112      57.383  60.081  78.494  1.00  0.00
ATOM    881  N   GLU X 113      61.717  66.227  79.813  1.00  0.00
ATOM    882  CA  GLU X 113      62.995  66.958  79.924  1.00  0.00
ATOM    883  C   GLU X 113      63.129  68.108  80.914  1.00  0.00
ATOM    884  O   GLU X 113      63.970  68.249  81.800  1.00  0.00
ATOM    885  CB  GLU X 113      63.364  67.599  78.585  1.00  0.00
ATOM    886  CG  GLU X 113      62.396  68.678  78.126  1.00  0.00
ATOM    887  CD  GLU X 113      62.844  69.357  76.846  1.00  0.00
ATOM    888  OE1 GLU X 113      63.872  68.933  76.278  1.00  0.00
ATOM    889  OE2 GLU X 113      62.167  70.314  76.413  1.00  0.00
ATOM    890  N   LEU X 114      62.235  69.086  80.823  1.00  0.00
ATOM    891  CA  LEU X 114      62.183  70.195  81.603  1.00  0.00
ATOM    892  C   LEU X 114      61.841  69.928  83.055  1.00  0.00
ATOM    893  O   LEU X 114      62.054  70.664  84.018  1.00  0.00
ATOM    894  CB  LEU X 114      61.121  71.166  81.083  1.00  0.00
ATOM    895  CG  LEU X 114      61.391  71.799  79.717  1.00  0.00
ATOM    896  CD1 LEU X 114      60.207  72.643  79.271  1.00  0.00
ATOM    897  CD2 LEU X 114      62.619  72.694  79.772  1.00  0.00
ATOM    898  N   TYR X 115      61.241  68.770  83.339  1.00  0.00
ATOM    899  CA  TYR X 115      60.878  68.363  84.703  1.00  0.00
ATOM    900  C   TYR X 115      62.141  67.786  85.353  1.00  0.00
ATOM    901  O   TYR X 115      62.553  67.971  86.497  1.00  0.00
ATOM    902  CB  TYR X 115      59.772  67.306  84.670  1.00  0.00
ATOM    903  CG  TYR X 115      59.297  66.875  86.039  1.00  0.00
ATOM    904  CD1 TYR X 115      59.320  65.537  86.412  1.00  0.00
ATOM    905  CD2 TYR X 115      58.827  67.808  86.956  1.00  0.00
ATOM    906  CE1 TYR X 115      58.889  65.134  87.662  1.00  0.00
ATOM    907  CE2 TYR X 115      58.392  67.423  88.209  1.00  0.00
ATOM    908  CZ  TYR X 115      58.426  66.073  88.557  1.00  0.00
ATOM    909  OH  TYR X 115      57.996  65.674  89.802  1.00  0.00
ATOM    910  N   GLY X 116      62.906  66.984  84.621  1.00  0.00
ATOM    911  CA  GLY X 116      64.054  66.336  84.952  1.00  0.00
ATOM    912  C   GLY X 116      65.163  67.347  85.073  1.00  0.00
ATOM    913  O   GLY X 116      66.190  67.235  85.741  1.00  0.00
ATOM    914  N   GLN X 117      65.057  68.492  84.405  1.00  0.00
ATOM    915  CA  GLN X 117      66.141  69.504  84.759  1.00  0.00
ATOM    916  C   GLN X 117      65.807  70.264  85.993  1.00  0.00
ATOM    917  O   GLN X 117      66.611  70.819  86.741  1.00  0.00
ATOM    918  CB  GLN X 117      66.322  70.514  83.624  1.00  0.00
ATOM    919  CG  GLN X 117      67.541  71.409  83.779  1.00  0.00
ATOM    920  CD  GLN X 117      68.841  70.631  83.759  1.00  0.00
ATOM    921  OE1 GLN X 117      69.025  69.731  82.940  1.00  0.00
ATOM    922  NE2 GLN X 117      69.750  70.976  84.664  1.00  0.00
ATOM    923  N   VAL X 118      64.534  70.375  86.354  1.00  0.00
ATOM    924  CA  VAL X 118      64.090  71.042  87.541  1.00  0.00
ATOM    925  C   VAL X 118      64.424  70.291  88.823  1.00  0.00
ATOM    926  O   VAL X 118      64.494  70.758  89.959  1.00  0.00
ATOM    927  CB  VAL X 118      62.562  71.237  87.541  1.00  0.00
ATOM    928  CG1 VAL X 118      62.097  71.795  88.877  1.00  0.00
ATOM    929  CG2 VAL X 118      62.149  72.206  86.445  1.00  0.00
ATOM    930  N   LEU X 119      64.674  68.983  88.754  1.00  0.00
ATOM    931  CA  LEU X 119      64.660  67.981  89.703  1.00  0.00
ATOM    932  C   LEU X 119      66.154  68.084  89.971  1.00  0.00
ATOM    933  O   LEU X 119      66.723  68.061  91.061  1.00  0.00
ATOM    934  CB  LEU X 119      64.166  66.669  89.090  1.00  0.00
ATOM    935  CG  LEU X 119      62.733  66.669  88.554  1.00  0.00
ATOM    936  CD1 LEU X 119      62.418  65.351  87.862  1.00  0.00
ATOM    937  CD2 LEU X 119      61.735  66.862  89.686  1.00  0.00
ATOM    938  N   TYR X 120      66.958  68.214  88.917  1.00  0.00
ATOM    939  CA  TYR X 120      68.421  68.390  89.184  1.00  0.00
ATOM    940  C   TYR X 120      68.806  69.619  89.974  1.00  0.00
ATOM    941  O   TYR X 120      69.669  69.741  90.842  1.00  0.00
ATOM    942  CB  TYR X 120      69.198  68.488  87.869  1.00  0.00
ATOM    943  CG  TYR X 120      70.684  68.696  88.050  1.00  0.00
ATOM    944  CD1 TYR X 120      71.515  67.635  88.386  1.00  0.00
ATOM    945  CD2 TYR X 120      71.252  69.953  87.884  1.00  0.00
ATOM    946  CE1 TYR X 120      72.875  67.816  88.554  1.00  0.00
ATOM    947  CE2 TYR X 120      72.609  70.153  88.047  1.00  0.00
ATOM    948  CZ  TYR X 120      73.421  69.071  88.385  1.00  0.00
ATOM    949  OH  TYR X 120      74.774  69.253  88.551  1.00  0.00
ATOM    950  N   ARG X 121      68.122  70.699  89.688  1.00  0.00
ATOM    951  CA  ARG X 121      68.317  71.946  90.206  1.00  0.00
ATOM    952  C   ARG X 121      67.825  71.803  91.632  1.00  0.00
ATOM    953  O   ARG X 121      68.431  72.137  92.648  1.00  0.00
ATOM    954  CB  ARG X 121      67.515  72.984  89.419  1.00  0.00
ATOM    955  CG  ARG X 121      67.654  74.404  89.944  1.00  0.00
ATOM    956  CD  ARG X 121      69.090  74.892  89.842  1.00  0.00
ATOM    957  NE  ARG X 121      69.225  76.288  90.253  1.00  0.00
ATOM    958  CZ  ARG X 121      70.387  76.893  90.473  1.00  0.00
ATOM    959  NH1 ARG X 121      70.412  78.166  90.843  1.00  0.00
ATOM    960  NH2 ARG X 121      71.522  76.224  90.321  1.00  0.00
ATOM    961  N   LEU X 122      66.620  71.267  91.864  1.00  0.00
ATOM    962  CA  LEU X 122      66.346  71.227  93.351  1.00  0.00
ATOM    963  C   LEU X 122      66.824  70.046  94.186  1.00  0.00
ATOM    964  O   LEU X 122      66.305  69.571  95.194  1.00  0.00
ATOM    965  CB  LEU X 122      64.840  71.259  93.619  1.00  0.00
ATOM    966  CG  LEU X 122      64.080  72.469  93.072  1.00  0.00
ATOM    967  CD1 LEU X 122      62.582  72.301  93.280  1.00  0.00
ATOM    968  CD2 LEU X 122      64.517  73.743  93.778  1.00  0.00
ATOM    969  N   GLU X 123      67.939  69.446  93.785  1.00  0.00
ATOM    970  CA  GLU X 123      68.287  68.153  94.643  1.00  0.00
ATOM    971  C   GLU X 123      67.732  66.745  94.448  1.00  0.00
ATOM    972  O   GLU X 123      67.973  65.748  95.126  1.00  0.00
ATOM    973  CB  GLU X 123      67.914  68.368  96.111  1.00  0.00
ATOM    974  CG  GLU X 123      68.616  69.548  96.764  1.00  0.00
ATOM    975  CD  GLU X 123      68.184  69.758  98.202  1.00  0.00
ATOM    976  OE1 GLU X 123      66.967  69.886  98.444  1.00  0.00
ATOM    977  OE2 GLU X 123      69.066  69.797  99.087  1.00  0.00
ATOM    978  N   ARG X 124      66.887  66.536  93.436  1.00  0.00
ATOM    979  CA  ARG X 124      66.603  65.184  93.271  1.00  0.00
ATOM    980  C   ARG X 124      67.565  64.847  92.128  1.00  0.00
ATOM    981  O   ARG X 124      67.320  64.743  90.927  1.00  0.00
ATOM    982  CB  ARG X 124      65.130  64.986  92.910  1.00  0.00
ATOM    983  CG  ARG X 124      64.159  65.457  93.980  1.00  0.00
ATOM    984  CD  ARG X 124      62.719  65.180  93.581  1.00  0.00
ATOM    985  NE  ARG X 124      61.769  65.709  94.557  1.00  0.00
ATOM    986  CZ  ARG X 124      60.449  65.685  94.404  1.00  0.00
ATOM    987  NH1 ARG X 124      59.663  66.189  95.345  1.00  0.00
ATOM    988  NH2 ARG X 124      59.918  65.157  93.309  1.00  0.00
ATOM    989  N   TYR X 125      68.832  64.641  92.477  1.00  0.00
ATOM    990  CA  TYR X 125      69.813  64.236  91.542  1.00  0.00
ATOM    991  C   TYR X 125      69.608  62.826  91.029  1.00  0.00
ATOM    992  O   TYR X 125      69.705  62.421  89.872  1.00  0.00
ATOM    993  CB  TYR X 125      71.206  64.282  92.173  1.00  0.00
ATOM    994  CG  TYR X 125      71.694  65.680  92.479  1.00  0.00
ATOM    995  CD1 TYR X 125      71.078  66.788  91.912  1.00  0.00
ATOM    996  CD2 TYR X 125      72.769  65.887  93.334  1.00  0.00
ATOM    997  CE1 TYR X 125      71.517  68.070  92.187  1.00  0.00
ATOM    998  CE2 TYR X 125      73.222  67.161  93.619  1.00  0.00
ATOM    999  CZ  TYR X 125      72.585  68.256  93.037  1.00  0.00
ATOM   1000  OH  TYR X 125      73.024  69.531  93.311  1.00  0.00
ATOM   1001  N   ASP X 126      69.286  61.908  91.917  1.00  0.00
ATOM   1002  CA  ASP X 126      69.136  60.507  91.442  1.00  0.00
ATOM   1003  C   ASP X 126      67.951  60.460  90.491  1.00  0.00
ATOM   1004  O   ASP X 126      67.929  60.147  89.302  1.00  0.00
ATOM   1005  CB  ASP X 126      68.890  59.565  92.622  1.00  0.00
ATOM   1006  CG  ASP X 126      70.113  59.401  93.502  1.00  0.00
ATOM   1007  OD1 ASP X 126      71.206  59.841  93.088  1.00  0.00
ATOM   1008  OD2 ASP X 126      69.978  58.834  94.607  1.00  0.00
ATOM   1009  N   GLU X 127      66.794  60.799  91.003  1.00  0.00
ATOM   1010  CA  GLU X 127      65.638  60.957  90.166  1.00  0.00
ATOM   1011  C   GLU X 127      65.612  61.790  88.920  1.00  0.00
ATOM   1012  O   GLU X 127      64.767  61.749  88.027  1.00  0.00
ATOM   1013  CB  GLU X 127      64.484  61.576  90.957  1.00  0.00
ATOM   1014  CG  GLU X 127      63.881  60.650  92.002  1.00  0.00
ATOM   1015  CD  GLU X 127      62.833  61.338  92.854  1.00  0.00
ATOM   1016  OE1 GLU X 127      62.627  62.557  92.674  1.00  0.00
ATOM   1017  OE2 GLU X 127      62.218  60.659  93.703  1.00  0.00
ATOM   1018  N   CYS X 128      66.588  62.671  88.734  1.00  0.00
ATOM   1019  CA  CYS X 128      66.695  63.340  87.583  1.00  0.00
ATOM   1020  C   CYS X 128      67.484  62.628  86.489  1.00  0.00
ATOM   1021  O   CYS X 128      67.435  62.820  85.276  1.00  0.00
ATOM   1022  CB  CYS X 128      67.400  64.680  87.805  1.00  0.00
ATOM   1023  SG  CYS X 128      69.150  64.540  88.236  1.00  0.00
ATOM   1024  N   LEU X 129      68.333  61.687  86.850  1.00  0.00
ATOM   1025  CA  LEU X 129      69.448  60.950  86.364  1.00  0.00
ATOM   1026  C   LEU X 129      68.690  59.812  85.725  1.00  0.00
ATOM   1027  O   LEU X 129      68.860  59.316  84.612  1.00  0.00
ATOM   1028  CB  LEU X 129      70.360  60.534  87.520  1.00  0.00
ATOM   1029  CG  LEU X 129      71.601  59.722  87.145  1.00  0.00
ATOM   1030  CD1 LEU X 129      72.508  60.521  86.222  1.00  0.00
ATOM   1031  CD2 LEU X 129      72.396  59.350  88.388  1.00  0.00
ATOM   1032  N   ALA X 130      67.724  59.286  86.461  1.00  0.00
ATOM   1033  CA  ALA X 130      66.891  58.172  85.963  1.00  0.00
ATOM   1034  C   ALA X 130      66.079  58.695  84.812  1.00  0.00
ATOM   1035  O   ALA X 130      65.910  58.137  83.729  1.00  0.00
ATOM   1036  CB  ALA X 130      65.970  57.666  87.063  1.00  0.00
ATOM   1037  N   VAL X 131      65.468  59.878  84.940  1.00  0.00
ATOM   1038  CA  VAL X 131      64.626  60.339  83.898  1.00  0.00
ATOM   1039  C   VAL X 131      65.530  60.695  82.734  1.00  0.00
ATOM   1040  O   VAL X 131      65.284  60.572  81.535  1.00  0.00
ATOM   1041  CB  VAL X 131      63.817  61.576  84.331  1.00  0.00
ATOM   1042  CG1 VAL X 131      63.062  62.160  83.147  1.00  0.00
ATOM   1043  CG2 VAL X 131      62.809  61.203  85.408  1.00  0.00
ATOM   1044  N   TYR X 132      66.728  61.198  83.004  1.00  0.00
ATOM   1045  CA  TYR X 132      67.509  61.476  81.736  1.00  0.00
ATOM   1046  C   TYR X 132      68.034  60.292  80.954  1.00  0.00
ATOM   1047  O   TYR X 132      68.456  60.297  79.799  1.00  0.00
ATOM   1048  CB  TYR X 132      68.753  62.312  82.045  1.00  0.00
ATOM   1049  CG  TYR X 132      69.785  61.589  82.880  1.00  0.00
ATOM   1050  CD1 TYR X 132      70.720  60.751  82.287  1.00  0.00
ATOM   1051  CD2 TYR X 132      69.821  61.747  84.260  1.00  0.00
ATOM   1052  CE1 TYR X 132      71.667  60.086  83.042  1.00  0.00
ATOM   1053  CE2 TYR X 132      70.761  61.090  85.031  1.00  0.00
ATOM   1054  CZ  TYR X 132      71.688  60.255  84.410  1.00  0.00
ATOM   1055  OH  TYR X 132      72.630  59.594  85.164  1.00  0.00
ATOM   1056  N   ARG X 133      68.058  59.104  81.547  1.00  0.00
ATOM   1057  CA  ARG X 133      68.587  57.918  81.057  1.00  0.00
ATOM   1058  C   ARG X 133      67.475  57.367  80.173  1.00  0.00
ATOM   1059  O   ARG X 133      67.578  56.836  79.068  1.00  0.00
ATOM   1060  CB  ARG X 133      68.925  56.967  82.207  1.00  0.00
ATOM   1061  CG  ARG X 133      69.613  55.684  81.769  1.00  0.00
ATOM   1062  CD  ARG X 133      70.030  54.845  82.966  1.00  0.00
ATOM   1063  NE  ARG X 133      70.726  53.625  82.563  1.00  0.00
ATOM   1064  CZ  ARG X 133      71.162  52.699  83.411  1.00  0.00
ATOM   1065  NH1 ARG X 133      71.785  51.622  82.954  1.00  0.00
ATOM   1066  NH2 ARG X 133      70.973  52.852  84.715  1.00  0.00
ATOM   1067  N   ASP X 134      66.237  57.465  80.637  1.00  0.00
ATOM   1068  CA  ASP X 134      65.175  57.012  79.865  1.00  0.00
ATOM   1069  C   ASP X 134      65.151  57.806  78.569  1.00  0.00
ATOM   1070  O   ASP X 134      65.367  57.417  77.422  1.00  0.00
ATOM   1071  CB  ASP X 134      63.852  57.206  80.608  1.00  0.00
ATOM   1072  CG  ASP X 134      62.679  56.573  79.884  1.00  0.00
ATOM   1073  OD1 ASP X 134      62.907  55.911  78.850  1.00  0.00
ATOM   1074  OD2 ASP X 134      61.533  56.740  80.351  1.00  0.00
ATOM   1075  N   LEU X 135      64.862  59.078  78.684  1.00  0.00
ATOM   1076  CA  LEU X 135      64.971  60.017  77.561  1.00  0.00
ATOM   1077  C   LEU X 135      66.132  59.992  76.571  1.00  0.00
ATOM   1078  O   LEU X 135      66.136  60.408  75.414  1.00  0.00
ATOM   1079  CB  LEU X 135      65.028  61.458  78.071  1.00  0.00
ATOM   1080  CG  LEU X 135      63.687  62.183  78.205  1.00  0.00
ATOM   1081  CD1 LEU X 135      62.677  61.314  78.937  1.00  0.00
ATOM   1082  CD2 LEU X 135      63.852  63.480  78.983  1.00  0.00
ATOM   1083  N   VAL X 136      67.289  59.460  76.991  1.00  0.00
ATOM   1084  CA  VAL X 136      68.466  59.293  76.122  1.00  0.00
ATOM   1085  C   VAL X 136      67.963  58.018  75.432  1.00  0.00
ATOM   1086  O   VAL X 136      67.518  57.904  74.291  1.00  0.00
ATOM   1087  CB  VAL X 136      69.757  59.130  76.946  1.00  0.00
ATOM   1088  CG1 VAL X 136      70.944  58.873  76.030  1.00  0.00
ATOM   1089  CG2 VAL X 136      70.036  60.388  77.753  1.00  0.00
ATOM   1090  N   ARG X 137      68.001  56.880  76.130  1.00  0.00
ATOM   1091  CA  ARG X 137      67.595  55.687  75.395  1.00  0.00
ATOM   1092  C   ARG X 137      66.818  55.321  74.146  1.00  0.00
ATOM   1093  O   ARG X 137      65.852  54.566  74.051  1.00  0.00
ATOM   1094  CB  ARG X 137      66.731  54.783  76.276  1.00  0.00
ATOM   1095  CG  ARG X 137      66.323  53.477  75.614  1.00  0.00
ATOM   1096  CD  ARG X 137      65.545  52.591  76.573  1.00  0.00
ATOM   1097  NE  ARG X 137      65.121  51.343  75.944  1.00  0.00
ATOM   1098  CZ  ARG X 137      64.417  50.398  76.558  1.00  0.00
ATOM   1099  NH1 ARG X 137      64.076  49.295  75.905  1.00  0.00
ATOM   1100  NH2 ARG X 137      64.055  50.557  77.824  1.00  0.00
ATOM   1101  N   ASN X 138      67.230  55.886  73.014  1.00  0.00
ATOM   1102  CA  ASN X 138      66.191  56.416  72.002  1.00  0.00
ATOM   1103  C   ASN X 138      66.992  56.907  70.819  1.00  0.00
ATOM   1104  O   ASN X 138      67.782  57.849  70.814  1.00  0.00
ATOM   1105  CB  ASN X 138      65.374  57.553  72.619  1.00  0.00
ATOM   1106  CG  ASN X 138      64.113  57.060  73.303  1.00  0.00
ATOM   1107  OD1 ASN X 138      63.001  57.371  72.874  1.00  0.00
ATOM   1108  ND2 ASN X 138      64.284  56.288  74.370  1.00  0.00
ATOM   1109  N   SER X 139      66.846  56.271  69.641  1.00  0.00
ATOM   1110  CA  SER X 139      67.632  56.700  68.518  1.00  0.00
ATOM   1111  C   SER X 139      67.045  58.091  68.473  1.00  0.00
ATOM   1112  O   SER X 139      67.596  59.160  68.732  1.00  0.00
ATOM   1113  CB  SER X 139      67.353  55.817  67.300  1.00  0.00
ATOM   1114  OG  SER X 139      65.991  55.896  66.914  1.00  0.00
ATOM   1115  N   GLN X 140      65.791  58.189  68.113  1.00  0.00
ATOM   1116  CA  GLN X 140      65.360  59.612  67.740  1.00  0.00
ATOM   1117  C   GLN X 140      65.580  61.058  68.157  1.00  0.00
ATOM   1118  O   GLN X 140      64.966  61.686  69.019  1.00  0.00
ATOM   1119  CB  GLN X 140      63.844  59.765  67.874  1.00  0.00
ATOM   1120  CG  GLN X 140      63.145  60.171  66.586  1.00  0.00
ATOM   1121  CD  GLN X 140      63.235  59.104  65.514  1.00  0.00
ATOM   1122  OE1 GLN X 140      63.037  57.920  65.784  1.00  0.00
ATOM   1123  NE2 GLN X 140      63.535  59.522  64.289  1.00  0.00
ATOM   1124  N   ASP X 141      66.528  61.760  67.553  1.00  0.00
ATOM   1125  CA  ASP X 141      66.349  63.250  68.084  1.00  0.00
ATOM   1126  C   ASP X 141      65.386  63.596  69.166  1.00  0.00
ATOM   1127  O   ASP X 141      64.220  63.235  69.320  1.00  0.00
ATOM   1128  CB  ASP X 141      65.902  64.173  66.949  1.00  0.00
ATOM   1129  CG  ASP X 141      66.549  63.823  65.623  1.00  0.00
ATOM   1130  OD1 ASP X 141      67.516  63.032  65.626  1.00  0.00
ATOM   1131  OD2 ASP X 141      66.090  64.340  64.583  1.00  0.00
ATOM   1132  N   ASP X 142      65.893  64.398  70.054  1.00  0.00
ATOM   1133  CA  ASP X 142      65.131  64.824  71.307  1.00  0.00
ATOM   1134  C   ASP X 142      64.071  65.792  71.842  1.00  0.00
ATOM   1135  O   ASP X 142      62.972  66.067  71.362  1.00  0.00
ATOM   1136  CB  ASP X 142      66.102  65.308  72.386  1.00  0.00
ATOM   1137  CG  ASP X 142      67.532  64.885  72.115  1.00  0.00
ATOM   1138  OD1 ASP X 142      67.739  64.015  71.243  1.00  0.00
ATOM   1139  OD2 ASP X 142      68.446  65.425  72.773  1.00  0.00
ATOM   1140  N   TYR X 143      64.400  66.412  72.984  1.00  0.00
ATOM   1141  CA  TYR X 143      64.223  68.459  72.100  1.00  0.00
ATOM   1142  C   TYR X 143      64.004  69.481  70.985  1.00  0.00
ATOM   1143  O   TYR X 143      63.000  70.159  70.770  1.00  0.00
ATOM   1144  CB  TYR X 143      65.523  69.241  72.296  1.00  0.00
ATOM   1145  CG  TYR X 143      65.484  70.644  71.733  1.00  0.00
ATOM   1146  CD1 TYR X 143      64.828  71.664  72.410  1.00  0.00
ATOM   1147  CD2 TYR X 143      66.105  70.944  70.527  1.00  0.00
ATOM   1148  CE1 TYR X 143      64.787  72.949  71.904  1.00  0.00
ATOM   1149  CE2 TYR X 143      66.074  72.224  70.005  1.00  0.00
ATOM   1150  CZ  TYR X 143      65.408  73.229  70.706  1.00  0.00
ATOM   1151  OH  TYR X 143      65.369  74.507  70.199  1.00  0.00
ATOM   1152  N   ASP X 144      65.009  69.678  70.131  1.00  0.00
ATOM   1153  CA  ASP X 144      64.808  70.519  69.150  1.00  0.00
ATOM   1154  C   ASP X 144      64.075  69.823  68.018  1.00  0.00
ATOM   1155  O   ASP X 144      63.184  70.283  67.306  1.00  0.00
ATOM   1156  CB  ASP X 144      66.140  71.052  68.620  1.00  0.00
ATOM   1157  CG  ASP X 144      65.960  72.145  67.585  1.00  0.00
ATOM   1158  OD1 ASP X 144      65.342  73.179  67.914  1.00  0.00
ATOM   1159  OD2 ASP X 144      66.438  71.967  66.444  1.00  0.00
ATOM   1160  N   GLU X 145      64.432  68.565  67.757  1.00  0.00
ATOM   1161  CA  GLU X 145      63.718  67.814  66.780  1.00  0.00
ATOM   1162  C   GLU X 145      62.217  67.724  66.857  1.00  0.00
ATOM   1163  O   GLU X 145      61.457  67.377  65.954  1.00  0.00
ATOM   1164  CB  GLU X 145      64.164  66.351  66.798  1.00  0.00
ATOM   1165  CG  GLU X 145      63.746  65.559  65.569  1.00  0.00
ATOM   1166  CD  GLU X 145      64.373  66.088  64.294  1.00  0.00
ATOM   1167  OE1 GLU X 145      65.607  66.275  64.273  1.00  0.00
ATOM   1168  OE2 GLU X 145      63.629  66.316  63.317  1.00  0.00
ATOM   1169  N   GLU X 146      61.616  68.044  68.002  1.00  0.00
ATOM   1170  CA  GLU X 146      60.574  67.730  69.197  1.00  0.00
ATOM   1171  C   GLU X 146      59.348  68.429  68.676  1.00  0.00
ATOM   1172  O   GLU X 146      58.173  68.167  68.930  1.00  0.00
ATOM   1173  CB  GLU X 146      61.087  68.304  70.519  1.00  0.00
ATOM   1174  CG  GLU X 146      60.130  68.124  71.687  1.00  0.00
ATOM   1175  CD  GLU X 146      59.963  66.670  72.084  1.00  0.00
ATOM   1176  OE1 GLU X 146      60.701  65.819  71.546  1.00  0.00
ATOM   1177  OE2 GLU X 146      59.094  66.383  72.934  1.00  0.00
ATOM   1178  N   ARG X 147      59.537  69.445  67.851  1.00  0.00
ATOM   1179  CA  ARG X 147      59.806  70.840  67.606  1.00  0.00
ATOM   1180  C   ARG X 147      58.922  70.104  66.591  1.00  0.00
ATOM   1181  O   ARG X 147      57.827  70.438  66.142  1.00  0.00
ATOM   1182  CB  ARG X 147      61.310  71.078  67.458  1.00  0.00
ATOM   1183  CG  ARG X 147      61.692  72.536  67.263  1.00  0.00
ATOM   1184  CD  ARG X 147      61.433  73.347  68.522  1.00  0.00
ATOM   1185  NE  ARG X 147      61.854  74.738  68.373  1.00  0.00
ATOM   1186  CZ  ARG X 147      61.575  75.701  69.246  1.00  0.00
ATOM   1187  NH1 ARG X 147      61.999  76.938  69.027  1.00  0.00
ATOM   1188  NH2 ARG X 147      60.873  75.424  70.337  1.00  0.00
ATOM   1189  N   LYS X 148      59.401  68.955  66.135  1.00  0.00
ATOM   1190  CA  LYS X 148      59.081  67.908  65.099  1.00  0.00
ATOM   1191  C   LYS X 148      58.459  67.433  66.391  1.00  0.00
ATOM   1192  O   LYS X 148      59.079  66.991  67.357  1.00  0.00
ATOM   1193  CB  LYS X 148      60.368  67.316  64.520  1.00  0.00
ATOM   1194  CG  LYS X 148      60.265  66.921  63.056  1.00  0.00
ATOM   1195  CD  LYS X 148      61.578  66.349  62.545  1.00  0.00
ATOM   1196  CE  LYS X 148      61.501  66.031  61.061  1.00  0.00
ATOM   1197  NZ  LYS X 148      62.771  65.443  60.553  1.00  0.00
ATOM   1198  N   THR X 149      57.152  67.449  66.615  1.00  0.00
ATOM   1199  CA  THR X 149      56.862  67.471  68.077  1.00  0.00
ATOM   1200  C   THR X 149      56.242  66.138  68.486  1.00  0.00
ATOM   1201  O   THR X 149      56.642  65.335  69.328  1.00  0.00
ATOM   1202  CB  THR X 149      55.881  68.601  68.441  1.00  0.00
ATOM   1203  OG1 THR X 149      56.410  69.857  68.000  1.00  0.00
ATOM   1204  CG2 THR X 149      55.668  68.657  69.946  1.00  0.00
ATOM   1205  N   ASN X 150      55.127  65.800  67.850  1.00  0.00
ATOM   1206  CA  ASN X 150      54.648  64.518  68.282  1.00  0.00
ATOM   1207  C   ASN X 150      55.773  63.487  68.316  1.00  0.00
ATOM   1208  O   ASN X 150      56.349  63.031  69.303  1.00  0.00
ATOM   1209  CB  ASN X 150      53.564  64.003  67.333  1.00  0.00
ATOM   1210  CG  ASN X 150      52.259  64.761  67.473  1.00  0.00
ATOM   1211  OD1 ASN X 150      52.043  65.467  68.458  1.00  0.00
ATOM   1212  ND2 ASN X 150      51.383  64.616  66.486  1.00  0.00
ATOM   1213  N   LEU X 151      56.200  63.010  67.154  1.00  0.00
ATOM   1214  CA  LEU X 151      57.212  62.043  67.238  1.00  0.00
ATOM   1215  C   LEU X 151      58.311  62.137  68.268  1.00  0.00
ATOM   1216  O   LEU X 151      58.788  61.217  68.930  1.00  0.00
ATOM   1217  CB  LEU X 151      57.995  61.971  65.925  1.00  0.00
ATOM   1218  CG  LEU X 151      59.075  60.891  65.839  1.00  0.00
ATOM   1219  CD1 LEU X 151      58.460  59.505  65.951  1.00  0.00
ATOM   1220  CD2 LEU X 151      59.815  60.977  64.513  1.00  0.00
ATOM   1221  N   SER X 152      58.854  63.307  68.526  1.00  0.00
ATOM   1222  CA  SER X 152      59.815  63.421  69.463  1.00  0.00
ATOM   1223  C   SER X 152      59.341  63.046  70.869  1.00  0.00
ATOM   1224  O   SER X 152      59.959  62.479  71.768  1.00  0.00
ATOM   1225  CB  SER X 152      60.325  64.862  69.535  1.00  0.00
ATOM   1226  OG  SER X 152      60.990  65.228  68.339  1.00  0.00
ATOM   1227  N   ALA X 153      58.118  63.357  71.184  1.00  0.00
ATOM   1228  CA  ALA X 153      57.439  63.281  72.450  1.00  0.00
ATOM   1229  C   ALA X 153      57.330  61.801  72.834  1.00  0.00
ATOM   1230  O   ALA X 153      57.498  61.299  73.944  1.00  0.00
ATOM   1231  CB  ALA X 153      56.050  63.891  72.344  1.00  0.00
ATOM   1232  N   VAL X 154      57.017  60.935  71.862  1.00  0.00
ATOM   1233  CA  VAL X 154      56.712  59.696  71.782  1.00  0.00
ATOM   1234  C   VAL X 154      58.140  59.128  71.942  1.00  0.00
ATOM   1235  O   VAL X 154      58.545  58.264  72.718  1.00  0.00
ATOM   1236  CB  VAL X 154      56.042  59.366  70.435  1.00  0.00
ATOM   1237  CG1 VAL X 154      55.812  57.867  70.308  1.00  0.00
ATOM   1238  CG2 VAL X 154      54.698  60.069  70.322  1.00  0.00
ATOM   1239  N   VAL X 155      59.063  59.640  71.133  1.00  0.00
ATOM   1240  CA  VAL X 155      60.416  58.985  71.827  1.00  0.00
ATOM   1241  C   VAL X 155      61.126  59.525  73.050  1.00  0.00
ATOM   1242  O   VAL X 155      62.146  59.058  73.555  1.00  0.00
ATOM   1243  CB  VAL X 155      61.597  58.952  70.840  1.00  0.00
ATOM   1244  CG1 VAL X 155      61.248  58.115  69.619  1.00  0.00
ATOM   1245  CG2 VAL X 155      61.942  60.359  70.375  1.00  0.00
ATOM   1246  N   ALA X 156      60.666  60.601  73.695  1.00  0.00
ATOM   1247  CA  ALA X 156      62.243  61.124  74.532  1.00  0.00
ATOM   1248  C   ALA X 156      62.689  62.579  74.367  1.00  0.00
ATOM   1249  O   ALA X 156      62.902  63.225  73.342  1.00  0.00
ATOM   1250  CB  ALA X 156      63.415  60.303  74.016  1.00  0.00
ATOM   1251  N   ALA X 157      62.871  63.230  75.477  1.00  0.00
ATOM   1252  CA  ALA X 157      63.972  64.178  75.803  1.00  0.00
ATOM   1253  C   ALA X 157      65.182  65.062  75.899  1.00  0.00
ATOM   1254  O   ALA X 157      65.970  65.148  76.840  1.00  0.00
ATOM   1255  CB  ALA X 157      64.670  63.758  77.088  1.00  0.00
ATOM   1256  N   GLN X 158      65.462  65.843  74.882  1.00  0.00
ATOM   1257  CA  GLN X 158      66.744  66.744  76.027  1.00  0.00
ATOM   1258  C   GLN X 158      68.238  66.787  75.890  1.00  0.00
ATOM   1259  O   GLN X 158      69.063  66.052  76.430  1.00  0.00
ATOM   1260  CB  GLN X 158      66.656  66.206  77.457  1.00  0.00
ATOM   1261  CG  GLN X 158      67.565  66.919  78.445  1.00  0.00
ATOM   1262  CD  GLN X 158      67.181  68.371  78.648  1.00  0.00
ATOM   1263  OE1 GLN X 158      66.003  68.695  78.800  1.00  0.00
ATOM   1264  NE2 GLN X 158      68.175  69.250  78.653  1.00  0.00
ATOM   1265  N   SER X 159      68.706  67.745  75.082  1.00  0.00
ATOM   1266  CA  SER X 159      69.996  68.281  75.466  1.00  0.00
ATOM   1267  C   SER X 159      70.561  68.949  76.689  1.00  0.00
ATOM   1268  O   SER X 159      71.696  68.820  77.146  1.00  0.00
ATOM   1269  CB  SER X 159      70.415  69.403  74.514  1.00  0.00
ATOM   1270  OG  SER X 159      70.644  68.905  73.207  1.00  0.00
ATOM   1271  N   ASN X 160      69.769  69.773  77.364  1.00  0.00
ATOM   1272  CA  ASN X 160      70.475  70.281  78.472  1.00  0.00
ATOM   1273  C   ASN X 160      70.878  69.459  79.704  1.00  0.00
ATOM   1274  O   ASN X 160      71.779  69.669  80.514  1.00  0.00
ATOM   1275  CB  ASN X 160      69.690  71.416  79.133  1.00  0.00
ATOM   1276  CG  ASN X 160      70.556  72.275  80.034  1.00  0.00
ATOM   1277  OD1 ASN X 160      71.622  71.848  80.476  1.00  0.00
ATOM   1278  ND2 ASN X 160      70.097  73.491  80.309  1.00  0.00
ATOM   1279  N   TRP X 161      70.152  68.373  79.921  1.00  0.00
ATOM   1280  CA  TRP X 161      69.580  67.653  80.756  1.00  0.00
ATOM   1281  C   TRP X 161      70.402  66.391  80.532  1.00  0.00
ATOM   1282  O   TRP X 161      70.619  65.491  81.341  1.00  0.00
ATOM   1283  CB  TRP X 161      68.094  67.516  80.417  1.00  0.00
ATOM   1284  CG  TRP X 161      67.328  66.690  81.404  1.00  0.00
ATOM   1285  CD1 TRP X 161      66.003  66.365  81.348  1.00  0.00
ATOM   1286  CD2 TRP X 161      67.841  66.082  82.596  1.00  0.00
ATOM   1287  NE1 TRP X 161      65.657  65.593  82.431  1.00  0.00
ATOM   1288  CE2 TRP X 161      66.769  65.405  83.212  1.00  0.00
ATOM   1289  CE3 TRP X 161      69.100  66.043  83.201  1.00  0.00
ATOM   1290  CZ2 TRP X 161      66.920  64.698  84.404  1.00  0.00
ATOM   1291  CZ3 TRP X 161      69.245  65.341  84.383  1.00  0.00
ATOM   1292  CH2 TRP X 161      68.164  64.677  84.974  1.00  0.00
ATOM   1293  N   GLU X 162      70.970  66.180  79.362  1.00  0.00
ATOM   1294  CA  GLU X 162      71.907  65.172  79.099  1.00  0.00
ATOM   1295  C   GLU X 162      73.331  65.688  79.322  1.00  0.00
ATOM   1296  O   GLU X 162      74.316  65.038  79.670  1.00  0.00
ATOM   1297  CB  GLU X 162      71.789  64.695  77.650  1.00  0.00
ATOM   1298  CG  GLU X 162      72.750  63.576  77.284  1.00  0.00
ATOM   1299  CD  GLU X 162      72.532  63.058  75.876  1.00  0.00
ATOM   1300  OE1 GLU X 162      71.622  63.568  75.190  1.00  0.00
ATOM   1301  OE2 GLU X 162      73.272  62.141  75.460  1.00  0.00
ATOM   1302  N   LYS X 163      73.570  66.985  79.126  1.00  0.00
ATOM   1303  CA  LYS X 163      74.798  67.614  79.457  1.00  0.00
ATOM   1304  C   LYS X 163      75.137  67.542  80.949  1.00  0.00
ATOM   1305  O   LYS X 163      76.228  67.333  81.478  1.00  0.00
ATOM   1306  CB  LYS X 163      74.759  69.097  79.081  1.00  0.00
ATOM   1307  CG  LYS X 163      74.773  69.358  77.584  1.00  0.00
ATOM   1308  CD  LYS X 163      74.735  70.848  77.284  1.00  0.00
ATOM   1309  CE  LYS X 163      74.725  71.109  75.786  1.00  0.00
ATOM   1310  NZ  LYS X 163      74.654  72.563  75.476  1.00  0.00
ATOM   1311  N   VAL X 164      74.125  67.729  81.786  1.00  0.00
ATOM   1312  CA  VAL X 164      74.147  67.876  83.162  1.00  0.00
ATOM   1313  C   VAL X 164      74.669  66.545  83.717  1.00  0.00
ATOM   1314  O   VAL X 164      75.593  66.352  84.507  1.00  0.00
ATOM   1315  CB  VAL X 164      72.743  68.175  83.720  1.00  0.00
ATOM   1316  CG1 VAL X 164      72.755  68.135  85.241  1.00  0.00
ATOM   1317  CG2 VAL X 164      72.277  69.554  83.279  1.00  0.00
ATOM   1318  N   VAL X 165      73.992  65.464  83.247  1.00  0.00
ATOM   1319  CA  VAL X 165      73.961  64.107  83.572  1.00  0.00
ATOM   1320  C   VAL X 165      75.280  63.555  83.098  1.00  0.00
ATOM   1321  O   VAL X 165      75.895  62.606  83.581  1.00  0.00
ATOM   1322  CB  VAL X 165      72.791  63.387  82.877  1.00  0.00
ATOM   1323  CG1 VAL X 165      73.107  63.150  81.409  1.00  0.00
ATOM   1324  CG2 VAL X 165      72.527  62.041  83.535  1.00  0.00
ATOM   1325  N   PRO X 166      75.871  64.125  82.053  1.00  0.00
ATOM   1326  CA  PRO X 166      77.277  63.573  81.916  1.00  0.00
ATOM   1327  C   PRO X 166      78.324  64.187  82.853  1.00  0.00
ATOM   1328  O   PRO X 166      79.329  63.655  83.320  1.00  0.00
ATOM   1329  CB  PRO X 166      77.653  63.875  80.464  1.00  0.00
ATOM   1330  CG  PRO X 166      76.349  64.122  79.784  1.00  0.00
ATOM   1331  CD  PRO X 166      75.456  64.757  80.813  1.00  0.00
ATOM   1332  N   GLU X 167      78.133  65.456  83.213  1.00  0.00
ATOM   1333  CA  GLU X 167      78.882  66.279  83.985  1.00  0.00
ATOM   1334  C   GLU X 167      78.865  65.703  85.382  1.00  0.00
ATOM   1335  O   GLU X 167      79.789  65.729  86.193  1.00  0.00
ATOM   1336  CB  GLU X 167      78.296  67.693  83.986  1.00  0.00
ATOM   1337  CG  GLU X 167      79.115  68.703  84.774  1.00  0.00
ATOM   1338  CD  GLU X 167      78.555  70.108  84.677  1.00  0.00
ATOM   1339  OE1 GLU X 167      77.542  70.297  83.972  1.00  0.00
ATOM   1340  OE2 GLU X 167      79.130  71.021  85.306  1.00  0.00
ATOM   1341  N   ASN X 168      77.756  65.097  85.823  1.00  0.00
ATOM   1342  CA  ASN X 168      77.670  64.391  87.054  1.00  0.00
ATOM   1343  C   ASN X 168      77.887  62.878  86.971  1.00  0.00
ATOM   1344  O   ASN X 168      77.138  61.988  87.373  1.00  0.00
ATOM   1345  CB  ASN X 168      76.287  64.575  87.682  1.00  0.00
ATOM   1346  CG  ASN X 168      76.239  64.124  89.128  1.00  0.00
ATOM   1347  OD1 ASN X 168      77.262  64.093  89.813  1.00  0.00
ATOM   1348  ND2 ASN X 168      75.048  63.774  89.598  1.00  0.00
ATOM   1349  N   LEU X 169      79.011  62.445  86.400  1.00  0.00
ATOM   1350  CA  LEU X 169      79.876  61.486  85.996  1.00  0.00
ATOM   1351  C   LEU X 169      78.806  60.517  86.431  1.00  0.00
ATOM   1352  O   LEU X 169      78.376  60.317  87.566  1.00  0.00
ATOM   1353  CB  LEU X 169      81.184  61.577  86.785  1.00  0.00
ATOM   1354  CG  LEU X 169      82.266  60.558  86.423  1.00  0.00
ATOM   1355  CD1 LEU X 169      82.743  60.765  84.994  1.00  0.00
ATOM   1356  CD2 LEU X 169      83.465  60.696  87.349  1.00  0.00
ATOM   1357  N   GLY X 170      78.287  59.805  85.410  1.00  0.00
ATOM   1358  CA  GLY X 170      76.784  59.459  86.574  1.00  0.00
ATOM   1359  C   GLY X 170      76.376  58.773  85.280  1.00  0.00
ATOM   1360  O   GLY X 170      75.954  57.628  85.130  1.00  0.00
ATOM   1361  N   LEU X 171      76.487  59.495  84.170  1.00  0.00
ATOM   1362  CA  LEU X 171      76.193  58.853  82.838  1.00  0.00
ATOM   1363  C   LEU X 171      77.484  58.798  82.030  1.00  0.00
ATOM   1364  O   LEU X 171      77.843  57.944  81.221  1.00  0.00
ATOM   1365  CB  LEU X 171      75.147  59.665  82.071  1.00  0.00
ATOM   1366  CG  LEU X 171      74.705  59.097  80.721  1.00  0.00
ATOM   1367  CD1 LEU X 171      74.036  57.743  80.900  1.00  0.00
ATOM   1368  CD2 LEU X 171      73.715  60.032  80.043  1.00  0.00
ATOM   1369  N   GLN X 172      78.331  59.799  82.221  1.00  0.00
ATOM   1370  CA  GLN X 172      79.581  59.383  81.219  1.00  0.00
ATOM   1371  C   GLN X 172      80.424  58.296  81.909  1.00  0.00
ATOM   1372  O   GLN X 172      81.109  57.436  81.358  1.00  0.00
ATOM   1373  CB  GLN X 172      80.462  60.600  80.928  1.00  0.00
ATOM   1374  CG  GLN X 172      79.749  61.718  80.186  1.00  0.00
ATOM   1375  CD  GLN X 172      80.631  62.933  79.976  1.00  0.00
ATOM   1376  OE1 GLN X 172      81.776  62.967  80.429  1.00  0.00
ATOM   1377  NE2 GLN X 172      80.100  63.938  79.288  1.00  0.00
ATOM   1378  N   GLU X 173      80.460  58.220  83.246  1.00  0.00
ATOM   1379  CA  GLU X 173      81.498  56.665  82.853  1.00  0.00
ATOM   1380  C   GLU X 173      81.078  55.196  82.831  1.00  0.00
ATOM   1381  O   GLU X 173      81.401  54.286  82.069  1.00  0.00
ATOM   1382  CB  GLU X 173      82.665  56.537  83.835  1.00  0.00
ATOM   1383  CG  GLU X 173      83.666  57.678  83.760  1.00  0.00
ATOM   1384  CD  GLU X 173      84.761  57.562  84.802  1.00  0.00
ATOM   1385  OE1 GLU X 173      84.723  56.600  85.599  1.00  0.00
ATOM   1386  OE2 GLU X 173      85.657  58.432  84.823  1.00  0.00
ATOM   1387  N   GLY X 174      80.264  54.834  83.737  1.00  0.00
ATOM   1388  CA  GLY X 174      79.863  53.611  84.366  1.00  0.00
ATOM   1389  C   GLY X 174      79.401  53.632  82.939  1.00  0.00
ATOM   1390  O   GLY X 174      79.938  53.095  81.972  1.00  0.00
ATOM   1391  N   THR X 175      78.297  54.295  82.670  1.00  0.00
ATOM   1392  CA  THR X 175      77.638  54.820  81.660  1.00  0.00
ATOM   1393  C   THR X 175      77.996  54.883  80.163  1.00  0.00
ATOM   1394  O   THR X 175      77.278  55.274  79.244  1.00  0.00
ATOM   1395  CB  THR X 175      77.413  56.331  81.857  1.00  0.00
ATOM   1396  OG1 THR X 175      76.560  56.829  80.819  1.00  0.00
ATOM   1397  CG2 THR X 175      78.737  57.078  81.807  1.00  0.00
HETATM 1398  N   HSD X 176      79.205  54.484  79.754  1.00  0.00
HETATM 1399  CA  HSD X 176      80.053  54.785  78.759  1.00  0.00
HETATM 1400  C   HSD X 176      79.278  54.013  77.725  1.00  0.00
HETATM 1401  O   HSD X 176      79.181  54.274  76.527  1.00  0.00
HETATM 1402  CB  HSD X 176      81.458  54.269  79.078  1.00  0.00
HETATM 1403  CG  HSD X 176      82.490  54.666  78.069  1.00  0.00
HETATM 1404  HN  HSD X 176      79.518  53.663  80.523  1.00  0.00
HETATM 1405  HA  HSD X 176      80.009  55.716  78.513  1.00  0.00
HETATM 1406  HB1 HSD X 176      81.433  53.264  79.126  1.00  0.00
HETATM 1407  HB2 HSD X 176      81.741  54.624  79.976  1.00  0.00
HETATM 1408  CD2 HSD X 176      83.308  53.965  77.089  1.00  0.00
HETATM 1409  HD1 HSD X 176      82.550  56.762  78.383  1.00  0.00
HETATM 1410  HE1 HSD X 176      84.265  56.870  76.606  1.00  0.00
HETATM 1411  CE1 HSD X 176      83.822  56.014  76.918  1.00  0.00
HETATM 1412  ND1 HSD X 176      82.889  55.973  77.886  1.00  0.00
HETATM 1413  NE2 HSD X 176      84.078  54.814  76.436  1.00  0.00
HETATM 1414  HD2 HSD X 176      83.235  52.962  76.984  1.00  0.00
ATOM   1415  N   GLU X 177      78.620  52.930  78.123  1.00  0.00
ATOM   1416  CA  GLU X 177      77.933  51.735  77.943  1.00  0.00
ATOM   1417  C   GLU X 177      76.548  52.226  77.514  1.00  0.00
ATOM   1418  O   GLU X 177      75.799  51.727  76.676  1.00  0.00
ATOM   1419  CB  GLU X 177      77.897  50.936  79.247  1.00  0.00
ATOM   1420  CG  GLU X 177      79.253  50.410  79.690  1.00  0.00
ATOM   1421  CD  GLU X 177      79.189  49.678  81.016  1.00  0.00
ATOM   1422  OE1 GLU X 177      78.096  49.634  81.619  1.00  0.00
ATOM   1423  OE2 GLU X 177      80.232  49.149  81.453  1.00  0.00
ATOM   1424  N   LEU X 178      76.073  53.326  78.105  1.00  0.00
ATOM   1425  CA  LEU X 178      74.731  53.859  77.872  1.00  0.00
ATOM   1426  C   LEU X 178      74.931  54.742  76.655  1.00  0.00
ATOM   1427  O   LEU X 178      74.194  54.849  75.676  1.00  0.00
ATOM   1428  CB  LEU X 178      74.249  54.648  79.091  1.00  0.00
ATOM   1429  CG  LEU X 178      74.091  53.858  80.391  1.00  0.00
ATOM   1430  CD1 LEU X 178      73.734  54.785  81.543  1.00  0.00
ATOM   1431  CD2 LEU X 178      72.988  52.819  80.258  1.00  0.00
ATOM   1432  N   CYS X 179      76.027  55.497  76.627  1.00  0.00
ATOM   1433  CA  CYS X 179      76.292  56.332  75.522  1.00  0.00
ATOM   1434  C   CYS X 179      76.492  55.518  74.250  1.00  0.00
ATOM   1435  O   CYS X 179      76.033  55.746  73.132  1.00  0.00
ATOM   1436  CB  CYS X 179      77.560  57.153  75.763  1.00  0.00
ATOM   1437  SG  CYS X 179      77.400  58.416  77.047  1.00  0.00
ATOM   1438  N   TYR X 180      77.242  54.431  74.315  1.00  0.00
ATOM   1439  CA  TYR X 180      77.420  53.580  73.172  1.00  0.00
ATOM   1440  C   TYR X 180      75.978  53.303  72.747  1.00  0.00
ATOM   1441  O   TYR X 180      75.356  53.774  71.797  1.00  0.00
ATOM   1442  CB  TYR X 180      78.171  52.306  73.564  1.00  0.00
ATOM   1443  CG  TYR X 180      78.422  51.363  72.409  1.00  0.00
ATOM   1444  CD1 TYR X 180      79.453  51.599  71.509  1.00  0.00
ATOM   1445  CD2 TYR X 180      77.628  50.239  72.224  1.00  0.00
ATOM   1446  CE1 TYR X 180      79.689  50.743  70.451  1.00  0.00
ATOM   1447  CE2 TYR X 180      77.850  49.371  71.171  1.00  0.00
ATOM   1448  CZ  TYR X 180      78.891  49.632  70.282  1.00  0.00
ATOM   1449  OH  TYR X 180      79.125  48.778  69.229  1.00  0.00
ATOM   1450  N   ASN X 181      75.310  52.440  73.506  1.00  0.00
ATOM   1451  CA  ASN X 181      73.955  52.063  73.165  1.00  0.00
ATOM   1452  C   ASN X 181      73.004  53.091  72.559  1.00  0.00
ATOM   1453  O   ASN X 181      72.031  52.885  71.835  1.00  0.00
ATOM   1454  CB  ASN X 181      73.204  51.580  74.408  1.00  0.00
ATOM   1455  CG  ASN X 181      73.651  50.204  74.860  1.00  0.00
ATOM   1456  OD1 ASN X 181      74.284  49.467  74.104  1.00  0.00
ATOM   1457  ND2 ASN X 181      73.322  49.853  76.097  1.00  0.00
ATOM   1458  N   THR X 182      73.242  54.373  72.839  1.00  0.00
ATOM   1459  CA  THR X 182      72.464  55.416  72.208  1.00  0.00
ATOM   1460  C   THR X 182      72.984  55.574  70.798  1.00  0.00
ATOM   1461  O   THR X 182      72.314  55.773  69.785  1.00  0.00
ATOM   1462  CB  THR X 182      72.597  56.753  72.960  1.00  0.00
ATOM   1463  OG1 THR X 182      72.136  56.595  74.308  1.00  0.00
ATOM   1464  CG2 THR X 182      71.769  57.832  72.280  1.00  0.00
ATOM   1465  N   ALA X 183      74.310  55.491  70.607  1.00  0.00
ATOM   1466  CA  ALA X 183      74.841  55.627  69.260  1.00  0.00
ATOM   1467  C   ALA X 183      74.402  54.504  68.318  1.00  0.00
ATOM   1468  O   ALA X 183      74.194  54.555  67.106  1.00  0.00
ATOM   1469  CB  ALA X 183      76.362  55.616  69.286  1.00  0.00
ATOM   1470  N   CYS X 184      74.219  53.318  68.861  1.00  0.00
ATOM   1471  CA  CYS X 184      73.843  52.188  68.083  1.00  0.00
ATOM   1472  C   CYS X 184      72.396  52.302  67.660  1.00  0.00
ATOM   1473  O   CYS X 184      71.904  52.044  66.563  1.00  0.00
ATOM   1474  CB  CYS X 184      74.014  50.900  68.891  1.00  0.00
ATOM   1475  SG  CYS X 184      73.701  49.385  67.956  1.00  0.00
ATOM   1476  N   ALA X 185      71.575  52.744  68.633  1.00  0.00
ATOM   1477  CA  ALA X 185      70.122  52.985  68.368  1.00  0.00
ATOM   1478  C   ALA X 185      69.864  54.050  67.300  1.00  0.00
ATOM   1479  O   ALA X 185      68.949  54.109  66.480  1.00  0.00
ATOM   1480  CB  ALA X 185      69.422  53.452  69.635  1.00  0.00
ATOM   1481  N   LEU X 186      70.728  55.042  67.238  1.00  0.00
ATOM   1482  CA  LEU X 186      70.606  56.109  66.362  1.00  0.00
ATOM   1483  C   LEU X 186      71.018  55.626  64.992  1.00  0.00
ATOM   1484  O   LEU X 186      70.504  55.926  63.915  1.00  0.00
ATOM   1485  CB  LEU X 186      71.507  57.266  66.798  1.00  0.00
ATOM   1486  CG  LEU X 186      71.151  57.939  68.125  1.00  0.00
ATOM   1487  CD1 LEU X 186      72.196  58.978  68.499  1.00  0.00
ATOM   1488  CD2 LEU X 186      69.802  58.635  68.030  1.00  0.00
ATOM   1489  N   ILE X 187      72.030  54.794  64.879  1.00  0.00
ATOM   1490  CA  ILE X 187      72.425  54.291  63.604  1.00  0.00
ATOM   1491  C   ILE X 187      71.326  53.432  62.986  1.00  0.00
ATOM   1492  O   ILE X 187      70.911  53.450  61.828  1.00  0.00
ATOM   1493  CB  ILE X 187      73.691  53.421  63.708  1.00  0.00
ATOM   1494  CG1 ILE X 187      74.898  54.279  64.091  1.00  0.00
ATOM   1495  CG2 ILE X 187      73.984  52.744  62.378  1.00  0.00
ATOM   1496  CD1 ILE X 187      76.122  53.476  64.474  1.00  0.00
ATOM   1497  N   GLY X 188      70.737  52.551  63.797  1.00  0.00
ATOM   1498  CA  GLY X 188      69.659  51.705  63.400  1.00  0.00
ATOM   1499  C   GLY X 188      68.484  52.483  62.921  1.00  0.00
ATOM   1500  O   GLY X 188      67.758  52.191  61.972  1.00  0.00
ATOM   1501  N   GLN X 189      68.152  53.601  63.544  1.00  0.00
ATOM   1502  CA  GLN X 189      67.077  54.471  63.087  1.00  0.00
ATOM   1503  C   GLN X 189      67.886  55.490  62.315  1.00  0.00
ATOM   1504  O   GLN X 189      68.247  56.597  62.712  1.00  0.00
ATOM   1505  CB  GLN X 189      66.321  55.060  64.280  1.00  0.00
ATOM   1506  CG  GLN X 189      65.073  55.841  63.899  1.00  0.00
ATOM   1507  CD  GLN X 189      63.989  54.958  63.314  1.00  0.00
ATOM   1508  OE1 GLN X 189      63.692  53.888  63.846  1.00  0.00
ATOM   1509  NE2 GLN X 189      63.392  55.404  62.215  1.00  0.00
ATOM   1510  N   GLY X 190      68.266  55.193  61.071  1.00  0.00
ATOM   1511  CA  GLY X 190      69.067  56.146  60.362  1.00  0.00
ATOM   1512  C   GLY X 190      69.063  57.639  60.709  1.00  0.00
ATOM   1513  O   GLY X 190      68.310  58.511  60.280  1.00  0.00
ATOM   1514  N   GLN X 191      69.965  58.082  61.572  1.00  0.00
ATOM   1515  CA  GLN X 191      69.688  59.296  62.127  1.00  0.00
ATOM   1516  C   GLN X 191      71.158  59.619  62.268  1.00  0.00
ATOM   1517  O   GLN X 191      71.802  59.773  63.304  1.00  0.00
ATOM   1518  CB  GLN X 191      68.882  59.124  63.416  1.00  0.00
ATOM   1519  CG  GLN X 191      68.295  60.418  63.958  1.00  0.00
ATOM   1520  CD  GLN X 191      69.037  61.645  63.466  1.00  0.00
ATOM   1521  OE1 GLN X 191      70.193  61.868  63.824  1.00  0.00
ATOM   1522  NE2 GLN X 191      68.372  62.446  62.640  1.00  0.00
ATOM   1523  N   LEU X 192      71.842  59.754  61.146  1.00  0.00
ATOM   1524  CA  LEU X 192      73.160  59.490  60.760  1.00  0.00
ATOM   1525  C   LEU X 192      73.718  60.794  61.382  1.00  0.00
ATOM   1526  O   LEU X 192      74.823  60.986  61.888  1.00  0.00
ATOM   1527  CB  LEU X 192      73.259  59.369  59.238  1.00  0.00
ATOM   1528  CG  LEU X 192      72.515  58.193  58.602  1.00  0.00
ATOM   1529  CD1 LEU X 192      72.611  58.254  57.085  1.00  0.00
ATOM   1530  CD2 LEU X 192      73.105  56.870  59.063  1.00  0.00
ATOM   1531  N   ASN X 193      72.969  61.872  61.405  1.00  0.00
ATOM   1532  CA  ASN X 193      73.437  63.062  61.986  1.00  0.00
ATOM   1533  C   ASN X 193      73.534  62.911  63.498  1.00  0.00
ATOM   1534  O   ASN X 193      74.415  63.343  64.239  1.00  0.00
ATOM   1535  CB  ASN X 193      72.487  64.220  61.674  1.00  0.00
ATOM   1536  CG  ASN X 193      72.574  64.672  60.229  1.00  0.00
ATOM   1537  OD1 ASN X 193      73.569  64.420  59.549  1.00  0.00
ATOM   1538  ND2 ASN X 193      71.530  65.342  59.756  1.00  0.00
ATOM   1539  N   GLN X 194      72.567  62.239  64.116  1.00  0.00
ATOM   1540  CA  GLN X 194      72.774  62.034  65.533  1.00  0.00
ATOM   1541  C   GLN X 194      73.940  61.150  65.887  1.00  0.00
ATOM   1542  O   GLN X 194      74.721  61.253  66.832  1.00  0.00
ATOM   1543  CB  GLN X 194      71.543  61.381  66.165  1.00  0.00
ATOM   1544  CG  GLN X 194      71.451  61.559  67.672  1.00  0.00
ATOM   1545  CD  GLN X 194      71.326  63.013  68.082  1.00  0.00
ATOM   1546  OE1 GLN X 194      70.547  63.766  67.498  1.00  0.00
ATOM   1547  NE2 GLN X 194      72.095  63.412  69.087  1.00  0.00
ATOM   1548  N   ALA X 195      74.147  60.142  65.083  1.00  0.00
ATOM   1549  CA  ALA X 195      75.344  59.302  65.313  1.00  0.00
ATOM   1550  C   ALA X 195      76.678  60.009  65.056  1.00  0.00
ATOM   1551  O   ALA X 195      77.783  59.731  65.521  1.00  0.00
ATOM   1552  CB  ALA X 195      75.322  58.086  64.400  1.00  0.00
ATOM   1553  N   MET X 196      76.661  61.056  64.230  1.00  0.00
ATOM   1554  CA  MET X 196      77.874  61.829  64.062  1.00  0.00
ATOM   1555  C   MET X 196      78.094  62.852  65.153  1.00  0.00
ATOM   1556  O   MET X 196      79.156  63.406  65.434  1.00  0.00
ATOM   1557  CB  MET X 196      77.843  62.594  62.737  1.00  0.00
ATOM   1558  CG  MET X 196      77.960  61.709  61.507  1.00  0.00
ATOM   1559  SD  MET X 196      77.755  62.627  59.968  1.00  0.00
ATOM   1560  CE  MET X 196      79.254  63.607  59.956  1.00  0.00
ATOM   1561  N   LYS X 197      77.041  63.212  65.908  1.00  0.00
ATOM   1562  CA  LYS X 197      77.261  64.135  66.996  1.00  0.00
ATOM   1563  C   LYS X 197      77.779  63.330  68.191  1.00  0.00
ATOM   1564  O   LYS X 197      78.688  63.617  68.968  1.00  0.00
ATOM   1565  CB  LYS X 197      75.957  64.842  67.371  1.00  0.00
ATOM   1566  CG  LYS X 197      75.448  65.808  66.314  1.00  0.00
ATOM   1567  CD  LYS X 197      74.185  66.516  66.775  1.00  0.00
ATOM   1568  CE  LYS X 197      73.665  67.468  65.710  1.00  0.00
ATOM   1569  NZ  LYS X 197      72.419  68.159  66.142  1.00  0.00
ATOM   1570  N   ILE X 198      77.187  62.176  68.438  1.00  0.00
ATOM   1571  CA  ILE X 198      77.636  61.386  69.518  1.00  0.00
ATOM   1572  C   ILE X 198      79.056  60.923  69.343  1.00  0.00
ATOM   1573  O   ILE X 198      79.885  60.757  70.237  1.00  0.00
ATOM   1574  CB  ILE X 198      76.774  60.122  69.689  1.00  0.00
ATOM   1575  CG1 ILE X 198      77.037  59.477  71.051  1.00  0.00
ATOM   1576  CG2 ILE X 198      77.096  59.106  68.604  1.00  0.00
ATOM   1577  CD1 ILE X 198      76.033  58.409  71.427  1.00  0.00
ATOM   1578  N   LEU X 199      79.503  60.655  68.119  1.00  0.00
ATOM   1579  CA  LEU X 199      80.861  60.219  67.862  1.00  0.00
ATOM   1580  C   LEU X 199      81.783  61.442  67.844  1.00  0.00
ATOM   1581  O   LEU X 199      83.001  61.450  68.018  1.00  0.00
ATOM   1582  CB  LEU X 199      80.948  59.504  66.512  1.00  0.00
ATOM   1583  CG  LEU X 199      80.167  58.194  66.387  1.00  0.00
ATOM   1584  CD1 LEU X 199      80.261  57.645  64.972  1.00  0.00
ATOM   1585  CD2 LEU X 199      80.718  57.146  67.342  1.00  0.00
ATOM   1586  N   GLN X 200      81.302  62.657  67.624  1.00  0.00
ATOM   1587  CA  GLN X 200      82.327  63.666  67.966  1.00  0.00
ATOM   1588  C   GLN X 200      82.660  63.747  69.474  1.00  0.00
ATOM   1589  O   GLN X 200      83.747  63.975  70.004  1.00  0.00
ATOM   1590  CB  GLN X 200      81.864  65.063  67.549  1.00  0.00
ATOM   1591  CG  GLN X 200      81.819  65.279  66.045  1.00  0.00
ATOM   1592  CD  GLN X 200      81.251  66.633  65.667  1.00  0.00
ATOM   1593  OE1 GLN X 200      80.791  67.385  66.526  1.00  0.00
ATOM   1594  NE2 GLN X 200      81.282  66.947  64.377  1.00  0.00
ATOM   1595  N   LYS X 201      81.690  63.556  70.346  1.00  0.00
ATOM   1596  CA  LYS X 201      81.778  63.677  71.616  1.00  0.00
ATOM   1597  C   LYS X 201      82.277  62.357  72.190  1.00  0.00
ATOM   1598  O   LYS X 201      82.720  62.152  73.319  1.00  0.00
ATOM   1599  CB  LYS X 201      80.412  64.013  72.218  1.00  0.00
ATOM   1600  CG  LYS X 201      79.867  65.370  71.803  1.00  0.00
ATOM   1601  CD  LYS X 201      78.493  65.620  72.402  1.00  0.00
ATOM   1602  CE  LYS X 201      77.953  66.981  71.995  1.00  0.00
ATOM   1603  NZ  LYS X 201      76.619  67.252  72.598  1.00  0.00
ATOM   1604  N   ALA X 202      82.256  61.280  71.438  1.00  0.00
ATOM   1605  CA  ALA X 202      83.398  60.086  71.963  1.00  0.00
ATOM   1606  C   ALA X 202      83.538  59.873  70.454  1.00  0.00
ATOM   1607  O   ALA X 202      82.677  59.552  69.635  1.00  0.00
ATOM   1608  CB  ALA X 202      82.714  59.047  72.838  1.00  0.00
ATOM   1609  N   GLU X 203      84.793  60.077  70.006  1.00  0.00
ATOM   1610  CA  GLU X 203      85.309  59.114  68.680  1.00  0.00
ATOM   1611  C   GLU X 203      85.014  59.747  67.319  1.00  0.00
ATOM   1612  O   GLU X 203      84.024  60.386  66.964  1.00  0.00
ATOM   1613  CB  GLU X 203      84.607  57.754  68.700  1.00  0.00
ATOM   1614  CG  GLU X 203      84.970  56.886  69.894  1.00  0.00
ATOM   1615  CD  GLU X 203      84.259  55.548  69.878  1.00  0.00
ATOM   1616  OE1 GLU X 203      83.442  55.319  68.961  1.00  0.00
ATOM   1617  OE2 GLU X 203      84.517  54.727  70.784  1.00  0.00
ATOM   1618  N   ASP X 204      85.935  59.597  66.393  1.00  0.00
ATOM   1619  CA  ASP X 204      85.859  59.303  64.838  1.00  0.00
ATOM   1620  C   ASP X 204      85.460  58.083  63.996  1.00  0.00
ATOM   1621  O   ASP X 204      85.089  58.067  62.823  1.00  0.00
ATOM   1622  CB  ASP X 204      87.236  59.473  64.193  1.00  0.00
ATOM   1623  CG  ASP X 204      87.658  60.925  64.093  1.00  0.00
ATOM   1624  OD1 ASP X 204      86.797  61.809  64.292  1.00  0.00
ATOM   1625  OD2 ASP X 204      88.849  61.181  63.817  1.00  0.00
ATOM   1626  N   LEU X 205      85.513  56.884  64.588  1.00  0.00
ATOM   1627  CA  LEU X 205      85.031  55.874  63.541  1.00  0.00
ATOM   1628  C   LEU X 205      83.537  56.115  63.714  1.00  0.00
ATOM   1629  O   LEU X 205      82.962  56.713  64.622  1.00  0.00
ATOM   1630  CB  LEU X 205      85.501  54.463  63.901  1.00  0.00
ATOM   1631  CG  LEU X 205      87.014  54.249  63.967  1.00  0.00
ATOM   1632  CD1 LEU X 205      87.337  52.826  64.399  1.00  0.00
ATOM   1633  CD2 LEU X 205      87.651  54.489  62.607  1.00  0.00
ATOM   1634  N   CYS X 206      82.741  55.632  62.787  1.00  0.00
ATOM   1635  CA  CYS X 206      81.403  55.837  63.813  1.00  0.00
ATOM   1636  C   CYS X 206      81.080  57.023  62.908  1.00  0.00
ATOM   1637  O   CYS X 206      80.386  56.967  61.894  1.00  0.00
ATOM   1638  CB  CYS X 206      81.863  56.076  65.253  1.00  0.00
ATOM   1639  SG  CYS X 206      82.738  54.680  65.998  1.00  0.00
ATOM   1640  N   ARG X 207      81.505  58.270  63.093  1.00  0.00
ATOM   1641  CA  ARG X 207      81.360  59.326  62.241  1.00  0.00
ATOM   1642  C   ARG X 207      81.619  59.008  60.788  1.00  0.00
ATOM   1643  O   ARG X 207      80.923  59.306  59.818  1.00  0.00
ATOM   1644  CB  ARG X 207      82.331  60.450  62.610  1.00  0.00
ATOM   1645  CG  ARG X 207      82.208  61.688  61.737  1.00  0.00
ATOM   1646  CD  ARG X 207      83.129  62.797  62.219  1.00  0.00
ATOM   1647  NE  ARG X 207      83.085  63.965  61.342  1.00  0.00
ATOM   1648  CZ  ARG X 207      83.666  65.127  61.617  1.00  0.00
ATOM   1649  NH1 ARG X 207      83.573  66.135  60.760  1.00  0.00
ATOM   1650  NH2 ARG X 207      84.341  65.280  62.749  1.00  0.00
ATOM   1651  N   ARG X 208      82.722  58.328  60.511  1.00  0.00
ATOM   1652  CA  ARG X 208      83.149  58.056  59.192  1.00  0.00
ATOM   1653  C   ARG X 208      82.204  56.996  58.639  1.00  0.00
ATOM   1654  O   ARG X 208      81.882  56.844  57.462  1.00  0.00
ATOM   1655  CB  ARG X 208      84.589  57.540  59.191  1.00  0.00
ATOM   1656  CG  ARG X 208      85.627  58.596  59.536  1.00  0.00
ATOM   1657  CD  ARG X 208      87.023  57.998  59.598  1.00  0.00
ATOM   1658  NE  ARG X 208      88.032  58.998  59.939  1.00  0.00
ATOM   1659  CZ  ARG X 208      89.308  58.719  60.184  1.00  0.00
ATOM   1660  NH1 ARG X 208      90.154  59.694  60.486  1.00  0.00
ATOM   1661  NH2 ARG X 208      89.735  57.465  60.127  1.00  0.00
ATOM   1662  N   SER X 209      81.648  56.119  59.505  1.00  0.00
ATOM   1663  CA  SER X 209      80.674  55.227  58.831  1.00  0.00
ATOM   1664  C   SER X 209      79.333  55.765  58.377  1.00  0.00
ATOM   1665  O   SER X 209      78.598  55.303  57.506  1.00  0.00
ATOM   1666  CB  SER X 209      80.291  54.063  59.747  1.00  0.00
ATOM   1667  OG  SER X 209      79.571  54.520  60.879  1.00  0.00
ATOM   1668  N   LEU X 210      78.872  56.857  58.969  1.00  0.00
ATOM   1669  CA  LEU X 210      77.685  57.576  59.196  1.00  0.00
ATOM   1670  C   LEU X 210      77.797  58.314  57.881  1.00  0.00
ATOM   1671  O   LEU X 210      76.910  58.477  57.044  1.00  0.00
ATOM   1672  CB  LEU X 210      77.802  58.414  60.471  1.00  0.00
ATOM   1673  CG  LEU X 210      77.987  57.639  61.777  1.00  0.00
ATOM   1674  CD1 LEU X 210      78.238  58.592  62.936  1.00  0.00
ATOM   1675  CD2 LEU X 210      76.747  56.819  62.096  1.00  0.00
ATOM   1676  N   SER X 211      78.986  58.855  57.584  1.00  0.00
ATOM   1677  CA  SER X 211      79.156  59.587  56.405  1.00  0.00
ATOM   1678  C   SER X 211      78.829  58.512  55.400  1.00  0.00
ATOM   1679  O   SER X 211      77.785  58.354  54.769  1.00  0.00
ATOM   1680  CB  SER X 211      80.588  60.115  56.304  1.00  0.00
ATOM   1681  OG  SER X 211      80.774  60.863  55.115  1.00  0.00
ATOM   1682  N   GLU X 212      79.732  57.624  55.138  1.00  0.00
ATOM   1683  CA  GLU X 212      79.611  56.589  54.147  1.00  0.00
ATOM   1684  C   GLU X 212      79.563  55.123  54.512  1.00  0.00
ATOM   1685  O   GLU X 212      80.180  54.551  55.409  1.00  0.00
ATOM   1686  CB  GLU X 212      80.791  56.638  53.175  1.00  0.00
ATOM   1687  CG  GLU X 212      80.838  57.892  52.317  1.00  0.00
ATOM   1688  CD  GLU X 212      81.975  57.871  51.315  1.00  0.00
ATOM   1689  OE1 GLU X 212      82.763  56.902  51.331  1.00  0.00
ATOM   1690  OE2 GLU X 212      82.079  58.823  50.514  1.00  0.00
ATOM   1691  N   ASP X 213      78.760  54.357  53.782  1.00  0.00
ATOM   1692  CA  ASP X 213      78.537  52.838  54.050  1.00  0.00
ATOM   1693  C   ASP X 213      79.840  52.118  53.745  1.00  0.00
ATOM   1694  O   ASP X 213      80.466  51.343  54.466  1.00  0.00
ATOM   1695  CB  ASP X 213      77.421  52.294  53.155  1.00  0.00
ATOM   1696  CG  ASP X 213      76.062  52.865  53.507  1.00  0.00
ATOM   1697  OD1 ASP X 213      75.724  52.899  54.709  1.00  0.00
ATOM   1698  OD2 ASP X 213      75.334  53.280  52.580  1.00  0.00
ATOM   1699  N   THR X 214      80.377  52.347  52.556  1.00  0.00
ATOM   1700  CA  THR X 214      81.679  51.876  52.029  1.00  0.00
ATOM   1701  C   THR X 214      82.758  51.757  53.109  1.00  0.00
ATOM   1702  O   THR X 214      83.695  50.962  53.167  1.00  0.00
ATOM   1703  CB  THR X 214      82.235  52.835  50.960  1.00  0.00
ATOM   1704  OG1 THR X 214      81.320  52.910  49.859  1.00  0.00
ATOM   1705  CG2 THR X 214      83.580  52.340  50.449  1.00  0.00
ATOM   1706  N   ASP X 215      82.674  52.625  54.117  1.00  0.00
ATOM   1707  CA  ASP X 215      83.317  53.307  54.976  1.00  0.00
ATOM   1708  C   ASP X 215      83.252  51.999  55.789  1.00  0.00
ATOM   1709  O   ASP X 215      84.167  51.300  56.222  1.00  0.00
ATOM   1710  CB  ASP X 215      82.504  54.529  55.407  1.00  0.00
ATOM   1711  CG  ASP X 215      83.328  55.528  56.196  1.00  0.00
ATOM   1712  OD1 ASP X 215      83.952  55.122  57.199  1.00  0.00
ATOM   1713  OD2 ASP X 215      83.348  56.716  55.812  1.00  0.00
ATOM   1714  N   GLY X 216      82.011  51.590  56.046  1.00  0.00
ATOM   1715  CA  GLY X 216      81.514  50.258  56.819  1.00  0.00
ATOM   1716  C   GLY X 216      82.398  49.073  56.472  1.00  0.00
ATOM   1717  O   GLY X 216      82.822  48.211  57.240  1.00  0.00
ATOM   1718  N   THR X 217      82.781  48.902  55.220  1.00  0.00
ATOM   1719  CA  THR X 217      83.559  47.914  54.931  1.00  0.00
ATOM   1720  C   THR X 217      84.950  48.214  55.492  1.00  0.00
ATOM   1721  O   THR X 217      85.682  47.455  56.126  1.00  0.00
ATOM   1722  CB  THR X 217      83.666  47.707  53.409  1.00  0.00
ATOM   1723  OG1 THR X 217      82.375  47.391  52.874  1.00  0.00
ATOM   1724  CG2 THR X 217      84.622  46.566  53.093  1.00  0.00
ATOM   1725  N   GLU X 218      85.450  49.438  55.281  1.00  0.00
ATOM   1726  CA  GLU X 218      86.681  49.720  55.861  1.00  0.00
ATOM   1727  C   GLU X 218      86.763  49.544  57.371  1.00  0.00
ATOM   1728  O   GLU X 218      87.684  49.036  58.008  1.00  0.00
ATOM   1729  CB  GLU X 218      87.078  51.174  55.596  1.00  0.00
ATOM   1730  CG  GLU X 218      87.450  51.462  54.151  1.00  0.00
ATOM   1731  CD  GLU X 218      87.718  52.933  53.901  1.00  0.00
ATOM   1732  OE1 GLU X 218      87.539  53.738  54.840  1.00  0.00
ATOM   1733  OE2 GLU X 218      88.105  53.282  52.766  1.00  0.00
ATOM   1734  N   GLU X 219      85.748  49.974  58.122  1.00  0.00
ATOM   1735  CA  GLU X 219      85.629  49.921  59.591  1.00  0.00
ATOM   1736  C   GLU X 219      85.565  48.471  60.083  1.00  0.00
ATOM   1737  O   GLU X 219      86.017  48.022  61.136  1.00  0.00
ATOM   1738  CB  GLU X 219      84.359  50.639  60.052  1.00  0.00
ATOM   1739  CG  GLU X 219      84.402  52.148  59.882  1.00  0.00
ATOM   1740  CD  GLU X 219      83.095  52.816  60.262  1.00  0.00
ATOM   1741  OE1 GLU X 219      82.135  52.092  60.599  1.00  0.00
ATOM   1742  OE2 GLU X 219      83.031  54.062  60.223  1.00  0.00
ATOM   1743  N   ASP X 220      84.968  47.550  59.332  1.00  0.00
ATOM   1744  CA  ASP X 220      84.957  46.191  59.716  1.00  0.00
ATOM   1745  C   ASP X 220      86.384  45.653  59.754  1.00  0.00
ATOM   1746  O   ASP X 220      86.878  44.890  60.583  1.00  0.00
ATOM   1747  CB  ASP X 220      84.144  45.360  58.722  1.00  0.00
ATOM   1748  CG  ASP X 220      83.997  43.914  59.154  1.00  0.00
ATOM   1749  OD1 ASP X 220      83.401  43.672  60.225  1.00  0.00
ATOM   1750  OD2 ASP X 220      84.477  43.024  58.422  1.00  0.00
ATOM   1751  N   PRO X 221      87.210  46.042  58.785  1.00  0.00
ATOM   1752  CA  PRO X 221      88.458  45.651  58.750  1.00  0.00
ATOM   1753  C   PRO X 221      89.144  46.522  59.757  1.00  0.00
ATOM   1754  O   PRO X 221      90.111  46.230  60.460  1.00  0.00
ATOM   1755  CB  PRO X 221      88.885  45.906  57.303  1.00  0.00
ATOM   1756  CG  PRO X 221      87.603  46.022  56.550  1.00  0.00
ATOM   1757  CD  PRO X 221      86.616  46.641  57.500  1.00  0.00
ATOM   1758  N   GLN X 222      88.686  47.741  59.933  1.00  0.00
ATOM   1759  CA  GLN X 222      89.592  48.334  61.337  1.00  0.00
ATOM   1760  C   GLN X 222      88.479  47.728  62.131  1.00  0.00
ATOM   1761  O   GLN X 222      87.293  47.640  61.815  1.00  0.00
ATOM   1762  CB  GLN X 222      89.745  49.855  61.273  1.00  0.00
ATOM   1763  CG  GLN X 222      90.493  50.352  60.046  1.00  0.00
ATOM   1764  CD  GLN X 222      91.926  49.860  59.999  1.00  0.00
ATOM   1765  OE1 GLN X 222      92.683  50.029  60.955  1.00  0.00
ATOM   1766  NE2 GLN X 222      92.303  49.248  58.882  1.00  0.00
ATOM   1767  N   ALA X 223      88.802  47.228  63.306  1.00  0.00
ATOM   1768  CA  ALA X 223      87.734  47.300  64.502  1.00  0.00
ATOM   1769  C   ALA X 223      86.216  47.117  64.632  1.00  0.00
ATOM   1770  O   ALA X 223      85.296  47.539  63.933  1.00  0.00
ATOM   1771  CB  ALA X 223      87.741  48.682  65.137  1.00  0.00
ATOM   1772  N   GLU X 224      85.905  46.382  65.677  1.00  0.00
ATOM   1773  CA  GLU X 224      84.538  46.647  66.435  1.00  0.00
ATOM   1774  C   GLU X 224      83.334  47.201  67.184  1.00  0.00
ATOM   1775  O   GLU X 224      82.679  46.667  68.077  1.00  0.00
ATOM   1776  CB  GLU X 224      84.442  45.774  67.688  1.00  0.00
ATOM   1777  CG  GLU X 224      84.319  44.286  67.400  1.00  0.00
ATOM   1778  CD  GLU X 224      84.282  43.449  68.663  1.00  0.00
ATOM   1779  OE1 GLU X 224      84.395  44.029  69.763  1.00  0.00
ATOM   1780  OE2 GLU X 224      84.140  42.213  68.553  1.00  0.00
ATOM   1781  N   LEU X 225      82.944  48.421  66.822  1.00  0.00
ATOM   1782  CA  LEU X 225      82.146  49.499  67.283  1.00  0.00
ATOM   1783  C   LEU X 225      81.485  48.363  66.535  1.00  0.00
ATOM   1784  O   LEU X 225      81.202  48.326  65.338  1.00  0.00
ATOM   1785  CB  LEU X 225      82.614  50.816  66.661  1.00  0.00
ATOM   1786  CG  LEU X 225      84.035  51.264  67.011  1.00  0.00
ATOM   1787  CD1 LEU X 225      84.381  52.561  66.297  1.00  0.00
ATOM   1788  CD2 LEU X 225      84.174  51.493  68.508  1.00  0.00
ATOM   1789  N   ALA X 226      81.164  47.271  67.226  1.00  0.00
ATOM   1790  CA  ALA X 226      80.283  46.394  66.454  1.00  0.00
ATOM   1791  C   ALA X 226      79.550  45.849  65.260  1.00  0.00
ATOM   1792  O   ALA X 226      79.154  46.461  64.270  1.00  0.00
ATOM   1793  CB  ALA X 226      78.868  46.440  67.011  1.00  0.00
ATOM   1794  N   ILE X 227      79.302  44.555  65.277  1.00  0.00
ATOM   1795  CA  ILE X 227      78.610  43.996  64.252  1.00  0.00
ATOM   1796  C   ILE X 227      77.345  44.631  63.688  1.00  0.00
ATOM   1797  O   ILE X 227      76.889  44.511  62.552  1.00  0.00
ATOM   1798  CB  ILE X 227      78.111  42.584  64.612  1.00  0.00
ATOM   1799  CG1 ILE X 227      77.608  41.862  63.360  1.00  0.00
ATOM   1800  CG2 ILE X 227      76.970  42.662  65.615  1.00  0.00
ATOM   1801  CD1 ILE X 227      77.398  40.376  63.556  1.00  0.00
ATOM   1802  N   ILE X 228      76.635  45.412  64.506  1.00  0.00
ATOM   1803  CA  ILE X 228      75.324  45.842  64.558  1.00  0.00
ATOM   1804  C   ILE X 228      75.495  47.062  63.655  1.00  0.00
ATOM   1805  O   ILE X 228      74.835  47.358  62.660  1.00  0.00
ATOM   1806  CB  ILE X 228      74.893  46.165  66.001  1.00  0.00
ATOM   1807  CG1 ILE X 228      74.915  44.899  66.860  1.00  0.00
ATOM   1808  CG2 ILE X 228      73.483  46.736  66.020  1.00  0.00
ATOM   1809  CD1 ILE X 228      74.757  45.164  68.341  1.00  0.00
HETATM 1810  N   HSE X 229      76.471  47.922  63.967  1.00  0.00
HETATM 1811  CA  HSE X 229      76.694  49.107  63.247  1.00  0.00
HETATM 1812  C   HSE X 229      76.981  48.679  61.812  1.00  0.00
HETATM 1813  O   HSE X 229      76.442  49.079  60.782  1.00  0.00
HETATM 1814  CB  HSE X 229      77.882  49.873  63.831  1.00  0.00
HETATM 1815  CG  HSE X 229      77.615  50.466  65.180  1.00  0.00
HETATM 1816  HN  HSE X 229      77.040  47.612  64.798  1.00  0.00
HETATM 1817  HA  HSE X 229      75.870  49.663  63.235  1.00  0.00
HETATM 1818  HB1 HSE X 229      78.131  50.619  63.202  1.00  0.00
HETATM 1819  HB2 HSE X 229      78.667  49.249  63.910  1.00  0.00
HETATM 1820  CD2 HSE X 229      76.433  50.690  66.000  1.00  0.00
HETATM 1821  HE2 HSE X 229      76.158  51.536  67.891  1.00  0.00
HETATM 1822  HE1 HSE X 229      78.610  51.853  67.869  1.00  0.00
HETATM 1823  CE1 HSE X 229      78.070  51.433  67.122  1.00  0.00
HETATM 1824  ND1 HSE X 229      78.615  50.974  65.981  1.00  0.00
HETATM 1825  NE2 HSE X 229      76.762  51.266  67.140  1.00  0.00
HETATM 1826  HD2 HSE X 229      75.519  50.412  65.668  1.00  0.00
ATOM   1827  N   GLY X 230      77.936  47.758  61.654  1.00  0.00
ATOM   1828  CA  GLY X 230      78.317  47.339  60.401  1.00  0.00
ATOM   1829  C   GLY X 230      77.123  46.740  59.671  1.00  0.00
ATOM   1830  O   GLY X 230      76.848  46.837  58.476  1.00  0.00
ATOM   1831  N   GLN X 231      76.258  46.025  60.368  1.00  0.00
ATOM   1832  CA  GLN X 231      75.011  45.579  59.533  1.00  0.00
ATOM   1833  C   GLN X 231      73.982  46.614  59.107  1.00  0.00
ATOM   1834  O   GLN X 231      73.083  46.464  58.282  1.00  0.00
ATOM   1835  CB  GLN X 231      74.185  44.552  60.310  1.00  0.00
ATOM   1836  CG  GLN X 231      74.876  43.211  60.495  1.00  0.00
ATOM   1837  CD  GLN X 231      74.041  42.230  61.294  1.00  0.00
ATOM   1838  OE1 GLN X 231      72.946  42.560  61.750  1.00  0.00
ATOM   1839  NE2 GLN X 231      74.557  41.019  61.466  1.00  0.00
ATOM   1840  N   MET X 232      74.042  47.832  59.679  1.00  0.00
ATOM   1841  CA  MET X 232      73.173  48.873  59.275  1.00  0.00
ATOM   1842  C   MET X 232      73.875  49.550  58.104  1.00  0.00
ATOM   1843  O   MET X 232      73.362  49.952  57.061  1.00  0.00
ATOM   1844  CB  MET X 232      72.946  49.857  60.424  1.00  0.00
ATOM   1845  CG  MET X 232      72.221  49.260  61.619  1.00  0.00
ATOM   1846  SD  MET X 232      70.541  48.739  61.225  1.00  0.00
ATOM   1847  CE  MET X 232      70.787  46.988  60.941  1.00  0.00
ATOM   1848  N   ALA X 233      75.191  49.747  58.181  1.00  0.00
ATOM   1849  CA  ALA X 233      75.805  50.354  57.049  1.00  0.00
ATOM   1850  C   ALA X 233      75.876  49.454  55.811  1.00  0.00
ATOM   1851  O   ALA X 233      76.037  49.791  54.639  1.00  0.00
ATOM   1852  CB  ALA X 233      77.236  50.755  57.373  1.00  0.00
ATOM   1853  N   TYR X 234      75.751  48.140  56.008  1.00  0.00
ATOM   1854  CA  TYR X 234      75.697  47.212  54.865  1.00  0.00
ATOM   1855  C   TYR X 234      74.324  47.252  54.213  1.00  0.00
ATOM   1856  O   TYR X 234      74.055  47.129  53.019  1.00  0.00
ATOM   1857  CB  TYR X 234      75.973  45.779  55.325  1.00  0.00
ATOM   1858  CG  TYR X 234      77.163  45.651  56.249  1.00  0.00
ATOM   1859  CD1 TYR X 234      78.087  46.681  56.366  1.00  0.00
ATOM   1860  CD2 TYR X 234      77.358  44.500  57.003  1.00  0.00
ATOM   1861  CE1 TYR X 234      79.177  46.574  57.208  1.00  0.00
ATOM   1862  CE2 TYR X 234      78.442  44.375  57.850  1.00  0.00
ATOM   1863  CZ  TYR X 234      79.355  45.424  57.947  1.00  0.00
ATOM   1864  OH  TYR X 234      80.439  45.313  58.787  1.00  0.00
ATOM   1865  N   ILE X 235      73.276  47.442  55.014  1.00  0.00
ATOM   1866  CA  ILE X 235      71.961  47.619  54.398  1.00  0.00
ATOM   1867  C   ILE X 235      71.870  48.931  53.601  1.00  0.00
ATOM   1868  O   ILE X 235      71.214  49.154  52.584  1.00  0.00
ATOM   1869  CB  ILE X 235      70.842  47.653  55.456  1.00  0.00
ATOM   1870  CG1 ILE X 235      70.688  46.280  56.113  1.00  0.00
ATOM   1871  CG2 ILE X 235      69.516  48.033  54.816  1.00  0.00
ATOM   1872  CD1 ILE X 235      69.799  46.286  57.337  1.00  0.00
ATOM   1873  N   LEU X 236      72.570  49.973  54.031  1.00  0.00
ATOM   1874  CA  LEU X 236      72.527  51.154  53.190  1.00  0.00
ATOM   1875  C   LEU X 236      73.323  50.989  51.895  1.00  0.00
ATOM   1876  O   LEU X 236      73.094  51.503  50.802  1.00  0.00
ATOM   1877  CB  LEU X 236      73.110  52.360  53.929  1.00  0.00
ATOM   1878  CG  LEU X 236      72.305  52.878  55.122  1.00  0.00
ATOM   1879  CD1 LEU X 236      73.070  53.971  55.854  1.00  0.00
ATOM   1880  CD2 LEU X 236      70.974  53.455  54.663  1.00  0.00
ATOM   1881  N   GLN X 237      74.395  50.199  51.928  1.00  0.00
ATOM   1882  CA  GLN X 237      75.190  49.960  50.737  1.00  0.00
ATOM   1883  C   GLN X 237      74.377  49.090  49.784  1.00  0.00
ATOM   1884  O   GLN X 237      74.326  49.159  48.557  1.00  0.00
ATOM   1885  CB  GLN X 237      76.493  49.244  51.097  1.00  0.00
ATOM   1886  CG  GLN X 237      77.445  49.062  49.927  1.00  0.00
ATOM   1887  CD  GLN X 237      77.919  50.381  49.350  1.00  0.00
ATOM   1888  OE1 GLN X 237      78.292  51.294  50.087  1.00  0.00
ATOM   1889  NE2 GLN X 237      77.905  50.486  48.026  1.00  0.00
ATOM   1890  N   LEU X 238      73.627  48.138  50.317  1.00  0.00
ATOM   1891  CA  LEU X 238      72.755  47.270  49.410  1.00  0.00
ATOM   1892  C   LEU X 238      71.723  48.036  48.619  1.00  0.00
ATOM   1893  O   LEU X 238      71.333  47.814  47.474  1.00  0.00
ATOM   1894  CB  LEU X 238      71.986  46.236  50.235  1.00  0.00
ATOM   1895  CG  LEU X 238      72.818  45.119  50.867  1.00  0.00
ATOM   1896  CD1 LEU X 238      71.964  44.274  51.800  1.00  0.00
ATOM   1897  CD2 LEU X 238      73.395  44.206  49.795  1.00  0.00
ATOM   1898  N   GLN X 239      71.166  49.072  49.224  1.00  0.00
ATOM   1899  CA  GLN X 239      70.187  49.941  48.794  1.00  0.00
ATOM   1900  C   GLN X 239      70.876  50.699  47.665  1.00  0.00
ATOM   1901  O   GLN X 239      70.437  50.949  46.543  1.00  0.00
ATOM   1902  CB  GLN X 239      69.754  50.867  49.933  1.00  0.00
ATOM   1903  CG  GLN X 239      68.981  50.169  51.040  1.00  0.00
ATOM   1904  CD  GLN X 239      68.697  51.082  52.217  1.00  0.00
ATOM   1905  OE1 GLN X 239      69.170  52.218  52.262  1.00  0.00
ATOM   1906  NE2 GLN X 239      67.923  50.586  53.175  1.00  0.00
ATOM   1907  N   GLY X 240      72.099  51.155  47.902  1.00  0.00
ATOM   1908  CA  GLY X 240      72.793  51.842  46.729  1.00  0.00
ATOM   1909  C   GLY X 240      72.900  50.573  45.896  1.00  0.00
ATOM   1910  O   GLY X 240      72.950  50.493  44.669  1.00  0.00
ATOM   1911  N   ARG X 241      72.946  49.401  46.544  1.00  0.00
ATOM   1912  CA  ARG X 241      74.020  48.700  44.981  1.00  0.00
ATOM   1913  C   ARG X 241      73.849  47.313  45.591  1.00  0.00
ATOM   1914  O   ARG X 241      74.269  46.891  46.668  1.00  0.00
ATOM   1915  CB  ARG X 241      75.411  49.337  44.958  1.00  0.00
ATOM   1916  CG  ARG X 241      75.408  50.824  44.646  1.00  0.00
ATOM   1917  CD  ARG X 241      76.817  51.395  44.661  1.00  0.00
ATOM   1918  NE  ARG X 241      76.829  52.830  44.388  1.00  0.00
ATOM   1919  CZ  ARG X 241      77.922  53.585  44.412  1.00  0.00
ATOM   1920  NH1 ARG X 241      77.837  54.883  44.150  1.00  0.00
ATOM   1921  NH2 ARG X 241      79.097  53.042  44.698  1.00  0.00
ATOM   1922  N   THR X 242      73.157  46.449  44.864  1.00  0.00
ATOM   1923  CA  THR X 242      72.896  45.068  45.310  1.00  0.00
ATOM   1924  C   THR X 242      74.122  44.185  45.085  1.00  0.00
ATOM   1925  O   THR X 242      74.654  43.407  45.876  1.00  0.00
ATOM   1926  CB  THR X 242      71.718  44.440  44.542  1.00  0.00
ATOM   1927  OG1 THR X 242      72.217  43.675  43.438  1.00  0.00
ATOM   1928  CG2 THR X 242      70.791  45.523  44.012  1.00  0.00
ATOM   1929  N   GLU X 243      74.708  44.240  43.907  1.00  0.00
ATOM   1930  CA  GLU X 243      75.870  43.416  43.498  1.00  0.00
ATOM   1931  C   GLU X 243      76.885  44.458  43.885  1.00  0.00
ATOM   1932  O   GLU X 243      77.375  45.312  43.149  1.00  0.00
ATOM   1933  CB  GLU X 243      75.787  43.074  42.009  1.00  0.00
ATOM   1934  CG  GLU X 243      76.888  42.145  41.523  1.00  0.00
ATOM   1935  CD  GLU X 243      76.842  41.922  40.024  1.00  0.00
ATOM   1936  OE1 GLU X 243      75.942  42.486  39.367  1.00  0.00
ATOM   1937  OE2 GLU X 243      77.705  41.182  39.507  1.00  0.00
ATOM   1938  N   GLU X 244      77.309  44.473  45.159  1.00  0.00
ATOM   1939  CA  GLU X 244      78.264  45.517  45.358  1.00  0.00
ATOM   1940  C   GLU X 244      78.035  45.182  46.807  1.00  0.00
ATOM   1941  O   GLU X 244      78.902  45.124  47.678  1.00  0.00
ATOM   1942  CB  GLU X 244      77.750  46.833  44.771  1.00  0.00
ATOM   1943  CG  GLU X 244      78.722  47.994  44.904  1.00  0.00
ATOM   1944  CD  GLU X 244      79.963  47.815  44.053  1.00  0.00
ATOM   1945  OE1 GLU X 244      79.985  46.882  43.223  1.00  0.00
ATOM   1946  OE2 GLU X 244      80.915  48.607  44.216  1.00  0.00
ATOM   1947  N   ALA X 245      76.790  44.914  47.234  1.00  0.00
ATOM   1948  CA  ALA X 245      76.611  44.526  48.516  1.00  0.00
ATOM   1949  C   ALA X 245      76.877  43.054  48.716  1.00  0.00
ATOM   1950  O   ALA X 245      77.191  42.492  49.763  1.00  0.00
ATOM   1951  CB  ALA X 245      75.180  44.795  48.956  1.00  0.00
ATOM   1952  N   LEU X 246      76.772  42.249  47.673  1.00  0.00
ATOM   1953  CA  LEU X 246      76.960  40.762  47.714  1.00  0.00
ATOM   1954  C   LEU X 246      78.449  40.492  47.687  1.00  0.00
ATOM   1955  O   LEU X 246      79.051  39.649  48.350  1.00  0.00
ATOM   1956  CB  LEU X 246      76.287  40.103  46.508  1.00  0.00
ATOM   1957  CG  LEU X 246      76.333  38.575  46.457  1.00  0.00
ATOM   1958  CD1 LEU X 246      75.639  37.976  47.671  1.00  0.00
ATOM   1959  CD2 LEU X 246      75.636  38.057  45.208  1.00  0.00
ATOM   1960  N   GLN X 247      79.235  41.209  46.884  1.00  0.00
ATOM   1961  CA  GLN X 247      80.609  40.900  47.188  1.00  0.00
ATOM   1962  C   GLN X 247      81.135  41.391  48.524  1.00  0.00
ATOM   1963  O   GLN X 247      81.930  40.816  49.267  1.00  0.00
ATOM   1964  CB  GLN X 247      81.540  41.513  46.140  1.00  0.00
ATOM   1965  CG  GLN X 247      81.453  40.856  44.772  1.00  0.00
ATOM   1966  CD  GLN X 247      82.305  41.558  43.733  1.00  0.00
ATOM   1967  OE1 GLN X 247      82.893  42.605  44.003  1.00  0.00
ATOM   1968  NE2 GLN X 247      82.374  40.982  42.539  1.00  0.00
ATOM   1969  N   LEU X 248      80.711  42.570  48.972  1.00  0.00
ATOM   1970  CA  LEU X 248      81.113  42.950  50.155  1.00  0.00
ATOM   1971  C   LEU X 248      80.880  41.965  51.307  1.00  0.00
ATOM   1972  O   LEU X 248      81.633  41.699  52.242  1.00  0.00
ATOM   1973  CB  LEU X 248      80.399  44.236  50.576  1.00  0.00
ATOM   1974  CG  LEU X 248      80.785  45.506  49.814  1.00  0.00
ATOM   1975  CD1 LEU X 248      79.888  46.667  50.215  1.00  0.00
ATOM   1976  CD2 LEU X 248      82.226  45.894  50.110  1.00  0.00
ATOM   1977  N   TYR X 249      79.718  41.309  51.304  1.00  0.00
ATOM   1978  CA  TYR X 249      79.170  40.316  52.317  1.00  0.00
ATOM   1979  C   TYR X 249      80.228  39.235  52.448  1.00  0.00
ATOM   1980  O   TYR X 249      80.637  38.717  53.486  1.00  0.00
ATOM   1981  CB  TYR X 249      77.846  39.726  51.827  1.00  0.00
ATOM   1982  CG  TYR X 249      77.771  38.220  51.931  1.00  0.00
ATOM   1983  CD1 TYR X 249      78.915  37.465  52.151  1.00  0.00
ATOM   1984  CD2 TYR X 249      76.555  37.559  51.807  1.00  0.00
ATOM   1985  CE1 TYR X 249      78.856  36.087  52.246  1.00  0.00
ATOM   1986  CE2 TYR X 249      76.477  36.182  51.900  1.00  0.00
ATOM   1987  CZ  TYR X 249      77.641  35.448  52.122  1.00  0.00
ATOM   1988  OH  TYR X 249      77.580  34.076  52.216  1.00  0.00
ATOM   1989  N   ASN X 250      80.795  38.773  51.336  1.00  0.00
ATOM   1990  CA  ASN X 250      81.737  37.911  51.456  1.00  0.00
ATOM   1991  C   ASN X 250      83.004  38.486  52.108  1.00  0.00
ATOM   1992  O   ASN X 250      83.731  37.951  52.942  1.00  0.00
ATOM   1993  CB  ASN X 250      82.146  37.369  50.085  1.00  0.00
ATOM   1994  CG  ASN X 250      81.110  36.432  49.496  1.00  0.00
ATOM   1995  OD1 ASN X 250      80.284  35.873  50.218  1.00  0.00
ATOM   1996  ND2 ASN X 250      81.151  36.258  48.180  1.00  0.00
ATOM   1997  N   GLN X 251      83.385  39.714  51.743  1.00  0.00
ATOM   1998  CA  GLN X 251      84.503  40.206  52.527  1.00  0.00
ATOM   1999  C   GLN X 251      84.261  40.719  53.962  1.00  0.00
ATOM   2000  O   GLN X 251      85.099  41.027  54.808  1.00  0.00
ATOM   2001  CB  GLN X 251      85.165  41.395  51.828  1.00  0.00
ATOM   2002  CG  GLN X 251      85.826  41.048  50.504  1.00  0.00
ATOM   2003  CD  GLN X 251      86.441  42.256  49.826  1.00  0.00
ATOM   2004  OE1 GLN X 251      86.402  43.366  50.357  1.00  0.00
ATOM   2005  NE2 GLN X 251      87.013  42.043  48.647  1.00  0.00
ATOM   2006  N   ILE X 252      83.007  40.862  54.376  1.00  0.00
ATOM   2007  CA  ILE X 252      82.760  41.272  55.777  1.00  0.00
ATOM   2008  C   ILE X 252      83.117  40.291  56.877  1.00  0.00
ATOM   2009  O   ILE X 252      83.819  40.495  57.866  1.00  0.00
ATOM   2010  CB  ILE X 252      81.270  41.575  56.022  1.00  0.00
ATOM   2011  CG1 ILE X 252      80.843  42.819  55.241  1.00  0.00
ATOM   2012  CG2 ILE X 252      81.013  41.823  57.501  1.00  0.00
ATOM   2013  CD1 ILE X 252      79.347  43.037  55.209  1.00  0.00
ATOM   2014  N   ILE X 253      82.599  39.056  56.746  1.00  0.00
ATOM   2015  CA  ILE X 253      82.177  37.746  56.889  1.00  0.00
ATOM   2016  C   ILE X 253      83.592  37.183  57.031  1.00  0.00
ATOM   2017  O   ILE X 253      84.068  36.566  57.983  1.00  0.00
ATOM   2018  CB  ILE X 253      81.386  37.270  55.657  1.00  0.00
ATOM   2019  CG1 ILE X 253      80.121  38.113  55.477  1.00  0.00
ATOM   2020  CG2 ILE X 253      80.976  35.814  55.816  1.00  0.00
ATOM   2021  CD1 ILE X 253      79.151  38.013  56.633  1.00  0.00
ATOM   2022  N   LYS X 254      84.436  37.363  56.031  1.00  0.00
ATOM   2023  CA  LYS X 254      85.845  36.982  56.340  1.00  0.00
ATOM   2024  C   LYS X 254      86.500  37.752  57.478  1.00  0.00
ATOM   2025  O   LYS X 254      87.238  37.313  58.359  1.00  0.00
ATOM   2026  CB  LYS X 254      86.740  37.205  55.119  1.00  0.00
ATOM   2027  CG  LYS X 254      86.492  36.228  53.981  1.00  0.00
ATOM   2028  CD  LYS X 254      87.415  36.505  52.805  1.00  0.00
ATOM   2029  CE  LYS X 254      87.150  35.544  51.658  1.00  0.00
ATOM   2030  NZ  LYS X 254      88.024  35.824  50.486  1.00  0.00
ATOM   2031  N   LEU X 255      86.257  39.056  57.543  1.00  0.00
ATOM   2032  CA  LEU X 255      86.717  40.029  58.537  1.00  0.00
ATOM   2033  C   LEU X 255      85.961  40.001  59.859  1.00  0.00
ATOM   2034  O   LEU X 255      86.177  40.660  60.874  1.00  0.00
ATOM   2035  CB  LEU X 255      86.576  41.454  57.997  1.00  0.00
ATOM   2036  CG  LEU X 255      86.307  41.587  56.497  1.00  0.00
ATOM   2037  CD1 LEU X 255      86.083  43.042  56.118  1.00  0.00
ATOM   2038  CD2 LEU X 255      87.485  41.062  55.691  1.00  0.00
ATOM   2039  N   LYS X 256      84.937  39.157  59.925  1.00  0.00
ATOM   2040  CA  LYS X 256      84.247  38.829  61.143  1.00  0.00
ATOM   2041  C   LYS X 256      83.121  37.848  60.782  1.00  0.00
ATOM   2042  O   LYS X 256      82.140  38.049  60.068  1.00  0.00
ATOM   2043  CB  LYS X 256      83.660  40.089  61.782  1.00  0.00
ATOM   2044  CG  LYS X 256      82.955  39.843  63.106  1.00  0.00
ATOM   2045  CD  LYS X 256      82.500  41.147  63.740  1.00  0.00
ATOM   2046  CE  LYS X 256      81.798  40.901  65.066  1.00  0.00
ATOM   2047  NZ  LYS X 256      81.279  42.162  65.662  1.00  0.00
ATOM   2048  N   PRO X 257      83.193  36.620  61.293  1.00  0.00
ATOM   2049  CA  PRO X 257      82.164  35.757  61.031  1.00  0.00
ATOM   2050  C   PRO X 257      81.244  35.259  62.125  1.00  0.00
ATOM   2051  O   PRO X 257      81.536  34.811  63.233  1.00  0.00
ATOM   2052  CB  PRO X 257      82.855  34.523  60.447  1.00  0.00
ATOM   2053  CG  PRO X 257      84.192  34.496  61.108  1.00  0.00
ATOM   2054  CD  PRO X 257      84.556  35.930  61.373  1.00  0.00
ATOM   2055  N   THR X 258      79.963  35.314  61.851  1.00  0.00
ATOM   2056  CA  THR X 258      78.907  34.684  62.647  1.00  0.00
ATOM   2057  C   THR X 258      78.103  34.112  61.496  1.00  0.00
ATOM   2058  O   THR X 258      77.949  34.583  60.370  1.00  0.00
ATOM   2059  CB  THR X 258      78.149  35.719  63.499  1.00  0.00
ATOM   2060  OG1 THR X 258      77.493  36.660  62.641  1.00  0.00
ATOM   2061  CG2 THR X 258      79.112  36.468  64.408  1.00  0.00
ATOM   2062  N   ASP X 259      77.490  32.952  61.749  1.00  0.00
ATOM   2063  CA  ASP X 259      76.576  32.306  60.839  1.00  0.00
ATOM   2064  C   ASP X 259      75.180  32.906  60.821  1.00  0.00
ATOM   2065  O   ASP X 259      74.495  33.177  59.836  1.00  0.00
ATOM   2066  CB  ASP X 259      76.407  30.831  61.207  1.00  0.00
ATOM   2067  CG  ASP X 259      77.638  30.006  60.888  1.00  0.00
ATOM   2068  OD1 ASP X 259      78.516  30.508  60.156  1.00  0.00
ATOM   2069  OD2 ASP X 259      77.725  28.857  61.371  1.00  0.00
ATOM   2070  N   VAL X 260      74.607  33.181  61.989  1.00  0.00
ATOM   2071  CA  VAL X 260      73.245  33.891  61.865  1.00  0.00
ATOM   2072  C   VAL X 260      73.426  35.343  61.496  1.00  0.00
ATOM   2073  O   VAL X 260      72.534  36.128  61.176  1.00  0.00
ATOM   2074  CB  VAL X 260      72.459  33.839  63.188  1.00  0.00
ATOM   2075  CG1 VAL X 260      72.212  32.397  63.605  1.00  0.00
ATOM   2076  CG2 VAL X 260      73.235  34.534  64.297  1.00  0.00
ATOM   2077  N   GLY X 261      74.620  35.904  61.491  1.00  0.00
ATOM   2078  CA  GLY X 261      74.881  37.221  61.062  1.00  0.00
ATOM   2079  C   GLY X 261      75.048  37.210  59.583  1.00  0.00
ATOM   2080  O   GLY X 261      74.690  38.094  58.806  1.00  0.00
ATOM   2081  N   LEU X 262      75.629  36.172  59.005  1.00  0.00
ATOM   2082  CA  LEU X 262      75.762  36.023  57.590  1.00  0.00
ATOM   2083  C   LEU X 262      74.416  35.875  56.911  1.00  0.00
ATOM   2084  O   LEU X 262      74.056  36.370  55.844  1.00  0.00
ATOM   2085  CB  LEU X 262      76.591  34.781  57.258  1.00  0.00
ATOM   2086  CG  LEU X 262      76.841  34.510  55.773  1.00  0.00
ATOM   2087  CD1 LEU X 262      77.599  35.664  55.136  1.00  0.00
ATOM   2088  CD2 LEU X 262      77.661  33.243  55.588  1.00  0.00
ATOM   2089  N   LEU X 263      73.510  35.124  57.531  1.00  0.00
ATOM   2090  CA  LEU X 263      72.185  34.889  57.070  1.00  0.00
ATOM   2091  C   LEU X 263      71.408  36.195  57.024  1.00  0.00
ATOM   2092  O   LEU X 263      70.610  36.567  56.165  1.00  0.00
ATOM   2093  CB  LEU X 263      71.457  33.920  58.004  1.00  0.00
ATOM   2094  CG  LEU X 263      71.948  32.471  57.993  1.00  0.00
ATOM   2095  CD1 LEU X 263      71.266  31.665  59.088  1.00  0.00
ATOM   2096  CD2 LEU X 263      71.644  31.810  56.658  1.00  0.00
ATOM   2097  N   ALA X 264      71.596  37.053  58.016  1.00  0.00
ATOM   2098  CA  ALA X 264      70.933  38.370  58.018  1.00  0.00
ATOM   2099  C   ALA X 264      71.348  39.251  56.855  1.00  0.00
ATOM   2100  O   ALA X 264      70.643  39.999  56.179  1.00  0.00
ATOM   2101  CB  ALA X 264      71.266  39.129  59.293  1.00  0.00
ATOM   2102  N   VAL X 265      72.622  39.221  56.515  1.00  0.00
ATOM   2103  CA  VAL X 265      73.231  40.005  55.537  1.00  0.00
ATOM   2104  C   VAL X 265      72.708  39.556  54.195  1.00  0.00
ATOM   2105  O   VAL X 265      72.314  40.280  53.282  1.00  0.00
ATOM   2106  CB  VAL X 265      74.763  39.852  55.564  1.00  0.00
ATOM   2107  CG1 VAL X 265      75.391  40.565  54.377  1.00  0.00
ATOM   2108  CG2 VAL X 265      75.335  40.449  56.841  1.00  0.00
ATOM   2109  N   ILE X 266      72.656  38.244  53.940  1.00  0.00
ATOM   2110  CA  ILE X 266      72.000  37.620  52.830  1.00  0.00
ATOM   2111  C   ILE X 266      70.502  37.892  52.694  1.00  0.00
ATOM   2112  O   ILE X 266      69.830  37.866  51.664  1.00  0.00
ATOM   2113  CB  ILE X 266      72.118  36.086  52.894  1.00  0.00
ATOM   2114  CG1 ILE X 266      73.568  35.653  52.668  1.00  0.00
ATOM   2115  CG2 ILE X 266      71.250  35.440  51.826  1.00  0.00
ATOM   2116  CD1 ILE X 266      73.754  34.735  51.480  1.00  0.00
ATOM   2117  N   ALA X 267      69.807  38.194  53.785  1.00  0.00
ATOM   2118  CA  ALA X 267      68.390  38.519  53.621  1.00  0.00
ATOM   2119  C   ALA X 267      68.277  39.973  53.121  1.00  0.00
ATOM   2120  O   ALA X 267      67.490  40.407  52.282  1.00  0.00
ATOM   2121  CB  ALA X 267      67.657  38.379  54.946  1.00  0.00
ATOM   2122  N   ASN X 268      69.092  40.917  53.609  1.00  0.00
ATOM   2123  CA  ASN X 268      69.120  42.209  53.237  1.00  0.00
ATOM   2124  C   ASN X 268      69.523  42.320  51.784  1.00  0.00
ATOM   2125  O   ASN X 268      69.159  43.164  50.967  1.00  0.00
ATOM   2126  CB  ASN X 268      70.126  42.989  54.086  1.00  0.00
ATOM   2127  CG  ASN X 268      69.637  43.221  55.502  1.00  0.00
ATOM   2128  OD1 ASN X 268      68.440  43.144  55.776  1.00  0.00
ATOM   2129  ND2 ASN X 268      70.566  43.506  56.408  1.00  0.00
ATOM   2130  N   ASN X 269      70.365  41.417  51.314  1.00  0.00
ATOM   2131  CA  ASN X 269      70.692  41.579  49.894  1.00  0.00
ATOM   2132  C   ASN X 269      69.592  41.127  48.999  1.00  0.00
ATOM   2133  O   ASN X 269      69.274  41.616  47.917  1.00  0.00
ATOM   2134  CB  ASN X 269      71.936  40.764  49.534  1.00  0.00
ATOM   2135  CG  ASN X 269      72.430  41.045  48.129  1.00  0.00
ATOM   2136  OD1 ASN X 269      72.786  42.176  47.800  1.00  0.00
ATOM   2137  ND2 ASN X 269      72.452  40.012  47.294  1.00  0.00
ATOM   2138  N   ILE X 270      68.879  40.076  49.428  1.00  0.00
ATOM   2139  CA  ILE X 270      67.806  39.591  48.593  1.00  0.00
ATOM   2140  C   ILE X 270      66.697  40.586  48.492  1.00  0.00
ATOM   2141  O   ILE X 270      66.008  40.838  47.505  1.00  0.00
ATOM   2142  CB  ILE X 270      67.204  38.287  49.149  1.00  0.00
ATOM   2143  CG1 ILE X 270      68.035  37.776  50.328  1.00  0.00
ATOM   2144  CG2 ILE X 270      67.181  37.211  48.074  1.00  0.00
ATOM   2145  CD1 ILE X 270      67.375  36.654  51.098  1.00  0.00
ATOM   2146  N   ILE X 271      66.400  41.283  49.555  1.00  0.00
ATOM   2147  CA  ILE X 271      65.349  42.229  49.646  1.00  0.00
ATOM   2148  C   ILE X 271      65.661  43.260  48.558  1.00  0.00
ATOM   2149  O   ILE X 271      64.896  43.750  47.729  1.00  0.00
ATOM   2150  CB  ILE X 271      65.305  42.891  51.036  1.00  0.00
ATOM   2151  CG1 ILE X 271      64.902  41.870  52.101  1.00  0.00
ATOM   2152  CG2 ILE X 271      64.294  44.028  51.052  1.00  0.00
ATOM   2153  CD1 ILE X 271      65.093  42.359  53.520  1.00  0.00
ATOM   2154  N   THR X 272      66.910  43.691  48.483  1.00  0.00
ATOM   2155  CA  THR X 272      67.329  44.646  47.495  1.00  0.00
ATOM   2156  C   THR X 272      67.152  43.986  46.127  1.00  0.00
ATOM   2157  O   THR X 272      66.550  44.419  45.145  1.00  0.00
ATOM   2158  CB  THR X 272      68.802  45.049  47.689  1.00  0.00
ATOM   2159  OG1 THR X 272      68.966  45.672  48.970  1.00  0.00
ATOM   2160  CG2 THR X 272      69.234  46.028  46.608  1.00  0.00
ATOM   2161  N   ILE X 273      67.715  42.794  45.968  1.00  0.00
ATOM   2162  CA  ILE X 273      67.709  42.233  44.522  1.00  0.00
ATOM   2163  C   ILE X 273      66.787  41.768  43.417  1.00  0.00
ATOM   2164  O   ILE X 273      65.730  41.144  43.499  1.00  0.00
ATOM   2165  CB  ILE X 273      68.468  40.896  44.432  1.00  0.00
ATOM   2166  CG1 ILE X 273      69.954  41.106  44.731  1.00  0.00
ATOM   2167  CG2 ILE X 273      68.336  40.301  43.039  1.00  0.00
ATOM   2168  CD1 ILE X 273      70.735  39.818  44.878  1.00  0.00
ATOM   2169  N   ASN X 274      67.197  42.091  42.210  1.00  0.00
ATOM   2170  CA  ASN X 274      66.612  41.556  40.965  1.00  0.00
ATOM   2171  C   ASN X 274      67.182  42.196  39.694  1.00  0.00
ATOM   2172  O   ASN X 274      66.771  43.188  39.093  1.00  0.00
ATOM   2173  CB  ASN X 274      65.100  41.792  40.939  1.00  0.00
ATOM   2174  CG  ASN X 274      64.414  41.043  39.814  1.00  0.00
ATOM   2175  OD1 ASN X 274      64.920  40.031  39.328  1.00  0.00
ATOM   2176  ND2 ASN X 274      63.254  41.538  39.396  1.00  0.00
ATOM   2177  N   LYS X 275      68.250  41.631  39.153  1.00  0.00
ATOM   2178  CA  LYS X 275      68.527  41.377  37.693  1.00  0.00
ATOM   2179  C   LYS X 275      69.826  40.820  37.131  1.00  0.00
ATOM   2180  O   LYS X 275      70.574  41.388  36.337  1.00  0.00
ATOM   2181  CB  LYS X 275      68.414  42.676  36.892  1.00  0.00
ATOM   2182  CG  LYS X 275      68.612  42.501  35.395  1.00  0.00
ATOM   2183  CD  LYS X 275      68.416  43.815  34.656  1.00  0.00
ATOM   2184  CE  LYS X 275      68.627  43.643  33.160  1.00  0.00
ATOM   2185  NZ  LYS X 275      68.436  44.922  32.422  1.00  0.00
ATOM   2186  N   ASP X 276      70.247  39.600  37.500  1.00  0.00
ATOM   2187  CA  ASP X 276      70.678  38.767  36.150  1.00  0.00
ATOM   2188  C   ASP X 276      70.352  37.335  36.588  1.00  0.00
ATOM   2189  O   ASP X 276      69.918  36.951  37.673  1.00  0.00
ATOM   2190  CB  ASP X 276      72.160  38.983  35.837  1.00  0.00
ATOM   2191  CG  ASP X 276      72.493  38.717  34.383  1.00  0.00
ATOM   2192  OD1 ASP X 276      71.598  38.259  33.642  1.00  0.00
ATOM   2193  OD2 ASP X 276      73.650  38.966  33.983  1.00  0.00
ATOM   2194  N   GLN X 277      70.566  36.381  35.680  1.00  0.00
ATOM   2195  CA  GLN X 277      70.259  35.067  36.044  1.00  0.00
ATOM   2196  C   GLN X 277      71.196  34.629  37.174  1.00  0.00
ATOM   2197  O   GLN X 277      70.947  33.873  38.112  1.00  0.00
ATOM   2198  CB  GLN X 277      70.436  34.125  34.851  1.00  0.00
ATOM   2199  CG  GLN X 277      69.401  34.312  33.754  1.00  0.00
ATOM   2200  CD  GLN X 277      69.645  33.406  32.563  1.00  0.00
ATOM   2201  OE1 GLN X 277      70.620  32.656  32.531  1.00  0.00
ATOM   2202  NE2 GLN X 277      68.757  33.475  31.578  1.00  0.00
ATOM   2203  N   ASN X 278      72.435  35.111  37.165  1.00  0.00
ATOM   2204  CA  ASN X 278      73.175  34.764  38.440  1.00  0.00
ATOM   2205  C   ASN X 278      72.569  35.397  39.694  1.00  0.00
ATOM   2206  O   ASN X 278      72.333  34.826  40.758  1.00  0.00
ATOM   2207  CB  ASN X 278      74.627  35.240  38.363  1.00  0.00
ATOM   2208  CG  ASN X 278      75.468  34.396  37.427  1.00  0.00
ATOM   2209  OD1 ASN X 278      75.107  33.264  37.102  1.00  0.00
ATOM   2210  ND2 ASN X 278      76.596  34.944  36.990  1.00  0.00
ATOM   2211  N   VAL X 279      72.242  36.701  39.700  1.00  0.00
ATOM   2212  CA  VAL X 279      71.706  37.306  40.746  1.00  0.00
ATOM   2213  C   VAL X 279      70.459  36.630  41.277  1.00  0.00
ATOM   2214  O   VAL X 279      70.147  36.449  42.454  1.00  0.00
ATOM   2215  CB  VAL X 279      71.296  38.752  40.412  1.00  0.00
ATOM   2216  CG1 VAL X 279      70.714  39.437  41.640  1.00  0.00
ATOM   2217  CG2 VAL X 279      72.501  39.552  39.941  1.00  0.00
ATOM   2218  N   PHE X 280      69.591  36.175  40.374  1.00  0.00
ATOM   2219  CA  PHE X 280      68.353  35.550  40.709  1.00  0.00
ATOM   2220  C   PHE X 280      68.663  34.252  41.444  1.00  0.00
ATOM   2221  O   PHE X 280      68.132  33.825  42.468  1.00  0.00
ATOM   2222  CB  PHE X 280      67.547  35.246  39.445  1.00  0.00
ATOM   2223  CG  PHE X 280      66.228  34.579  39.712  1.00  0.00
ATOM   2224  CD1 PHE X 280      65.137  35.315  40.140  1.00  0.00
ATOM   2225  CD2 PHE X 280      66.078  33.214  39.537  1.00  0.00
ATOM   2226  CE1 PHE X 280      63.924  34.701  40.386  1.00  0.00
ATOM   2227  CE2 PHE X 280      64.865  32.600  39.783  1.00  0.00
ATOM   2228  CZ  PHE X 280      63.791  33.337  40.206  1.00  0.00
ATOM   2229  N   ASP X 281      69.617  33.474  40.937  1.00  0.00
ATOM   2230  CA  ASP X 281      69.890  32.212  41.601  1.00  0.00
ATOM   2231  C   ASP X 281      70.299  32.476  43.041  1.00  0.00
ATOM   2232  O   ASP X 281      69.728  32.142  44.078  1.00  0.00
ATOM   2233  CB  ASP X 281      71.022  31.467  40.891  1.00  0.00
ATOM   2234  CG  ASP X 281      70.596  30.899  39.552  1.00  0.00
ATOM   2235  OD1 ASP X 281      69.381  30.907  39.262  1.00  0.00
ATOM   2236  OD2 ASP X 281      71.477  30.445  38.791  1.00  0.00
ATOM   2237  N   SER X 282      71.409  33.152  43.204  1.00  0.00
ATOM   2238  CA  SER X 282      71.821  33.622  44.482  1.00  0.00
ATOM   2239  C   SER X 282      70.765  34.113  45.467  1.00  0.00
ATOM   2240  O   SER X 282      70.676  33.866  46.669  1.00  0.00
ATOM   2241  CB  SER X 282      72.767  34.816  44.335  1.00  0.00
ATOM   2242  OG  SER X 282      73.956  34.444  43.659  1.00  0.00
ATOM   2243  N   LYS X 283      69.819  34.908  44.975  1.00  0.00
ATOM   2244  CA  LYS X 283      68.779  35.427  45.830  1.00  0.00
ATOM   2245  C   LYS X 283      67.763  34.359  46.249  1.00  0.00
ATOM   2246  O   LYS X 283      67.040  34.348  47.244  1.00  0.00
ATOM   2247  CB  LYS X 283      68.001  36.535  45.116  1.00  0.00
ATOM   2248  CG  LYS X 283      67.194  36.055  43.921  1.00  0.00
ATOM   2249  CD  LYS X 283      66.549  37.219  43.187  1.00  0.00
ATOM   2250  CE  LYS X 283      65.483  37.887  44.040  1.00  0.00
ATOM   2251  NZ  LYS X 283      64.738  38.930  43.281  1.00  0.00
ATOM   2252  N   LYS X 284      67.636  33.306  45.445  1.00  0.00
ATOM   2253  CA  LYS X 284      66.667  32.277  45.673  1.00  0.00
ATOM   2254  C   LYS X 284      67.302  31.379  46.738  1.00  0.00
ATOM   2255  O   LYS X 284      66.774  30.879  47.729  1.00  0.00
ATOM   2256  CB  LYS X 284      66.393  31.504  44.382  1.00  0.00
ATOM   2257  CG  LYS X 284      65.000  30.901  44.303  1.00  0.00
ATOM   2258  CD  LYS X 284      64.734  30.300  42.932  1.00  0.00
ATOM   2259  CE  LYS X 284      63.339  29.701  42.852  1.00  0.00
ATOM   2260  NZ  LYS X 284      63.047  29.153  41.499  1.00  0.00
ATOM   2261  N   LYS X 285      68.583  31.092  46.593  1.00  0.00
ATOM   2262  CA  LYS X 285      69.233  30.272  47.571  1.00  0.00
ATOM   2263  C   LYS X 285      69.184  30.926  48.957  1.00  0.00
ATOM   2264  O   LYS X 285      68.889  30.417  50.037  1.00  0.00
ATOM   2265  CB  LYS X 285      70.701  30.055  47.198  1.00  0.00
ATOM   2266  CG  LYS X 285      71.460  29.159  48.163  1.00  0.00
ATOM   2267  CD  LYS X 285      72.888  28.929  47.695  1.00  0.00
ATOM   2268  CE  LYS X 285      73.662  28.073  48.685  1.00  0.00
ATOM   2269  NZ  LYS X 285      75.071  27.859  48.251  1.00  0.00
ATOM   2270  N   VAL X 286      69.501  32.211  49.005  1.00  0.00
ATOM   2271  CA  VAL X 286      69.522  32.823  50.246  1.00  0.00
ATOM   2272  C   VAL X 286      68.136  32.921  50.872  1.00  0.00
ATOM   2273  O   VAL X 286      67.841  32.837  52.063  1.00  0.00
ATOM   2274  CB  VAL X 286      70.074  34.258  50.158  1.00  0.00
ATOM   2275  CG1 VAL X 286      71.550  34.239  49.791  1.00  0.00
ATOM   2276  CG2 VAL X 286      69.326  35.053  49.099  1.00  0.00
ATOM   2277  N   LYS X 287      67.109  33.123  50.050  1.00  0.00
ATOM   2278  CA  LYS X 287      65.712  33.053  50.661  1.00  0.00
ATOM   2279  C   LYS X 287      65.344  31.702  51.256  1.00  0.00
ATOM   2280  O   LYS X 287      64.749  31.489  52.311  1.00  0.00
ATOM   2281  CB  LYS X 287      64.649  33.357  49.604  1.00  0.00
ATOM   2282  CG  LYS X 287      64.620  34.808  49.152  1.00  0.00
ATOM   2283  CD  LYS X 287      63.542  35.039  48.106  1.00  0.00
ATOM   2284  CE  LYS X 287      63.529  36.485  47.636  1.00  0.00
ATOM   2285  NZ  LYS X 287      62.499  36.719  46.586  1.00  0.00
ATOM   2286  N   LEU X 288      65.701  30.611  50.568  1.00  0.00
ATOM   2287  CA  LEU X 288      65.507  29.271  51.037  1.00  0.00
ATOM   2288  C   LEU X 288      66.029  29.187  52.471  1.00  0.00
ATOM   2289  O   LEU X 288      65.451  28.759  53.468  1.00  0.00
ATOM   2290  CB  LEU X 288      66.268  28.279  50.155  1.00  0.00
ATOM   2291  CG  LEU X 288      66.159  26.804  50.545  1.00  0.00
ATOM   2292  CD1 LEU X 288      64.720  26.324  50.438  1.00  0.00
ATOM   2293  CD2 LEU X 288      67.017  25.942  49.631  1.00  0.00
ATOM   2294  N   THR X 289      67.269  29.636  52.667  1.00  0.00
ATOM   2295  CA  THR X 289      67.999  29.627  53.881  1.00  0.00
ATOM   2296  C   THR X 289      67.444  30.694  54.839  1.00  0.00
ATOM   2297  O   THR X 289      67.525  30.728  56.066  1.00  0.00
ATOM   2298  CB  THR X 289      69.491  29.925  53.645  1.00  0.00
ATOM   2299  OG1 THR X 289      69.634  31.222  53.052  1.00  0.00
ATOM   2300  CG2 THR X 289      70.101  28.889  52.713  1.00  0.00
ATOM   2301  N   ASN X 290      66.793  31.722  54.338  1.00  0.00
ATOM   2302  CA  ASN X 290      66.194  32.633  55.515  1.00  0.00
ATOM   2303  C   ASN X 290      64.960  32.883  56.381  1.00  0.00
ATOM   2304  O   ASN X 290      64.149  33.804  56.304  1.00  0.00
ATOM   2305  CB  ASN X 290      66.184  34.106  55.100  1.00  0.00
ATOM   2306  CG  ASN X 290      67.539  34.765  55.263  1.00  0.00
ATOM   2307  OD1 ASN X 290      68.146  35.209  54.289  1.00  0.00
ATOM   2308  ND2 ASN X 290      68.019  34.829  56.501  1.00  0.00
ATOM   2309  N   ALA X 291      64.695  32.034  57.339  1.00  0.00
ATOM   2310  CA  ALA X 291      63.309  31.867  57.976  1.00  0.00
ATOM   2311  C   ALA X 291      63.564  32.322  59.392  1.00  0.00
ATOM   2312  O   ALA X 291      62.844  33.041  60.082  1.00  0.00
ATOM   2313  CB  ALA X 291      62.860  30.416  57.895  1.00  0.00
ATOM   2314  N   GLU X 292      64.711  31.887  59.954  1.00  0.00
ATOM   2315  CA  GLU X 292      64.778  32.328  61.289  1.00  0.00
ATOM   2316  C   GLU X 292      65.369  33.718  61.533  1.00  0.00
ATOM   2317  O   GLU X 292      65.638  34.251  62.609  1.00  0.00
ATOM   2318  CB  GLU X 292      65.641  31.380  62.124  1.00  0.00
ATOM   2319  CG  GLU X 292      65.055  29.987  62.285  1.00  0.00
ATOM   2320  CD  GLU X 292      65.954  29.065  63.085  1.00  0.00
ATOM   2321  OE1 GLU X 292      67.017  29.528  63.550  1.00  0.00
ATOM   2322  OE2 GLU X 292      65.597  27.879  63.246  1.00  0.00
ATOM   2323  N   GLY X 293      65.631  34.455  60.457  1.00  0.00
ATOM   2324  CA  GLY X 293      66.529  35.453  60.119  1.00  0.00
ATOM   2325  C   GLY X 293      65.511  36.474  59.578  1.00  0.00
ATOM   2326  O   GLY X 293      65.661  37.356  58.734  1.00  0.00
ATOM   2327  N   VAL X 294      64.307  36.409  60.079  1.00  0.00
ATOM   2328  CA  VAL X 294      63.248  37.147  59.625  1.00  0.00
ATOM   2329  C   VAL X 294      62.456  36.993  60.923  1.00  0.00
ATOM   2330  O   VAL X 294      61.800  37.875  61.474  1.00  0.00
ATOM   2331  CB  VAL X 294      62.619  36.518  58.368  1.00  0.00
ATOM   2332  CG1 VAL X 294      63.626  36.485  57.228  1.00  0.00
ATOM   2333  CG2 VAL X 294      62.169  35.093  58.654  1.00  0.00
ATOM   2334  N   GLU X 295      62.400  35.852  61.602  1.00  0.00
ATOM   2335  CA  GLU X 295      61.817  35.901  62.858  1.00  0.00
ATOM   2336  C   GLU X 295      62.764  36.389  63.949  1.00  0.00
ATOM   2337  O   GLU X 295      62.496  36.625  65.126  1.00  0.00
ATOM   2338  CB  GLU X 295      61.334  34.512  63.279  1.00  0.00
ATOM   2339  CG  GLU X 295      60.183  33.975  62.443  1.00  0.00
ATOM   2340  CD  GLU X 295      59.778  32.570  62.843  1.00  0.00
ATOM   2341  OE1 GLU X 295      60.414  32.007  63.758  1.00  0.00
ATOM   2342  OE2 GLU X 295      58.824  32.033  62.241  1.00  0.00
ATOM   2343  N   PHE X 296      64.037  36.588  63.602  1.00  0.00
ATOM   2344  CA  PHE X 296      64.809  37.363  64.719  1.00  0.00
ATOM   2345  C   PHE X 296      64.746  38.878  64.778  1.00  0.00
ATOM   2346  O   PHE X 296      64.604  39.585  65.774  1.00  0.00
ATOM   2347  CB  PHE X 296      66.310  37.078  64.630  1.00  0.00
ATOM   2348  CG  PHE X 296      67.117  37.735  65.713  1.00  0.00
ATOM   2349  CD1 PHE X 296      67.158  37.198  66.988  1.00  0.00
ATOM   2350  CD2 PHE X 296      67.835  38.890  65.457  1.00  0.00
ATOM   2351  CE1 PHE X 296      67.901  37.802  67.984  1.00  0.00
ATOM   2352  CE2 PHE X 296      68.578  39.494  66.453  1.00  0.00
ATOM   2353  CZ  PHE X 296      68.613  38.955  67.713  1.00  0.00
ATOM   2354  N   LYS X 297      64.857  39.531  63.620  1.00  0.00
ATOM   2355  CA  LYS X 297      64.590  40.964  63.830  1.00  0.00
ATOM   2356  C   LYS X 297      63.911  41.903  62.848  1.00  0.00
ATOM   2357  O   LYS X 297      63.782  43.120  62.963  1.00  0.00
ATOM   2358  CB  LYS X 297      65.898  41.725  64.059  1.00  0.00
ATOM   2359  CG  LYS X 297      66.808  41.774  62.842  1.00  0.00
ATOM   2360  CD  LYS X 297      68.102  42.509  63.151  1.00  0.00
ATOM   2361  CE  LYS X 297      69.024  42.535  61.942  1.00  0.00
ATOM   2362  NZ  LYS X 297      70.266  43.312  62.208  1.00  0.00
ATOM   2363  N   LEU X 298      63.384  41.404  61.730  1.00  0.00
ATOM   2364  CA  LEU X 298      63.066  41.905  60.515  1.00  0.00
ATOM   2365  C   LEU X 298      61.920  41.351  61.341  1.00  0.00
ATOM   2366  O   LEU X 298      61.979  40.588  62.304  1.00  0.00
ATOM   2367  CB  LEU X 298      63.804  41.144  59.412  1.00  0.00
ATOM   2368  CG  LEU X 298      65.310  40.955  59.610  1.00  0.00
ATOM   2369  CD1 LEU X 298      65.890  40.078  58.511  1.00  0.00
ATOM   2370  CD2 LEU X 298      66.029  42.295  59.579  1.00  0.00
ATOM   2371  N   SER X 299      60.701  41.737  60.982  1.00  0.00
ATOM   2372  CA  SER X 299      60.442  41.892  63.207  1.00  0.00
ATOM   2373  C   SER X 299      59.146  41.593  62.479  1.00  0.00
ATOM   2374  O   SER X 299      58.376  42.423  61.998  1.00  0.00
ATOM   2375  CB  SER X 299      60.862  43.278  63.700  1.00  0.00
ATOM   2376  OG  SER X 299      60.777  43.365  65.112  1.00  0.00
ATOM   2377  N   LYS X 300      58.694  40.386  62.277  1.00  0.00
ATOM   2378  CA  LYS X 300      57.918  39.846  61.313  1.00  0.00
ATOM   2379  C   LYS X 300      57.274  40.777  60.273  1.00  0.00
ATOM   2380  O   LYS X 300      56.777  40.466  59.191  1.00  0.00
ATOM   2381  CB  LYS X 300      56.731  39.106  61.933  1.00  0.00
ATOM   2382  CG  LYS X 300      57.116  37.865  62.722  1.00  0.00
ATOM   2383  CD  LYS X 300      55.890  37.173  63.295  1.00  0.00
ATOM   2384  CE  LYS X 300      56.277  35.941  64.097  1.00  0.00
ATOM   2385  NZ  LYS X 300      55.086  35.259  64.675  1.00  0.00
ATOM   2386  N   LYS X 301      57.230  42.084  60.541  1.00  0.00
ATOM   2387  CA  LYS X 301      56.555  42.936  59.744  1.00  0.00
ATOM   2388  C   LYS X 301      57.712  42.522  58.844  1.00  0.00
ATOM   2389  O   LYS X 301      58.571  41.664  59.040  1.00  0.00
ATOM   2390  CB  LYS X 301      56.482  44.324  60.383  1.00  0.00
ATOM   2391  CG  LYS X 301      55.681  44.372  61.674  1.00  0.00
ATOM   2392  CD  LYS X 301      55.613  45.785  62.230  1.00  0.00
ATOM   2393  CE  LYS X 301      54.847  45.826  63.542  1.00  0.00
ATOM   2394  NZ  LYS X 301      54.760  47.207  64.092  1.00  0.00
ATOM   2395  N   GLN X 302      57.789  43.189  57.696  1.00  0.00
ATOM   2396  CA  GLN X 302      59.093  42.898  57.084  1.00  0.00
ATOM   2397  C   GLN X 302      59.229  41.438  56.601  1.00  0.00
ATOM   2398  O   GLN X 302      59.987  40.564  57.018  1.00  0.00
ATOM   2399  CB  GLN X 302      60.222  43.143  58.087  1.00  0.00
ATOM   2400  CG  GLN X 302      60.377  44.596  58.504  1.00  0.00
ATOM   2401  CD  GLN X 302      60.847  45.482  57.366  1.00  0.00
ATOM   2402  OE1 GLN X 302      61.725  45.101  56.592  1.00  0.00
ATOM   2403  NE2 GLN X 302      60.261  46.669  57.262  1.00  0.00
ATOM   2404  N   LEU X 303      58.448  41.036  55.613  1.00  0.00
ATOM   2405  CA  LEU X 303      59.296  39.574  55.583  1.00  0.00
ATOM   2406  C   LEU X 303      58.862  38.172  56.006  1.00  0.00
ATOM   2407  O   LEU X 303      58.566  37.233  55.269  1.00  0.00
ATOM   2408  CB  LEU X 303      60.552  39.665  56.451  1.00  0.00
ATOM   2409  CG  LEU X 303      61.661  40.589  55.944  1.00  0.00
ATOM   2410  CD1 LEU X 303      62.771  40.715  56.977  1.00  0.00
ATOM   2411  CD2 LEU X 303      62.267  40.046  54.659  1.00  0.00
ATOM   2412  N   GLN X 304      58.777  37.880  57.301  1.00  0.00
ATOM   2413  CA  GLN X 304      58.295  36.814  57.928  1.00  0.00
ATOM   2414  C   GLN X 304      58.688  35.918  56.746  1.00  0.00
ATOM   2415  O   GLN X 304      58.609  34.698  56.607  1.00  0.00
ATOM   2416  CB  GLN X 304      56.803  36.992  58.219  1.00  0.00
ATOM   2417  CG  GLN X 304      55.933  37.065  56.975  1.00  0.00
ATOM   2418  CD  GLN X 304      54.472  37.304  57.299  1.00  0.00
ATOM   2419  OE1 GLN X 304      54.084  37.348  58.467  1.00  0.00
ATOM   2420  NE2 GLN X 304      53.655  37.461  56.264  1.00  0.00
ATOM   2421  N   ALA X 305      59.185  36.643  55.748  1.00  0.00
ATOM   2422  CA  ALA X 305      59.810  35.896  54.975  1.00  0.00
ATOM   2423  C   ALA X 305      60.816  36.137  53.861  1.00  0.00
ATOM   2424  O   ALA X 305      61.698  35.372  53.473  1.00  0.00
ATOM   2425  CB  ALA X 305      58.844  35.083  54.127  1.00  0.00
ATOM   2426  N   ILE X 306      60.771  37.287  53.209  1.00  0.00
ATOM   2427  CA  ILE X 306      61.664  37.751  52.498  1.00  0.00
ATOM   2428  C   ILE X 306      61.394  36.550  51.586  1.00  0.00
ATOM   2429  O   ILE X 306      62.181  35.931  50.872  1.00  0.00
ATOM   2430  CB  ILE X 306      63.000  37.842  53.258  1.00  0.00
ATOM   2431  CG1 ILE X 306      63.443  36.454  53.726  1.00  0.00
ATOM   2432  CG2 ILE X 306      62.860  38.740  54.477  1.00  0.00
ATOM   2433  CD1 ILE X 306      63.519  35.431  52.614  1.00  0.00
ATOM   2434  N   GLU X 307      60.127  36.134  51.579  1.00  0.00
ATOM   2435  CA  GLU X 307      59.926  34.571  51.037  1.00  0.00
ATOM   2436  C   GLU X 307      58.763  35.294  50.372  1.00  0.00
ATOM   2437  O   GLU X 307      58.599  35.583  49.188  1.00  0.00
ATOM   2438  CB  GLU X 307      59.724  33.617  52.216  1.00  0.00
ATOM   2439  CG  GLU X 307      59.642  32.151  51.821  1.00  0.00
ATOM   2440  CD  GLU X 307      60.917  31.651  51.171  1.00  0.00
ATOM   2441  OE1 GLU X 307      61.995  31.807  51.780  1.00  0.00
ATOM   2442  OE2 GLU X 307      60.837  31.103  50.051  1.00  0.00
ATOM   2443  N   PHE X 308      57.812  35.646  51.227  1.00  0.00
ATOM   2444  CA  PHE X 308      56.546  36.702  51.373  1.00  0.00
ATOM   2445  C   PHE X 308      56.586  37.853  50.392  1.00  0.00
ATOM   2446  O   PHE X 308      55.616  38.435  49.909  1.00  0.00
ATOM   2447  CB  PHE X 308      56.524  37.322  52.771  1.00  0.00
ATOM   2448  CG  PHE X 308      55.389  38.281  52.991  1.00  0.00
ATOM   2449  CD1 PHE X 308      54.105  37.817  53.217  1.00  0.00
ATOM   2450  CD2 PHE X 308      55.606  39.648  52.973  1.00  0.00
ATOM   2451  CE1 PHE X 308      53.061  38.700  53.420  1.00  0.00
ATOM   2452  CE2 PHE X 308      54.562  40.531  53.175  1.00  0.00
ATOM   2453  CZ  PHE X 308      53.294  40.062  53.398  1.00  0.00
ATOM   2454  N   ASN X 309      57.762  38.324  49.976  1.00  0.00
ATOM   2455  CA  ASN X 309      58.190  39.190  49.191  1.00  0.00
ATOM   2456  C   ASN X 309      58.428  38.371  47.935  1.00  0.00
ATOM   2457  O   ASN X 309      58.003  38.605  46.804  1.00  0.00
ATOM   2458  CB  ASN X 309      59.470  39.824  49.739  1.00  0.00
ATOM   2459  CG  ASN X 309      59.211  40.719  50.935  1.00  0.00
ATOM   2460  OD1 ASN X 309      58.079  41.141  51.173  1.00  0.00
ATOM   2461  ND2 ASN X 309      60.262  41.012  51.692  1.00  0.00
ATOM   2462  N   LYS X 310      59.173  37.273  48.032  1.00  0.00
ATOM   2463  CA  LYS X 310      59.323  36.423  46.784  1.00  0.00
ATOM   2464  C   LYS X 310      57.993  35.984  46.129  1.00  0.00
ATOM   2465  O   LYS X 310      57.714  35.955  44.932  1.00  0.00
ATOM   2466  CB  LYS X 310      60.084  35.134  47.102  1.00  0.00
ATOM   2467  CG  LYS X 310      60.308  34.233  45.898  1.00  0.00
ATOM   2468  CD  LYS X 310      61.133  33.011  46.269  1.00  0.00
ATOM   2469  CE  LYS X 310      61.330  32.094  45.073  1.00  0.00
ATOM   2470  NZ  LYS X 310      62.141  30.895  45.421  1.00  0.00
ATOM   2471  N   ALA X 311      57.012  35.582  46.974  1.00  0.00
ATOM   2472  CA  ALA X 311      55.720  35.064  46.678  1.00  0.00
ATOM   2473  C   ALA X 311      54.933  35.967  45.737  1.00  0.00
ATOM   2474  O   ALA X 311      54.137  35.642  44.858  1.00  0.00
ATOM   2475  CB  ALA X 311      54.905  34.912  47.953  1.00  0.00
ATOM   2476  N   LEU X 312      55.133  37.272  45.885  1.00  0.00
ATOM   2477  CA  LEU X 312      54.483  38.402  45.630  1.00  0.00
ATOM   2478  C   LEU X 312      54.928  38.537  44.160  1.00  0.00
ATOM   2479  O   LEU X 312      54.249  38.786  43.165  1.00  0.00
ATOM   2480  CB  LEU X 312      54.964  39.518  46.559  1.00  0.00
ATOM   2481  CG  LEU X 312      54.149  40.813  46.542  1.00  0.00
ATOM   2482  CD1 LEU X 312      52.718  40.552  46.987  1.00  0.00
ATOM   2483  CD2 LEU X 312      54.757  41.844  47.481  1.00  0.00
ATOM   2484  N   LEU X 313      56.226  38.359  43.941  1.00  0.00
ATOM   2485  CA  LEU X 313      57.105  38.487  42.845  1.00  0.00
ATOM   2486  C   LEU X 313      56.495  37.493  41.858  1.00  0.00
ATOM   2487  O   LEU X 313      56.099  37.707  40.714  1.00  0.00
ATOM   2488  CB  LEU X 313      58.532  38.122  43.257  1.00  0.00
ATOM   2489  CG  LEU X 313      59.589  38.163  42.152  1.00  0.00
ATOM   2490  CD1 LEU X 313      59.739  39.573  41.603  1.00  0.00
ATOM   2491  CD2 LEU X 313      60.941  37.714  42.683  1.00  0.00
ATOM   2492  N   ALA X 314      56.371  36.237  42.275  1.00  0.00
ATOM   2493  CA  ALA X 314      55.877  35.069  41.624  1.00  0.00
ATOM   2494  C   ALA X 314      54.465  35.379  41.139  1.00  0.00
ATOM   2495  O   ALA X 314      53.982  35.146  40.032  1.00  0.00
ATOM   2496  CB  ALA X 314      55.850  33.895  42.590  1.00  0.00
ATOM   2497  N   MET X 315      53.640  35.973  42.000  1.00  0.00
ATOM   2498  CA  MET X 315      52.267  36.348  41.594  1.00  0.00
ATOM   2499  C   MET X 315      52.293  37.406  40.489  1.00  0.00
ATOM   2500  O   MET X 315      51.563  37.486  39.502  1.00  0.00
ATOM   2501  CB  MET X 315      51.494  36.919  42.784  1.00  0.00
ATOM   2502  CG  MET X 315      51.137  35.890  43.844  1.00  0.00
ATOM   2503  SD  MET X 315      50.016  36.542  45.098  1.00  0.00
ATOM   2504  CE  MET X 315      51.127  37.591  46.032  1.00  0.00
ATOM   2505  N   TYR X 316      53.212  38.368  40.593  1.00  0.00
ATOM   2506  CA  TYR X 316      53.337  39.373  39.530  1.00  0.00
ATOM   2507  C   TYR X 316      53.707  38.661  38.249  1.00  0.00
ATOM   2508  O   TYR X 316      53.199  38.793  37.136  1.00  0.00
ATOM   2509  CB  TYR X 316      54.421  40.393  39.882  1.00  0.00
ATOM   2510  CG  TYR X 316      54.011  41.379  40.953  1.00  0.00
ATOM   2511  CD1 TYR X 316      54.460  41.237  42.260  1.00  0.00
ATOM   2512  CD2 TYR X 316      53.176  42.447  40.654  1.00  0.00
ATOM   2513  CE1 TYR X 316      54.090  42.132  43.245  1.00  0.00
ATOM   2514  CE2 TYR X 316      52.795  43.353  41.626  1.00  0.00
ATOM   2515  CZ  TYR X 316      53.260  43.187  42.930  1.00  0.00
ATOM   2516  OH  TYR X 316      52.890  44.080  43.909  1.00  0.00
ATOM   2517  N   THR X 317      54.678  37.793  38.287  1.00  0.00
ATOM   2518  CA  THR X 317      54.987  37.103  37.009  1.00  0.00
ATOM   2519  C   THR X 317      54.308  35.737  37.021  1.00  0.00
ATOM   2520  O   THR X 317      54.843  34.639  37.168  1.00  0.00
ATOM   2521  CB  THR X 317      56.503  36.907  36.826  1.00  0.00
ATOM   2522  OG1 THR X 317      57.032  36.177  37.940  1.00  0.00
ATOM   2523  CG2 THR X 317      57.208  38.252  36.740  1.00  0.00
ATOM   2524  N   ASN X 318      52.985  35.696  36.855  1.00  0.00
ATOM   2525  CA  ASN X 318      52.231  34.481  36.895  1.00  0.00
ATOM   2526  C   ASN X 318      52.886  33.110  36.825  1.00  0.00
ATOM   2527  O   ASN X 318      52.670  32.198  36.028  1.00  0.00
ATOM   2528  CB  ASN X 318      51.247  34.422  35.724  1.00  0.00
ATOM   2529  CG  ASN X 318      50.249  33.289  35.859  1.00  0.00
ATOM   2530  OD1 ASN X 318      49.970  32.823  36.964  1.00  0.00
ATOM   2531  ND2 ASN X 318      49.707  32.842  34.732  1.00  0.00
ATOM   2532  N   GLN X 319      53.807  32.869  37.743  1.00  0.00
ATOM   2533  CA  GLN X 319      54.559  31.823  37.815  1.00  0.00
ATOM   2534  C   GLN X 319      54.077  30.411  38.204  1.00  0.00
ATOM   2535  O   GLN X 319      54.682  29.353  38.042  1.00  0.00
ATOM   2536  CB  GLN X 319      55.670  32.032  38.845  1.00  0.00
ATOM   2537  CG  GLN X 319      56.645  33.143  38.490  1.00  0.00
ATOM   2538  CD  GLN X 319      57.362  32.892  37.178  1.00  0.00
ATOM   2539  OE1 GLN X 319      57.872  31.797  36.938  1.00  0.00
ATOM   2540  NE2 GLN X 319      57.404  33.908  36.324  1.00  0.00
ATOM   2541  N   ALA X 320      52.881  30.249  38.785  1.00  0.00
ATOM   2542  CA  ALA X 320      52.414  28.948  39.100  1.00  0.00
ATOM   2543  C   ALA X 320      53.350  28.043  39.908  1.00  0.00
ATOM   2544  O   ALA X 320      53.291  27.769  41.106  1.00  0.00
ATOM   2545  CB  ALA X 320      52.118  28.168  37.828  1.00  0.00
ATOM   2546  N   GLU X 321      54.357  27.477  39.243  1.00  0.00
ATOM   2547  CA  GLU X 321      55.259  26.645  40.140  1.00  0.00
ATOM   2548  C   GLU X 321      55.904  27.402  41.275  1.00  0.00
ATOM   2549  O   GLU X 321      56.162  27.000  42.408  1.00  0.00
ATOM   2550  CB  GLU X 321      56.407  26.038  39.331  1.00  0.00
ATOM   2551  CG  GLU X 321      55.979  24.932  38.380  1.00  0.00
ATOM   2552  CD  GLU X 321      57.124  24.420  37.528  1.00  0.00
ATOM   2553  OE1 GLU X 321      58.236  24.978  37.632  1.00  0.00
ATOM   2554  OE2 GLU X 321      56.908  23.461  36.757  1.00  0.00
ATOM   2555  N   GLN X 322      56.230  28.654  41.009  1.00  0.00
ATOM   2556  CA  GLN X 322      56.985  29.498  41.717  1.00  0.00
ATOM   2557  C   GLN X 322      56.032  29.853  42.856  1.00  0.00
ATOM   2558  O   GLN X 322      56.263  29.853  44.064  1.00  0.00
ATOM   2559  CB  GLN X 322      57.382  30.706  40.865  1.00  0.00
ATOM   2560  CG  GLN X 322      58.310  31.683  41.568  1.00  0.00
ATOM   2561  CD  GLN X 322      59.773  31.397  41.292  1.00  0.00
ATOM   2562  OE1 GLN X 322      60.167  31.168  40.149  1.00  0.00
ATOM   2563  NE2 GLN X 322      60.586  31.410  42.343  1.00  0.00
ATOM   2564  N   CYS X 323      54.797  30.210  42.511  1.00  0.00
ATOM   2565  CA  CYS X 323      53.933  30.491  43.666  1.00  0.00
ATOM   2566  C   CYS X 323      53.784  29.390  44.700  1.00  0.00
ATOM   2567  O   CYS X 323      53.807  29.491  45.926  1.00  0.00
ATOM   2568  CB  CYS X 323      52.506  30.796  43.206  1.00  0.00
ATOM   2569  SG  CYS X 323      52.325  32.363  42.322  1.00  0.00
ATOM   2570  N   ARG X 324      53.607  28.164  44.214  1.00  0.00
ATOM   2571  CA  ARG X 324      53.420  27.041  45.080  1.00  0.00
ATOM   2572  C   ARG X 324      54.429  26.832  46.207  1.00  0.00
ATOM   2573  O   ARG X 324      54.212  26.687  47.409  1.00  0.00
ATOM   2574  CB  ARG X 324      53.462  25.736  44.282  1.00  0.00
ATOM   2575  CG  ARG X 324      53.166  24.494  45.107  1.00  0.00
ATOM   2576  CD  ARG X 324      53.352  23.229  44.286  1.00  0.00
ATOM   2577  NE  ARG X 324      54.747  23.021  43.908  1.00  0.00
ATOM   2578  CZ  ARG X 324      55.679  22.543  44.726  1.00  0.00
ATOM   2579  NH1 ARG X 324      56.924  22.387  44.295  1.00  0.00
ATOM   2580  NH2 ARG X 324      55.365  22.221  45.973  1.00  0.00
ATOM   2581  N   LYS X 325      55.713  26.807  45.804  1.00  0.00
ATOM   2582  CA  LYS X 325      56.943  26.674  46.220  1.00  0.00
ATOM   2583  C   LYS X 325      57.177  27.755  47.272  1.00  0.00
ATOM   2584  O   LYS X 325      57.712  27.661  48.376  1.00  0.00
ATOM   2585  CB  LYS X 325      57.923  26.846  45.058  1.00  0.00
ATOM   2586  CG  LYS X 325      59.382  26.666  45.445  1.00  0.00
ATOM   2587  CD  LYS X 325      60.293  26.780  44.233  1.00  0.00
ATOM   2588  CE  LYS X 325      61.755  26.649  44.627  1.00  0.00
ATOM   2589  NZ  LYS X 325      62.661  26.782  43.452  1.00  0.00
ATOM   2590  N   ILE X 326      56.744  28.952  46.950  1.00  0.00
ATOM   2591  CA  ILE X 326      57.131  30.028  47.819  1.00  0.00
ATOM   2592  C   ILE X 326      56.119  30.021  48.954  1.00  0.00
ATOM   2593  O   ILE X 326      56.318  30.284  50.139  1.00  0.00
ATOM   2594  CB  ILE X 326      57.108  31.382  47.086  1.00  0.00
ATOM   2595  CG1 ILE X 326      57.900  31.294  45.779  1.00  0.00
ATOM   2596  CG2 ILE X 326      57.726  32.468  47.952  1.00  0.00
ATOM   2597  CD1 ILE X 326      57.729  32.498  44.880  1.00  0.00
ATOM   2598  N   SER X 327      54.865  29.692  48.643  1.00  0.00
ATOM   2599  CA  SER X 327      53.862  29.673  49.703  1.00  0.00
ATOM   2600  C   SER X 327      54.100  28.572  50.732  1.00  0.00
ATOM   2601  O   SER X 327      53.867  28.599  51.939  1.00  0.00
ATOM   2602  CB  SER X 327      52.467  29.446  49.117  1.00  0.00
ATOM   2603  OG  SER X 327      52.359  28.155  48.542  1.00  0.00
ATOM   2604  N   ALA X 328      54.624  27.438  50.276  1.00  0.00
ATOM   2605  CA  ALA X 328      54.860  26.424  51.187  1.00  0.00
ATOM   2606  C   ALA X 328      55.991  26.788  52.142  1.00  0.00
ATOM   2607  O   ALA X 328      56.026  26.622  53.360  1.00  0.00
ATOM   2608  CB  ALA X 328      55.247  25.142  50.465  1.00  0.00
ATOM   2609  N   SER X 329      57.078  27.357  51.599  1.00  0.00
ATOM   2610  CA  SER X 329      58.206  27.680  52.315  1.00  0.00
ATOM   2611  C   SER X 329      58.087  28.897  53.102  1.00  0.00
ATOM   2612  O   SER X 329      58.974  29.381  53.804  1.00  0.00
ATOM   2613  CB  SER X 329      59.396  27.887  51.376  1.00  0.00
ATOM   2614  OG  SER X 329      59.204  29.024  50.552  1.00  0.00
ATOM   2615  N   LEU X 330      56.903  29.534  53.046  1.00  0.00
ATOM   2616  CA  LEU X 330      56.719  30.586  53.976  1.00  0.00
ATOM   2617  C   LEU X 330      55.636  30.421  55.051  1.00  0.00
ATOM   2618  O   LEU X 330      55.037  31.310  55.654  1.00  0.00
ATOM   2619  CB  LEU X 330      56.341  31.880  53.253  1.00  0.00
ATOM   2620  CG  LEU X 330      57.367  32.424  52.257  1.00  0.00
ATOM   2621  CD1 LEU X 330      56.818  33.644  51.532  1.00  0.00
ATOM   2622  CD2 LEU X 330      58.647  32.832  52.971  1.00  0.00
ATOM   2623  N   GLN X 331      55.258  29.211  55.419  1.00  0.00
ATOM   2624  CA  GLN X 331      54.764  29.651  56.016  1.00  0.00
ATOM   2625  C   GLN X 331      53.820  28.611  56.579  1.00  0.00
ATOM   2626  O   GLN X 331      52.926  28.002  55.994  1.00  0.00
ATOM   2627  CB  GLN X 331      53.997  30.790  55.342  1.00  0.00
ATOM   2628  CG  GLN X 331      53.191  31.650  56.302  1.00  0.00
ATOM   2629  CD  GLN X 331      52.440  32.762  55.598  1.00  0.00
ATOM   2630  OE1 GLN X 331      52.832  33.927  55.662  1.00  0.00
ATOM   2631  NE2 GLN X 331      51.354  32.405  54.923  1.00  0.00
ATOM   2632  N   SER X 332      53.962  28.310  57.852  1.00  0.00
ATOM   2633  CA  SER X 332      53.016  27.632  58.742  1.00  0.00
ATOM   2634  C   SER X 332      52.324  28.730  59.568  1.00  0.00
ATOM   2635  O   SER X 332      51.123  28.980  59.651  1.00  0.00
ATOM   2636  CB  SER X 332      53.752  26.656  59.663  1.00  0.00
ATOM   2637  OG  SER X 332      52.861  26.061  60.590  1.00  0.00
ATOM   2638  N   GLN X 333      53.113  29.521  60.291  1.00  0.00
ATOM   2639  CA  GLN X 333      51.802  30.655  60.865  1.00  0.00
ATOM   2640  C   GLN X 333      51.388  31.746  59.894  1.00  0.00
ATOM   2641  O   GLN X 333      50.312  32.341  59.862  1.00  0.00
ATOM   2642  CB  GLN X 333      52.244  31.386  62.134  1.00  0.00
ATOM   2643  CG  GLN X 333      52.418  30.481  63.343  1.00  0.00
ATOM   2644  CD  GLN X 333      52.893  31.234  64.570  1.00  0.00
ATOM   2645  OE1 GLN X 333      53.050  32.455  64.540  1.00  0.00
ATOM   2646  NE2 GLN X 333      53.124  30.506  65.657  1.00  0.00
ATOM   2647  N   SER X 334      52.261  32.125  58.962  1.00  0.00
ATOM   2648  CA  SER X 334      51.980  33.102  58.087  1.00  0.00
ATOM   2649  C   SER X 334      50.785  32.862  57.164  1.00  0.00
ATOM   2650  O   SER X 334      49.997  33.712  56.751  1.00  0.00
ATOM   2651  CB  SER X 334      53.169  33.345  57.155  1.00  0.00
ATOM   2652  OG  SER X 334      54.289  33.832  57.874  1.00  0.00
ATOM   2653  N   PRO X 335      50.537  31.600  56.738  1.00  0.00
ATOM   2654  CA  PRO X 335      49.593  31.046  55.978  1.00  0.00
ATOM   2655  C   PRO X 335      48.256  31.291  56.651  1.00  0.00
ATOM   2656  O   PRO X 335      47.152  31.260  56.108  1.00  0.00
ATOM   2657  CB  PRO X 335      49.974  29.565  55.935  1.00  0.00
ATOM   2658  CG  PRO X 335      50.788  29.353  57.168  1.00  0.00
ATOM   2659  CD  PRO X 335      51.561  30.624  57.381  1.00  0.00
ATOM   2660  N   GLU X 336      48.233  31.572  57.970  1.00  0.00
ATOM   2661  CA  GLU X 336      47.024  31.912  58.569  1.00  0.00
ATOM   2662  C   GLU X 336      46.651  33.051  57.679  1.00  0.00
ATOM   2663  O   GLU X 336      45.673  33.123  56.937  1.00  0.00
ATOM   2664  CB  GLU X 336      47.242  32.301  60.033  1.00  0.00
ATOM   2665  CG  GLU X 336      45.965  32.657  60.777  1.00  0.00
ATOM   2666  CD  GLU X 336      46.225  33.085  62.208  1.00  0.00
ATOM   2667  OE1 GLU X 336      47.403  33.088  62.622  1.00  0.00
ATOM   2668  OE2 GLU X 336      45.251  33.419  62.914  1.00  0.00
HETATM 2669  N   HSD X 337      47.438  34.104  57.670  1.00  0.00
HETATM 2670  CA  HSD X 337      46.816  35.344  56.874  1.00  0.00
HETATM 2671  C   HSD X 337      45.904  35.192  55.697  1.00  0.00
HETATM 2672  O   HSD X 337      46.010  34.373  54.785  1.00  0.00
HETATM 2673  CB  HSD X 337      47.928  36.216  56.287  1.00  0.00
HETATM 2674  CG  HSD X 337      48.805  36.853  57.319  1.00  0.00
HETATM 2675  ND1 HSD X 337      50.089  36.421  57.575  1.00  0.00
HETATM 2676  CD2 HSD X 337      48.669  37.954  58.261  1.00  0.00
HETATM 2677  CE1 HSD X 337      50.621  37.183  58.546  1.00  0.00
HETATM 2678  NE2 HSD X 337      49.775  38.104  58.963  1.00  0.00
HETATM 2679  HD1 HSD X 337      50.554  35.670  57.120  1.00  0.00
HETATM 2680  HD2 HSD X 337      47.808  38.483  58.310  1.00  0.00
HETATM 2681  HN  HSD X 337      48.293  34.129  58.094  1.00  0.00
HETATM 2682  HE1 HSD X 337      51.559  37.054  58.906  1.00  0.00
HETATM 2683  HA  HSD X 337      46.339  35.900  57.628  1.00  0.00
HETATM 2684  HB1 HSD X 337      47.512  36.945  55.732  1.00  0.00
HETATM 2685  HB2 HSD X 337      48.505  35.650  55.687  1.00  0.00
ATOM   2686  N   LEU X 338      44.864  36.033  55.626  1.00  0.00
ATOM   2687  CA  LEU X 338      43.856  35.918  54.543  1.00  0.00
ATOM   2688  C   LEU X 338      44.398  35.820  53.121  1.00  0.00
ATOM   2689  O   LEU X 338      43.993  35.103  52.207  1.00  0.00
ATOM   2690  CB  LEU X 338      42.931  37.137  54.540  1.00  0.00
ATOM   2691  CG  LEU X 338      41.827  37.147  53.481  1.00  0.00
ATOM   2692  CD1 LEU X 338      40.870  35.984  53.692  1.00  0.00
ATOM   2693  CD2 LEU X 338      41.027  38.439  53.551  1.00  0.00
ATOM   2694  N   LEU X 339      45.433  36.594  52.811  1.00  0.00
ATOM   2695  CA  LEU X 339      45.946  36.586  51.498  1.00  0.00
ATOM   2696  C   LEU X 339      46.608  35.257  51.221  1.00  0.00
ATOM   2697  O   LEU X 339      46.609  34.637  50.159  1.00  0.00
ATOM   2698  CB  LEU X 339      46.979  37.701  51.319  1.00  0.00
ATOM   2699  CG  LEU X 339      47.602  37.831  49.928  1.00  0.00
ATOM   2700  CD1 LEU X 339      46.534  38.121  48.885  1.00  0.00
ATOM   2701  CD2 LEU X 339      48.617  38.963  49.898  1.00  0.00
ATOM   2702  N   PRO X 340      47.269  34.653  52.185  1.00  0.00
ATOM   2703  CA  PRO X 340      47.844  33.411  51.940  1.00  0.00
ATOM   2704  C   PRO X 340      46.869  32.239  51.916  1.00  0.00
ATOM   2705  O   PRO X 340      47.069  31.108  51.475  1.00  0.00
ATOM   2706  CB  PRO X 340      48.838  33.230  53.089  1.00  0.00
ATOM   2707  CG  PRO X 340      49.020  34.603  53.645  1.00  0.00
ATOM   2708  CD  PRO X 340      47.718  35.319  53.422  1.00  0.00
ATOM   2709  N   VAL X 341      45.654  32.421  52.419  1.00  0.00
ATOM   2710  CA  VAL X 341      44.691  31.394  52.371  1.00  0.00
ATOM   2711  C   VAL X 341      44.102  31.482  50.981  1.00  0.00
ATOM   2712  O   VAL X 341      43.855  30.554  50.212  1.00  0.00
ATOM   2713  CB  VAL X 341      43.602  31.591  53.442  1.00  0.00
ATOM   2714  CG1 VAL X 341      42.505  30.550  53.283  1.00  0.00
ATOM   2715  CG2 VAL X 341      44.195  31.456  54.836  1.00  0.00
ATOM   2716  N   LEU X 342      43.804  32.662  50.498  1.00  0.00
ATOM   2717  CA  LEU X 342      43.231  32.792  49.178  1.00  0.00
ATOM   2718  C   LEU X 342      44.047  32.179  48.045  1.00  0.00
ATOM   2719  O   LEU X 342      43.630  31.530  47.087  1.00  0.00
ATOM   2720  CB  LEU X 342      43.055  34.267  48.813  1.00  0.00
ATOM   2721  CG  LEU X 342      42.440  34.558  47.443  1.00  0.00
ATOM   2722  CD1 LEU X 342      41.036  33.980  47.350  1.00  0.00
ATOM   2723  CD2 LEU X 342      42.354  36.057  47.199  1.00  0.00
ATOM   2724  N   ILE X 343      45.369  32.355  48.075  1.00  0.00
ATOM   2725  CA  ILE X 343      46.351  31.967  47.223  1.00  0.00
ATOM   2726  C   ILE X 343      46.379  30.440  47.239  1.00  0.00
ATOM   2727  O   ILE X 343      46.355  29.670  46.280  1.00  0.00
ATOM   2728  CB  ILE X 343      47.723  32.517  47.655  1.00  0.00
ATOM   2729  CG1 ILE X 343      47.759  34.039  47.505  1.00  0.00
ATOM   2730  CG2 ILE X 343      48.829  31.922  46.798  1.00  0.00
ATOM   2731  CD1 ILE X 343      48.961  34.688  48.156  1.00  0.00
ATOM   2732  N   GLN X 344      46.437  29.858  48.432  1.00  0.00
ATOM   2733  CA  GLN X 344      46.363  28.415  48.551  1.00  0.00
ATOM   2734  C   GLN X 344      45.076  27.788  48.025  1.00  0.00
ATOM   2735  O   GLN X 344      44.917  26.644  47.603  1.00  0.00
ATOM   2736  CB  GLN X 344      46.470  27.992  50.018  1.00  0.00
ATOM   2737  CG  GLN X 344      47.851  28.189  50.621  1.00  0.00
ATOM   2738  CD  GLN X 344      47.898  27.832  52.094  1.00  0.00
ATOM   2739  OE1 GLN X 344      46.883  27.471  52.689  1.00  0.00
ATOM   2740  NE2 GLN X 344      49.082  27.933  52.688  1.00  0.00
ATOM   2741  N   ALA X 345      43.977  28.521  47.999  1.00  0.00
ATOM   2742  CA  ALA X 345      42.714  28.019  47.501  1.00  0.00
ATOM   2743  C   ALA X 345      42.766  28.058  45.973  1.00  0.00
ATOM   2744  O   ALA X 345      42.291  27.238  45.188  1.00  0.00
ATOM   2745  CB  ALA X 345      41.566  28.882  48.001  1.00  0.00
ATOM   2746  N   ALA X 346      43.399  29.100  45.405  1.00  0.00
ATOM   2747  CA  ALA X 346      43.598  29.185  43.979  1.00  0.00
ATOM   2748  C   ALA X 346      44.485  28.086  43.389  1.00  0.00
ATOM   2749  O   ALA X 346      44.400  27.536  42.293  1.00  0.00
ATOM   2750  CB  ALA X 346      44.258  30.506  43.614  1.00  0.00
ATOM   2751  N   GLN X 347      45.478  27.664  44.145  1.00  0.00
ATOM   2752  CA  GLN X 347      46.380  26.684  43.699  1.00  0.00
ATOM   2753  C   GLN X 347      45.815  25.283  43.878  1.00  0.00
ATOM   2754  O   GLN X 347      46.203  24.255  43.326  1.00  0.00
ATOM   2755  CB  GLN X 347      47.691  26.766  44.483  1.00  0.00
ATOM   2756  CG  GLN X 347      48.480  28.042  44.242  1.00  0.00
ATOM   2757  CD  GLN X 347      49.752  28.105  45.064  1.00  0.00
ATOM   2758  OE1 GLN X 347      50.081  27.167  45.789  1.00  0.00
ATOM   2759  NE2 GLN X 347      50.473  29.215  44.952  1.00  0.00
ATOM   2760  N   LEU X 348      44.779  25.127  44.724  1.00  0.00
ATOM   2761  CA  LEU X 348      44.131  23.874  44.921  1.00  0.00
ATOM   2762  C   LEU X 348      43.089  23.727  43.839  1.00  0.00
ATOM   2763  O   LEU X 348      42.744  22.688  43.278  1.00  0.00
ATOM   2764  CB  LEU X 348      43.465  23.826  46.298  1.00  0.00
ATOM   2765  CG  LEU X 348      44.397  23.938  47.506  1.00  0.00
ATOM   2766  CD1 LEU X 348      43.598  23.973  48.800  1.00  0.00
ATOM   2767  CD2 LEU X 348      45.346  22.752  47.565  1.00  0.00
ATOM   2768  N   CYS X 349      42.449  24.794  43.411  1.00  0.00
ATOM   2769  CA  CYS X 349      41.458  24.745  42.367  1.00  0.00
ATOM   2770  C   CYS X 349      42.047  24.388  41.018  1.00  0.00
ATOM   2771  O   CYS X 349      41.531  23.697  40.141  1.00  0.00
ATOM   2772  CB  CYS X 349      40.770  26.103  42.217  1.00  0.00
ATOM   2773  SG  CYS X 349      39.406  26.123  41.031  1.00  0.00
ATOM   2774  N   ARG X 350      43.267  24.874  40.741  1.00  0.00
ATOM   2775  CA  ARG X 350      43.983  24.620  39.587  1.00  0.00
ATOM   2776  C   ARG X 350      44.334  23.148  39.629  1.00  0.00
ATOM   2777  O   ARG X 350      44.207  22.328  38.721  1.00  0.00
ATOM   2778  CB  ARG X 350      45.250  25.477  39.543  1.00  0.00
ATOM   2779  CG  ARG X 350      44.990  26.957  39.310  1.00  0.00
ATOM   2780  CD  ARG X 350      46.284  27.754  39.326  1.00  0.00
ATOM   2781  NE  ARG X 350      46.050  29.182  39.130  1.00  0.00
ATOM   2782  CZ  ARG X 350      47.008  30.102  39.122  1.00  0.00
ATOM   2783  NH1 ARG X 350      46.701  31.379  38.936  1.00  0.00
ATOM   2784  NH2 ARG X 350      48.273  29.744  39.301  1.00  0.00
ATOM   2785  N   GLU X 351      44.844  22.693  40.800  1.00  0.00
ATOM   2786  CA  GLU X 351      45.104  21.154  40.814  1.00  0.00
ATOM   2787  C   GLU X 351      43.749  20.732  41.405  1.00  0.00
ATOM   2788  O   GLU X 351      43.450  20.572  42.588  1.00  0.00
ATOM   2789  CB  GLU X 351      46.317  20.823  41.687  1.00  0.00
ATOM   2790  CG  GLU X 351      47.624  21.411  41.181  1.00  0.00
ATOM   2791  CD  GLU X 351      48.775  21.185  42.142  1.00  0.00
ATOM   2792  OE1 GLU X 351      48.537  20.620  43.230  1.00  0.00
ATOM   2793  OE2 GLU X 351      49.913  21.573  41.806  1.00  0.00
ATOM   2794  N   LYS X 352      42.755  20.505  40.564  1.00  0.00
ATOM   2795  CA  LYS X 352      41.381  20.127  41.096  1.00  0.00
ATOM   2796  C   LYS X 352      40.838  19.480  42.368  1.00  0.00
ATOM   2797  O   LYS X 352      40.538  18.301  42.553  1.00  0.00
ATOM   2798  CB  LYS X 352      40.700  19.127  40.160  1.00  0.00
ATOM   2799  CG  LYS X 352      40.336  19.699  38.799  1.00  0.00
ATOM   2800  CD  LYS X 352      39.652  18.658  37.928  1.00  0.00
ATOM   2801  CE  LYS X 352      39.300  19.226  36.563  1.00  0.00
ATOM   2802  NZ  LYS X 352      38.640  18.213  35.693  1.00  0.00
ATOM   2803  N   GLN X 353      40.663  20.283  43.411  1.00  0.00
ATOM   2804  CA  GLN X 353      41.320  19.663  44.801  1.00  0.00
ATOM   2805  C   GLN X 353      40.208  20.655  45.033  1.00  0.00
ATOM   2806  O   GLN X 353      40.235  21.674  45.721  1.00  0.00
ATOM   2807  CB  GLN X 353      42.813  19.990  44.880  1.00  0.00
ATOM   2808  CG  GLN X 353      43.719  18.772  44.818  1.00  0.00
ATOM   2809  CD  GLN X 353      43.531  17.845  46.002  1.00  0.00
ATOM   2810  OE1 GLN X 353      43.478  18.290  47.148  1.00  0.00
ATOM   2811  NE2 GLN X 353      43.432  16.549  45.727  1.00  0.00
HETATM 2812  N   HSD X 354      39.063  20.411  44.428  1.00  0.00
HETATM 2813  CA  HSD X 354      37.982  21.339  44.381  1.00  0.00
HETATM 2814  C   HSD X 354      37.379  21.511  45.790  1.00  0.00
HETATM 2815  O   HSD X 354      37.091  22.559  46.366  1.00  0.00
HETATM 2816  CB  HSD X 354      36.888  20.840  43.435  1.00  0.00
HETATM 2817  CG  HSD X 354      37.268  20.899  41.988  1.00  0.00
HETATM 2818  HN  HSD X 354      39.022  19.453  43.977  1.00  0.00
HETATM 2819  HA  HSD X 354      38.320  22.238  44.089  1.00  0.00
HETATM 2820  HB1 HSD X 354      36.062  21.399  43.568  1.00  0.00
HETATM 2821  HB2 HSD X 354      36.667  19.886  43.665  1.00  0.00
HETATM 2822  CD2 HSD X 354      37.508  19.921  40.937  1.00  0.00
HETATM 2823  HD1 HSD X 354      37.413  22.996  41.714  1.00  0.00
HETATM 2824  HE1 HSD X 354      38.010  22.536  39.358  1.00  0.00
HETATM 2825  CE1 HSD X 354      37.807  21.820  40.045  1.00  0.00
HETATM 2826  ND1 HSD X 354      37.483  22.086  41.322  1.00  0.00
HETATM 2827  NE2 HSD X 354      37.824  20.522  39.806  1.00  0.00
HETATM 2828  HD2 HSD X 354      37.423  18.931  41.129  1.00  0.00
ATOM   2829  N   THR X 355      37.129  20.405  46.499  1.00  0.00
ATOM   2830  CA  THR X 355      36.473  20.510  47.714  1.00  0.00
ATOM   2831  C   THR X 355      37.146  21.334  48.778  1.00  0.00
ATOM   2832  O   THR X 355      36.563  22.041  49.598  1.00  0.00
ATOM   2833  CB  THR X 355      36.269  19.130  48.366  1.00  0.00
ATOM   2834  OG1 THR X 355      35.454  18.313  47.517  1.00  0.00
ATOM   2835  CG2 THR X 355      35.583  19.275  49.716  1.00  0.00
ATOM   2836  N   LYS X 356      38.503  21.329  48.881  1.00  0.00
ATOM   2837  CA  LYS X 356      39.360  21.870  49.643  1.00  0.00
ATOM   2838  C   LYS X 356      39.395  23.370  49.362  1.00  0.00
ATOM   2839  O   LYS X 356      39.546  24.304  50.148  1.00  0.00
ATOM   2840  CB  LYS X 356      40.748  21.278  49.393  1.00  0.00
ATOM   2841  CG  LYS X 356      40.905  19.842  49.866  1.00  0.00
ATOM   2842  CD  LYS X 356      42.306  19.320  49.592  1.00  0.00
ATOM   2843  CE  LYS X 356      42.452  17.873  50.034  1.00  0.00
ATOM   2844  NZ  LYS X 356      43.813  17.340  49.750  1.00  0.00
ATOM   2845  N   ALA X 357      39.244  23.707  48.101  1.00  0.00
ATOM   2846  CA  ALA X 357      39.492  25.069  47.729  1.00  0.00
ATOM   2847  C   ALA X 357      38.270  25.767  48.323  1.00  0.00
ATOM   2848  O   ALA X 357      38.225  26.599  49.227  1.00  0.00
ATOM   2849  CB  ALA X 357      39.575  25.199  46.216  1.00  0.00
ATOM   2850  N   ILE X 358      37.104  25.420  47.780  1.00  0.00
ATOM   2851  CA  ILE X 358      35.801  25.661  48.100  1.00  0.00
ATOM   2852  C   ILE X 358      35.605  25.918  49.586  1.00  0.00
ATOM   2853  O   ILE X 358      35.062  26.886  50.115  1.00  0.00
ATOM   2854  CB  ILE X 358      34.899  24.468  47.731  1.00  0.00
ATOM   2855  CG1 ILE X 358      34.842  24.294  46.212  1.00  0.00
ATOM   2856  CG2 ILE X 358      33.485  24.691  48.244  1.00  0.00
ATOM   2857  CD1 ILE X 358      34.195  22.999  45.770  1.00  0.00
ATOM   2858  N   GLU X 359      36.073  24.993  50.425  1.00  0.00
ATOM   2859  CA  GLU X 359      35.922  25.149  51.849  1.00  0.00
ATOM   2860  C   GLU X 359      36.693  26.264  52.540  1.00  0.00
ATOM   2861  O   GLU X 359      36.463  26.751  53.645  1.00  0.00
ATOM   2862  CB  GLU X 359      36.365  23.878  52.577  1.00  0.00
ATOM   2863  CG  GLU X 359      35.439  22.691  52.373  1.00  0.00
ATOM   2864  CD  GLU X 359      35.947  21.432  53.048  1.00  0.00
ATOM   2865  OE1 GLU X 359      37.044  21.479  53.643  1.00  0.00
ATOM   2866  OE2 GLU X 359      35.248  20.399  52.983  1.00  0.00
ATOM   2867  N   LEU X 360      37.743  26.786  51.884  1.00  0.00
ATOM   2868  CA  LEU X 360      38.709  27.658  52.230  1.00  0.00
ATOM   2869  C   LEU X 360      38.077  28.953  51.780  1.00  0.00
ATOM   2870  O   LEU X 360      38.050  30.017  52.396  1.00  0.00
ATOM   2871  CB  LEU X 360      40.013  27.330  51.500  1.00  0.00
ATOM   2872  CG  LEU X 360      40.641  25.971  51.812  1.00  0.00
ATOM   2873  CD1 LEU X 360      41.853  25.723  50.926  1.00  0.00
ATOM   2874  CD2 LEU X 360      41.092  25.906  53.263  1.00  0.00
ATOM   2875  N   LEU X 361      37.477  29.005  50.612  1.00  0.00
ATOM   2876  CA  LEU X 361      36.845  30.190  50.167  1.00  0.00
ATOM   2877  C   LEU X 361      35.507  30.526  50.819  1.00  0.00
ATOM   2878  O   LEU X 361      34.910  31.601  50.787  1.00  0.00
ATOM   2879  CB  LEU X 361      36.557  30.113  48.666  1.00  0.00
ATOM   2880  CG  LEU X 361      37.777  30.067  47.744  1.00  0.00
ATOM   2881  CD1 LEU X 361      37.350  29.873  46.297  1.00  0.00
ATOM   2882  CD2 LEU X 361      38.570  31.361  47.836  1.00  0.00
ATOM   2883  N   GLN X 362      34.897  29.554  51.511  1.00  0.00
ATOM   2884  CA  GLN X 362      33.669  29.741  52.240  1.00  0.00
ATOM   2885  C   GLN X 362      34.006  30.165  53.653  1.00  0.00
ATOM   2886  O   GLN X 362      33.310  30.796  54.446  1.00  0.00
ATOM   2887  CB  GLN X 362      32.865  28.440  52.278  1.00  0.00
ATOM   2888  CG  GLN X 362      32.435  27.936  50.910  1.00  0.00
ATOM   2889  CD  GLN X 362      31.660  26.635  50.986  1.00  0.00
ATOM   2890  OE1 GLN X 362      31.372  26.135  52.073  1.00  0.00
ATOM   2891  NE2 GLN X 362      31.319  26.083  49.827  1.00  0.00
ATOM   2892  N   GLU X 363      35.204  29.810  54.084  1.00  0.00
ATOM   2893  CA  GLU X 363      35.565  30.288  55.432  1.00  0.00
ATOM   2894  C   GLU X 363      36.248  31.621  55.418  1.00  0.00
ATOM   2895  O   GLU X 363      36.538  32.308  56.397  1.00  0.00
ATOM   2896  CB  GLU X 363      36.517  29.302  56.113  1.00  0.00
ATOM   2897  CG  GLU X 363      35.897  27.947  56.412  1.00  0.00
ATOM   2898  CD  GLU X 363      36.874  26.991  57.066  1.00  0.00
ATOM   2899  OE1 GLU X 363      38.060  27.357  57.206  1.00  0.00
ATOM   2900  OE2 GLU X 363      36.455  25.875  57.439  1.00  0.00
ATOM   2901  N   PHE X 364      36.588  32.140  54.244  1.00  0.00
ATOM   2902  CA  PHE X 364      37.081  33.471  54.162  1.00  0.00
ATOM   2903  C   PHE X 364      35.889  34.388  53.930  1.00  0.00
ATOM   2904  O   PHE X 364      35.696  35.496  54.428  1.00  0.00
ATOM   2905  CB  PHE X 364      38.075  33.604  53.006  1.00  0.00
ATOM   2906  CG  PHE X 364      39.339  32.817  53.200  1.00  0.00
ATOM   2907  CD1 PHE X 364      39.673  32.311  54.444  1.00  0.00
ATOM   2908  CD2 PHE X 364      40.196  32.583  52.139  1.00  0.00
ATOM   2909  CE1 PHE X 364      40.836  31.587  54.623  1.00  0.00
ATOM   2910  CE2 PHE X 364      41.359  31.859  52.317  1.00  0.00
ATOM   2911  CZ  PHE X 364      41.681  31.362  53.553  1.00  0.00
ATOM   2912  N   SER X 365      34.924  34.009  53.118  1.00  0.00
ATOM   2913  CA  SER X 365      33.670  34.770  53.014  1.00  0.00
ATOM   2914  C   SER X 365      32.958  35.095  54.314  1.00  0.00
ATOM   2915  O   SER X 365      32.387  36.145  54.607  1.00  0.00
ATOM   2916  CB  SER X 365      32.644  34.001  52.179  1.00  0.00
ATOM   2917  OG  SER X 365      32.290  32.780  52.805  1.00  0.00
ATOM   2918  N   ASP X 366      32.928  34.164  55.265  1.00  0.00
ATOM   2919  CA  ASP X 366      32.380  34.198  56.546  1.00  0.00
ATOM   2920  C   ASP X 366      33.609  34.789  57.245  1.00  0.00
ATOM   2921  O   ASP X 366      34.474  34.228  57.916  1.00  0.00
ATOM   2922  CB  ASP X 366      31.988  32.790  56.998  1.00  0.00
ATOM   2923  CG  ASP X 366      31.229  32.790  58.311  1.00  0.00
ATOM   2924  OD1 ASP X 366      30.966  33.888  58.845  1.00  0.00
ATOM   2925  OD2 ASP X 366      30.897  31.692  58.805  1.00  0.00
ATOM   2926  N   GLN X 367      33.745  36.092  57.095  1.00  0.00
ATOM   2927  CA  GLN X 367      35.080  36.733  57.404  1.00  0.00
ATOM   2928  C   GLN X 367      35.699  36.457  58.778  1.00  0.00
ATOM   2929  O   GLN X 367      35.132  36.250  59.850  1.00  0.00
ATOM   2930  CB  GLN X 367      34.973  38.257  57.327  1.00  0.00
ATOM   2931  CG  GLN X 367      34.071  38.870  58.386  1.00  0.00
ATOM   2932  CD  GLN X 367      34.003  40.382  58.290  1.00  0.00
ATOM   2933  OE1 GLN X 367      33.250  40.929  57.484  1.00  0.00
ATOM   2934  NE2 GLN X 367      34.793  41.062  59.113  1.00  0.00
HETATM 2935  N   HSD X 368      37.021  36.438  58.820  1.00  0.00
HETATM 2936  CA  HSD X 368      37.685  36.342  59.995  1.00  0.00
HETATM 2937  C   HSD X 368      38.158  37.742  60.309  1.00  0.00
HETATM 2938  O   HSD X 368      38.401  38.665  59.533  1.00  0.00
HETATM 2939  CB  HSD X 368      38.869  35.382  59.865  1.00  0.00
HETATM 2940  CG  HSD X 368      38.470  33.963  59.603  1.00  0.00
HETATM 2941  HN  HSD X 368      37.460  36.505  57.861  1.00  0.00
HETATM 2942  HA  HSD X 368      37.076  36.063  60.738  1.00  0.00
HETATM 2943  HB1 HSD X 368      39.405  35.407  60.717  1.00  0.00
HETATM 2944  HB2 HSD X 368      39.458  35.690  59.109  1.00  0.00
HETATM 2945  CD2 HSD X 368      38.387  33.107  58.428  1.00  0.00
HETATM 2946  HD1 HSD X 368      37.971  33.336  61.566  1.00  0.00
HETATM 2947  HE1 HSD X 368      37.435  31.121  60.604  1.00  0.00
HETATM 2948  CE1 HSD X 368      37.763  31.913  60.063  1.00  0.00
HETATM 2949  ND1 HSD X 368      38.051  33.111  60.602  1.00  0.00
HETATM 2950  NE2 HSD X 368      37.962  31.903  58.759  1.00  0.00
HETATM 2951  HD2 HSD X 368      38.640  33.463  57.515  1.00  0.00
ATOM   2952  N   PRO X 369      38.319  37.958  61.618  1.00  0.00
ATOM   2953  CA  PRO X 369      38.528  39.265  62.088  1.00  0.00
ATOM   2954  C   PRO X 369      40.015  39.235  62.403  1.00  0.00
ATOM   2955  O   PRO X 369      40.559  39.110  63.500  1.00  0.00
ATOM   2956  CB  PRO X 369      37.603  39.374  63.302  1.00  0.00
ATOM   2957  CG  PRO X 369      37.503  37.979  63.822  1.00  0.00
ATOM   2958  CD  PRO X 369      37.580  37.080  62.620  1.00  0.00
ATOM   2959  N   GLU X 370      40.834  39.360  61.369  1.00  0.00
ATOM   2960  CA  GLU X 370      42.270  39.315  61.562  1.00  0.00
ATOM   2961  C   GLU X 370      42.608  40.604  60.824  1.00  0.00
ATOM   2962  O   GLU X 370      43.162  41.602  61.283  1.00  0.00
ATOM   2963  CB  GLU X 370      42.855  38.046  60.938  1.00  0.00
ATOM   2964  CG  GLU X 370      42.404  36.760  61.610  1.00  0.00
ATOM   2965  CD  GLU X 370      43.093  35.534  61.043  1.00  0.00
ATOM   2966  OE1 GLU X 370      43.921  35.691  60.121  1.00  0.00
ATOM   2967  OE2 GLU X 370      42.807  34.417  61.522  1.00  0.00
ATOM   2968  N   ASN X 371      42.283  40.704  59.539  1.00  0.00
ATOM   2969  CA  ASN X 371      42.642  41.890  58.805  1.00  0.00
ATOM   2970  C   ASN X 371      41.659  42.681  57.922  1.00  0.00
ATOM   2971  O   ASN X 371      40.565  42.353  57.466  1.00  0.00
ATOM   2972  CB  ASN X 371      43.760  41.584  57.806  1.00  0.00
ATOM   2973  CG  ASN X 371      44.974  42.471  57.999  1.00  0.00
ATOM   2974  OD1 ASN X 371      44.924  43.673  57.736  1.00  0.00
ATOM   2975  ND2 ASN X 371      46.069  41.881  58.462  1.00  0.00
ATOM   2976  N   ALA X 372      42.087  43.896  57.628  1.00  0.00
ATOM   2977  CA  ALA X 372      41.437  44.757  56.535  1.00  0.00
ATOM   2978  C   ALA X 372      41.593  43.970  55.272  1.00  0.00
ATOM   2979  O   ALA X 372      40.818  43.950  54.318  1.00  0.00
ATOM   2980  CB  ALA X 372      42.138  46.103  56.433  1.00  0.00
ATOM   2981  N   ALA X 373      42.677  43.206  55.151  1.00  0.00
ATOM   2982  CA  ALA X 373      43.252  42.506  54.199  1.00  0.00
ATOM   2983  C   ALA X 373      42.553  41.187  54.459  1.00  0.00
ATOM   2984  O   ALA X 373      43.013  40.200  55.031  1.00  0.00
ATOM   2985  CB  ALA X 373      44.759  42.474  54.401  1.00  0.00
ATOM   2986  N   GLU X 374      41.302  41.051  54.035  1.00  0.00
ATOM   2987  CA  GLU X 374      40.851  39.848  55.523  1.00  0.00
ATOM   2988  C   GLU X 374      39.489  40.166  54.958  1.00  0.00
ATOM   2989  O   GLU X 374      38.664  39.369  54.513  1.00  0.00
ATOM   2990  CB  GLU X 374      41.335  40.433  56.851  1.00  0.00
ATOM   2991  CG  GLU X 374      41.184  39.493  58.036  1.00  0.00
ATOM   2992  CD  GLU X 374      42.002  38.226  57.882  1.00  0.00
ATOM   2993  OE1 GLU X 374      43.217  38.332  57.614  1.00  0.00
ATOM   2994  OE2 GLU X 374      41.427  37.127  58.028  1.00  0.00
ATOM   2995  N   ILE X 375      39.113  41.437  54.924  1.00  0.00
ATOM   2996  CA  ILE X 375      37.778  41.835  54.371  1.00  0.00
ATOM   2997  C   ILE X 375      37.888  41.912  52.873  1.00  0.00
ATOM   2998  O   ILE X 375      37.009  41.626  52.062  1.00  0.00
ATOM   2999  CB  ILE X 375      37.329  43.205  54.912  1.00  0.00
ATOM   3000  CG1 ILE X 375      37.054  43.121  56.415  1.00  0.00
ATOM   3001  CG2 ILE X 375      36.057  43.662  54.214  1.00  0.00
ATOM   3002  CD1 ILE X 375      36.850  44.468  57.074  1.00  0.00
ATOM   3003  N   LYS X 376      39.029  42.325  52.329  1.00  0.00
ATOM   3004  CA  LYS X 376      39.138  42.367  50.975  1.00  0.00
ATOM   3005  C   LYS X 376      39.187  40.938  50.428  1.00  0.00
ATOM   3006  O   LYS X 376      38.595  40.472  49.455  1.00  0.00
ATOM   3007  CB  LYS X 376      40.414  43.104  50.563  1.00  0.00
ATOM   3008  CG  LYS X 376      41.689  42.500  51.128  1.00  0.00
ATOM   3009  CD  LYS X 376      42.921  43.222  50.606  1.00  0.00
ATOM   3010  CE  LYS X 376      44.195  42.634  51.190  1.00  0.00
ATOM   3011  NZ  LYS X 376      45.409  43.345  50.704  1.00  0.00
ATOM   3012  N   LEU X 377      39.957  40.077  51.068  1.00  0.00
ATOM   3013  CA  LEU X 377      40.049  38.712  50.629  1.00  0.00
ATOM   3014  C   LEU X 377      38.789  37.913  51.005  1.00  0.00
ATOM   3015  O   LEU X 377      38.378  36.870  50.500  1.00  0.00
ATOM   3016  CB  LEU X 377      41.253  38.022  51.273  1.00  0.00
ATOM   3017  CG  LEU X 377      42.631  38.569  50.894  1.00  0.00
ATOM   3018  CD1 LEU X 377      43.725  37.860  51.677  1.00  0.00
ATOM   3019  CD2 LEU X 377      42.900  38.367  49.410  1.00  0.00
ATOM   3020  N   THR X 378      38.031  38.387  51.999  1.00  0.00
ATOM   3021  CA  THR X 378      36.550  37.598  51.714  1.00  0.00
ATOM   3022  C   THR X 378      35.725  37.951  50.490  1.00  0.00
ATOM   3023  O   THR X 378      35.037  37.204  49.796  1.00  0.00
ATOM   3024  CB  THR X 378      35.557  37.827  52.869  1.00  0.00
ATOM   3025  OG1 THR X 378      34.951  39.119  52.732  1.00  0.00
ATOM   3026  CG2 THR X 378      36.273  37.758  54.209  1.00  0.00
ATOM   3027  N   MET X 379      35.751  39.226  50.124  1.00  0.00
ATOM   3028  CA  MET X 379      35.049  39.711  49.039  1.00  0.00
ATOM   3029  C   MET X 379      35.495  39.060  47.730  1.00  0.00
ATOM   3030  O   MET X 379      34.789  38.649  46.811  1.00  0.00
ATOM   3031  CB  MET X 379      35.255  41.221  48.899  1.00  0.00
ATOM   3032  CG  MET X 379      34.593  42.041  49.994  1.00  0.00
ATOM   3033  SD  MET X 379      34.942  43.804  49.850  1.00  0.00
ATOM   3034  CE  MET X 379      34.028  44.210  48.364  1.00  0.00
ATOM   3035  N   ALA X 380      36.800  38.909  47.539  1.00  0.00
ATOM   3036  CA  ALA X 380      37.361  38.339  46.397  1.00  0.00
ATOM   3037  C   ALA X 380      37.016  36.879  46.290  1.00  0.00
ATOM   3038  O   ALA X 380      36.884  36.223  45.257  1.00  0.00
ATOM   3039  CB  ALA X 380      38.876  38.464  46.432  1.00  0.00
ATOM   3040  N   GLN X 381      36.830  36.203  47.417  1.00  0.00
ATOM   3041  CA  GLN X 381      36.573  34.781  47.361  1.00  0.00
ATOM   3042  C   GLN X 381      35.100  34.485  47.130  1.00  0.00
ATOM   3043  O   GLN X 381      34.608  33.412  46.784  1.00  0.00
ATOM   3044  CB  GLN X 381      36.985  34.110  48.673  1.00  0.00
ATOM   3045  CG  GLN X 381      38.479  34.150  48.948  1.00  0.00
ATOM   3046  CD  GLN X 381      38.846  33.504  50.270  1.00  0.00
ATOM   3047  OE1 GLN X 381      38.841  32.280  50.396  1.00  0.00
ATOM   3048  NE2 GLN X 381      39.165  34.328  51.261  1.00  0.00
ATOM   3049  N   LEU X 382      34.220  35.487  47.317  1.00  0.00
ATOM   3050  CA  LEU X 382      32.902  35.338  47.083  1.00  0.00
ATOM   3051  C   LEU X 382      32.715  35.609  45.610  1.00  0.00
ATOM   3052  O   LEU X 382      31.942  35.036  44.843  1.00  0.00
ATOM   3053  CB  LEU X 382      32.093  36.326  47.926  1.00  0.00
ATOM   3054  CG  LEU X 382      32.199  36.168  49.444  1.00  0.00
ATOM   3055  CD1 LEU X 382      30.934  35.541  50.009  1.00  0.00
ATOM   3056  CD2 LEU X 382      33.375  35.277  49.810  1.00  0.00
ATOM   3057  N   LYS X 383      33.430  36.549  45.032  1.00  0.00
ATOM   3058  CA  LYS X 383      33.299  36.804  43.628  1.00  0.00
ATOM   3059  C   LYS X 383      33.767  35.644  42.752  1.00  0.00
ATOM   3060  O   LYS X 383      33.405  35.331  41.619  1.00  0.00
ATOM   3061  CB  LYS X 383      34.128  38.026  43.226  1.00  0.00
ATOM   3062  CG  LYS X 383      35.589  37.719  42.944  1.00  0.00
ATOM   3063  CD  LYS X 383      36.345  38.969  42.522  1.00  0.00
ATOM   3064  CE  LYS X 383      37.802  38.659  42.224  1.00  0.00
ATOM   3065  NZ  LYS X 383      38.566  39.883  41.856  1.00  0.00
ATOM   3066  N   ILE X 384      34.688  34.875  43.287  1.00  0.00
ATOM   3067  CA  ILE X 384      35.447  33.876  42.486  1.00  0.00
ATOM   3068  C   ILE X 384      34.810  32.654  43.126  1.00  0.00
ATOM   3069  O   ILE X 384      35.370  31.785  43.791  1.00  0.00
ATOM   3070  CB  ILE X 384      36.965  34.015  42.703  1.00  0.00
ATOM   3071  CG1 ILE X 384      37.439  35.407  42.281  1.00  0.00
ATOM   3072  CG2 ILE X 384      37.718  32.980  41.880  1.00  0.00
ATOM   3073  CD1 ILE X 384      38.867  35.712  42.678  1.00  0.00
ATOM   3074  N   SER X 385      33.489  32.491  42.956  1.00  0.00
ATOM   3075  CA  SER X 385      32.865  31.364  43.675  1.00  0.00
ATOM   3076  C   SER X 385      31.439  31.706  43.853  1.00  0.00
ATOM   3077  O   SER X 385      30.763  31.400  44.833  1.00  0.00
ATOM   3078  CB  SER X 385      33.535  31.159  45.035  1.00  0.00
ATOM   3079  OG  SER X 385      32.930  30.094  45.747  1.00  0.00
ATOM   3080  N   GLN X 386      30.788  32.400  42.909  1.00  0.00
ATOM   3081  CA  GLN X 386      30.262  33.605  41.990  1.00  0.00
ATOM   3082  C   GLN X 386      29.182  34.007  42.983  1.00  0.00
ATOM   3083  O   GLN X 386      28.216  34.748  42.805  1.00  0.00
ATOM   3084  CB  GLN X 386      29.785  33.077  40.636  1.00  0.00
ATOM   3085  CG  GLN X 386      30.895  32.517  39.762  1.00  0.00
ATOM   3086  CD  GLN X 386      30.370  31.888  38.486  1.00  0.00
ATOM   3087  OE1 GLN X 386      29.219  32.101  38.105  1.00  0.00
ATOM   3088  NE2 GLN X 386      31.216  31.110  37.820  1.00  0.00
ATOM   3089  N   GLY X 387      29.303  33.489  44.196  1.00  0.00
ATOM   3090  CA  GLY X 387      28.337  33.730  45.246  1.00  0.00
ATOM   3091  C   GLY X 387      28.289  35.188  45.586  1.00  0.00
ATOM   3092  O   GLY X 387      29.203  36.011  45.589  1.00  0.00
ATOM   3093  N   ASN X 388      27.111  35.632  45.921  1.00  0.00
ATOM   3094  CA  ASN X 388      26.994  36.921  46.780  1.00  0.00
ATOM   3095  C   ASN X 388      27.650  37.022  48.147  1.00  0.00
ATOM   3096  O   ASN X 388      27.606  36.217  49.076  1.00  0.00
ATOM   3097  CB  ASN X 388      25.527  37.227  47.091  1.00  0.00
ATOM   3098  CG  ASN X 388      24.754  37.677  45.867  1.00  0.00
ATOM   3099  OD1 ASN X 388      25.341  38.101  44.871  1.00  0.00
ATOM   3100  ND2 ASN X 388      23.431  37.587  45.938  1.00  0.00
ATOM   3101  N   ILE X 389      28.362  38.120  48.364  1.00  0.00
ATOM   3102  CA  ILE X 389      28.980  38.320  49.639  1.00  0.00
ATOM   3103  C   ILE X 389      28.095  38.863  50.782  1.00  0.00
ATOM   3104  O   ILE X 389      26.893  39.121  50.761  1.00  0.00
ATOM   3105  CB  ILE X 389      30.141  39.328  49.552  1.00  0.00
ATOM   3106  CG1 ILE X 389      29.623  40.702  49.120  1.00  0.00
ATOM   3107  CG2 ILE X 389      31.175  38.863  48.539  1.00  0.00
ATOM   3108  CD1 ILE X 389      30.656  41.802  49.218  1.00  0.00
ATOM   3109  N   SER X 390      28.686  39.090  51.950  1.00  0.00
ATOM   3110  CA  SER X 390      27.077  38.661  52.828  1.00  0.00
ATOM   3111  C   SER X 390      27.950  39.689  53.535  1.00  0.00
ATOM   3112  O   SER X 390      29.141  39.606  53.831  1.00  0.00
ATOM   3113  CB  SER X 390      27.032  37.169  53.165  1.00  0.00
ATOM   3114  OG  SER X 390      25.840  36.839  53.857  1.00  0.00
ATOM   3115  N   LYS X 391      27.337  40.820  53.871  1.00  0.00
ATOM   3116  CA  LYS X 391      27.885  41.764  54.742  1.00  0.00
ATOM   3117  C   LYS X 391      27.261  41.367  56.101  1.00  0.00
ATOM   3118  O   LYS X 391      26.223  40.734  56.285  1.00  0.00
ATOM   3119  CB  LYS X 391      27.495  43.180  54.312  1.00  0.00
ATOM   3120  CG  LYS X 391      28.093  43.611  52.983  1.00  0.00
ATOM   3121  CD  LYS X 391      27.666  45.023  52.618  1.00  0.00
ATOM   3122  CE  LYS X 391      28.281  45.463  51.299  1.00  0.00
ATOM   3123  NZ  LYS X 391      27.860  46.840  50.921  1.00  0.00
ATOM   3124  N   ALA X 392      27.912  41.747  57.233  1.00  0.00
ATOM   3125  CA  ALA X 392      27.601  41.488  58.467  1.00  0.00
ATOM   3126  C   ALA X 392      27.705  42.913  58.955  1.00  0.00
ATOM   3127  O   ALA X 392      28.701  43.630  59.031  1.00  0.00
ATOM   3128  CB  ALA X 392      28.600  40.514  59.072  1.00  0.00
ATOM   3129  N   CYS X 393      26.560  43.439  59.348  1.00  0.00
ATOM   3130  CA  CYS X 393      26.438  44.787  59.824  1.00  0.00
ATOM   3131  C   CYS X 393      25.933  44.487  61.209  1.00  0.00
ATOM   3132  O   CYS X 393      25.214  43.558  61.573  1.00  0.00
ATOM   3133  CB  CYS X 393      25.458  45.576  58.953  1.00  0.00
ATOM   3134  SG  CYS X 393      25.233  47.299  59.455  1.00  0.00
ATOM   3135  N   LEU X 394      26.298  45.309  62.153  1.00  0.00
ATOM   3136  CA  LEU X 394      25.855  45.099  63.498  1.00  0.00
ATOM   3137  C   LEU X 394      25.261  46.437  63.932  1.00  0.00
ATOM   3138  O   LEU X 394      25.800  47.541  63.877  1.00  0.00
ATOM   3139  CB  LEU X 394      27.030  44.699  64.393  1.00  0.00
ATOM   3140  CG  LEU X 394      26.684  44.308  65.831  1.00  0.00
ATOM   3141  CD1 LEU X 394      27.795  43.467  66.441  1.00  0.00
ATOM   3142  CD2 LEU X 394      26.496  45.546  66.694  1.00  0.00
ATOM   3143  N   ILE X 395      24.026  46.460  64.431  1.00  0.00
ATOM   3144  CA  ILE X 395      23.476  47.727  64.910  1.00  0.00
ATOM   3145  C   ILE X 395      23.986  48.238  66.234  1.00  0.00
ATOM   3146  O   ILE X 395      24.387  47.562  67.180  1.00  0.00
ATOM   3147  CB  ILE X 395      21.949  47.646  65.094  1.00  0.00
ATOM   3148  CG1 ILE X 395      21.595  46.599  66.153  1.00  0.00
ATOM   3149  CG2 ILE X 395      21.275  47.257  63.788  1.00  0.00
ATOM   3150  CD1 ILE X 395      20.135  46.603  66.550  1.00  0.00
ATOM   3151  N   LEU X 396      24.019  49.552  66.434  1.00  0.00
ATOM   3152  CA  LEU X 396      24.620  50.074  67.660  1.00  0.00
ATOM   3153  C   LEU X 396      23.209  49.978  68.170  1.00  0.00
ATOM   3154  O   LEU X 396      22.204  49.725  67.506  1.00  0.00
ATOM   3155  CB  LEU X 396      25.263  51.438  67.403  1.00  0.00
ATOM   3156  CG  LEU X 396      26.346  51.485  66.323  1.00  0.00
ATOM   3157  CD1 LEU X 396      26.353  52.837  65.627  1.00  0.00
ATOM   3158  CD2 LEU X 396      27.722  51.257  66.931  1.00  0.00
ATOM   3159  N   ARG X 397      23.052  50.199  69.508  1.00  0.00
ATOM   3160  CA  ARG X 397      21.790  50.401  70.192  1.00  0.00
ATOM   3161  C   ARG X 397      20.518  51.165  69.879  1.00  0.00
ATOM   3162  O   ARG X 397      20.435  52.240  69.287  1.00  0.00
ATOM   3163  CB  ARG X 397      22.017  51.071  71.549  1.00  0.00
ATOM   3164  CG  ARG X 397      22.722  50.189  72.566  1.00  0.00
ATOM   3165  CD  ARG X 397      22.841  50.885  73.912  1.00  0.00
ATOM   3166  NE  ARG X 397      23.502  50.044  74.907  1.00  0.00
ATOM   3167  CZ  ARG X 397      23.768  50.428  76.152  1.00  0.00
ATOM   3168  NH1 ARG X 397      24.373  49.595  76.987  1.00  0.00
ATOM   3169  NH2 ARG X 397      23.427  51.643  76.558  1.00  0.00
ATOM   3170  N   SER X 398      19.342  50.665  70.262  1.00  0.00
ATOM   3171  CA  SER X 398      18.202  51.450  70.073  1.00  0.00
ATOM   3172  C   SER X 398      18.056  52.645  70.983  1.00  0.00
ATOM   3173  O   SER X 398      17.269  53.584  70.871  1.00  0.00
ATOM   3174  CB  SER X 398      16.936  50.618  70.290  1.00  0.00
ATOM   3175  OG  SER X 398      16.819  50.212  71.642  1.00  0.00
ATOM   3176  N   ILE X 399      18.873  52.696  72.029  1.00  0.00
ATOM   3177  CA  ILE X 399      18.848  53.857  72.915  1.00  0.00
ATOM   3178  C   ILE X 399      20.256  54.410  72.946  1.00  0.00
ATOM   3179  O   ILE X 399      21.305  53.849  73.258  1.00  0.00
ATOM   3180  CB  ILE X 399      18.405  53.471  74.338  1.00  0.00
ATOM   3181  CG1 ILE X 399      16.997  52.873  74.315  1.00  0.00
ATOM   3182  CG2 ILE X 399      18.394  54.694  75.243  1.00  0.00
ATOM   3183  CD1 ILE X 399      16.561  52.285  75.639  1.00  0.00
ATOM   3184  N   GLU X 400      20.344  55.669  72.584  1.00  0.00
ATOM   3185  CA  GLU X 400      21.752  56.200  72.250  1.00  0.00
ATOM   3186  C   GLU X 400      22.016  57.272  73.309  1.00  0.00
ATOM   3187  O   GLU X 400      23.031  57.952  73.456  1.00  0.00
ATOM   3188  CB  GLU X 400      21.782  56.788  70.838  1.00  0.00
ATOM   3189  CG  GLU X 400      20.911  58.021  70.660  1.00  0.00
ATOM   3190  CD  GLU X 400      20.771  58.431  69.207  1.00  0.00
ATOM   3191  OE1 GLU X 400      21.458  57.834  68.353  1.00  0.00
ATOM   3192  OE2 GLU X 400      19.973  59.349  68.924  1.00  0.00
ATOM   3193  N   GLU X 401      21.045  57.518  74.190  1.00  0.00
ATOM   3194  CA  GLU X 401      21.215  58.530  75.188  1.00  0.00
ATOM   3195  C   GLU X 401      21.863  57.923  76.433  1.00  0.00
ATOM   3196  O   GLU X 401      21.533  56.894  77.019  1.00  0.00
ATOM   3197  CB  GLU X 401      19.863  59.130  75.578  1.00  0.00
ATOM   3198  CG  GLU X 401      19.951  60.234  76.619  1.00  0.00
ATOM   3199  CD  GLU X 401      18.591  60.783  77.003  1.00  0.00
ATOM   3200  OE1 GLU X 401      17.578  60.295  76.459  1.00  0.00
ATOM   3201  OE2 GLU X 401      18.538  61.700  77.849  1.00  0.00
ATOM   3202  N   LEU X 402      22.908  58.553  76.973  1.00  0.00
ATOM   3203  CA  LEU X 402      23.497  58.061  78.153  1.00  0.00
ATOM   3204  C   LEU X 402      23.975  59.358  78.834  1.00  0.00
ATOM   3205  O   LEU X 402      23.870  60.522  78.450  1.00  0.00
ATOM   3206  CB  LEU X 402      24.648  57.109  77.821  1.00  0.00
ATOM   3207  CG  LEU X 402      24.730  55.829  78.655  1.00  0.00
ATOM   3208  CD1 LEU X 402      25.701  54.840  78.027  1.00  0.00
ATOM   3209  CD2 LEU X 402      25.207  56.134  80.066  1.00  0.00
ATOM   3210  N   LYS X 403      24.576  59.271  79.972  1.00  0.00
ATOM   3211  CA  LYS X 403      25.137  60.442  80.592  1.00  0.00
ATOM   3212  C   LYS X 403      26.238  61.214  79.890  1.00  0.00
ATOM   3213  O   LYS X 403      26.622  62.359  80.123  1.00  0.00
ATOM   3214  CB  LYS X 403      25.759  60.087  81.944  1.00  0.00
ATOM   3215  CG  LYS X 403      24.748  59.692  83.008  1.00  0.00
ATOM   3216  CD  LYS X 403      25.435  59.324  84.313  1.00  0.00
ATOM   3217  CE  LYS X 403      24.423  58.967  85.389  1.00  0.00
ATOM   3218  NZ  LYS X 403      25.082  58.577  86.665  1.00  0.00
HETATM 3219  N   HSD X 404      26.851  60.534  78.893  1.00  0.00
HETATM 3220  CA  HSD X 404      27.981  60.788  78.184  1.00  0.00
HETATM 3221  C   HSD X 404      27.441  61.615  77.020  1.00  0.00
HETATM 3222  O   HSD X 404      28.059  62.385  76.286  1.00  0.00
HETATM 3223  CB  HSD X 404      28.633  59.481  77.729  1.00  0.00
HETATM 3224  CG  HSD X 404      29.169  58.650  78.852  1.00  0.00
HETATM 3225  HN  HSD X 404      26.233  59.613  78.695  1.00  0.00
HETATM 3226  HA  HSD X 404      28.603  61.367  78.682  1.00  0.00
HETATM 3227  HB1 HSD X 404      29.392  59.696  77.104  1.00  0.00
HETATM 3228  HB2 HSD X 404      27.953  58.934  77.227  1.00  0.00
HETATM 3229  CD2 HSD X 404      28.777  57.409  79.505  1.00  0.00
HETATM 3230  HD1 HSD X 404      30.869  59.793  79.400  1.00  0.00
HETATM 3231  HE1 HSD X 404      31.316  58.092  81.138  1.00  0.00
HETATM 3232  CE1 HSD X 404      30.534  58.058  80.496  1.00  0.00
HETATM 3233  ND1 HSD X 404      30.305  58.991  79.555  1.00  0.00
HETATM 3234  NE2 HSD X 404      29.621  57.106  80.472  1.00  0.00
HETATM 3235  HD2 HSD X 404      27.954  56.906  79.198  1.00  0.00
ATOM   3236  N   LYS X 405      26.141  61.498  76.757  1.00  0.00
ATOM   3237  CA  LYS X 405      25.650  62.380  75.723  1.00  0.00
ATOM   3238  C   LYS X 405      25.440  63.840  76.097  1.00  0.00
ATOM   3239  O   LYS X 405      25.949  64.833  75.579  1.00  0.00
ATOM   3240  CB  LYS X 405      24.287  61.904  75.216  1.00  0.00
ATOM   3241  CG  LYS X 405      23.703  62.765  74.107  1.00  0.00
ATOM   3242  CD  LYS X 405      22.353  62.235  73.650  1.00  0.00
ATOM   3243  CE  LYS X 405      21.250  62.623  74.621  1.00  0.00
ATOM   3244  NZ  LYS X 405      19.931  62.067  74.215  1.00  0.00
ATOM   3245  N   PRO X 406      24.619  64.108  77.093  1.00  0.00
ATOM   3246  CA  PRO X 406      24.212  65.056  77.805  1.00  0.00
ATOM   3247  C   PRO X 406      25.202  65.284  78.950  1.00  0.00
ATOM   3248  O   PRO X 406      25.145  64.885  80.112  1.00  0.00
ATOM   3249  CB  PRO X 406      22.846  64.583  78.305  1.00  0.00
ATOM   3250  CG  PRO X 406      22.972  63.099  78.391  1.00  0.00
ATOM   3251  CD  PRO X 406      23.842  62.687  77.236  1.00  0.00
ATOM   3252  N   GLY X 407      26.264  66.016  78.633  1.00  0.00
ATOM   3253  CA  GLY X 407      26.979  66.685  79.555  1.00  0.00
ATOM   3254  C   GLY X 407      28.207  67.484  79.139  1.00  0.00
ATOM   3255  O   GLY X 407      29.163  67.116  78.457  1.00  0.00
ATOM   3256  N   MET X 408      28.254  68.738  79.565  1.00  0.00
ATOM   3257  CA  MET X 408      29.522  69.338  79.223  1.00  0.00
ATOM   3258  C   MET X 408      30.488  69.022  78.103  1.00  0.00
ATOM   3259  O   MET X 408      31.008  69.830  77.335  1.00  0.00
ATOM   3260  CB  MET X 408      30.511  69.197  80.382  1.00  0.00
ATOM   3261  CG  MET X 408      30.121  69.974  81.629  1.00  0.00
ATOM   3262  SD  MET X 408      30.041  71.752  81.344  1.00  0.00
ATOM   3263  CE  MET X 408      31.775  72.137  81.114  1.00  0.00
ATOM   3264  N   VAL X 409      30.829  67.737  77.903  1.00  0.00
ATOM   3265  CA  VAL X 409      31.638  67.477  76.847  1.00  0.00
ATOM   3266  C   VAL X 409      30.664  67.540  75.676  1.00  0.00
ATOM   3267  O   VAL X 409      30.671  68.336  74.738  1.00  0.00
ATOM   3268  CB  VAL X 409      32.307  66.096  76.975  1.00  0.00
ATOM   3269  CG1 VAL X 409      33.116  65.778  75.727  1.00  0.00
ATOM   3270  CG2 VAL X 409      33.241  66.065  78.175  1.00  0.00
ATOM   3271  N   SER X 410      29.681  66.630  75.650  1.00  0.00
ATOM   3272  CA  SER X 410      28.871  66.754  74.531  1.00  0.00
ATOM   3273  C   SER X 410      28.360  68.031  73.885  1.00  0.00
ATOM   3274  O   SER X 410      27.936  68.181  72.740  1.00  0.00
ATOM   3275  CB  SER X 410      27.531  66.052  74.759  1.00  0.00
ATOM   3276  OG  SER X 410      26.658  66.249  73.660  1.00  0.00
ATOM   3277  N   ALA X 411      28.371  69.125  74.642  1.00  0.00
ATOM   3278  CA  ALA X 411      27.745  70.366  74.487  1.00  0.00
ATOM   3279  C   ALA X 411      28.876  71.046  73.734  1.00  0.00
ATOM   3280  O   ALA X 411      28.795  71.736  72.719  1.00  0.00
ATOM   3281  CB  ALA X 411      27.420  70.969  75.845  1.00  0.00
ATOM   3282  N   LEU X 412      30.105  70.884  74.217  1.00  0.00
ATOM   3283  CA  LEU X 412      31.246  71.464  73.578  1.00  0.00
ATOM   3284  C   LEU X 412      31.420  70.917  72.164  1.00  0.00
ATOM   3285  O   LEU X 412      31.766  71.527  71.153  1.00  0.00
ATOM   3286  CB  LEU X 412      32.519  71.153  74.369  1.00  0.00
ATOM   3287  CG  LEU X 412      33.822  71.727  73.809  1.00  0.00
ATOM   3288  CD1 LEU X 412      33.767  73.247  73.770  1.00  0.00
ATOM   3289  CD2 LEU X 412      35.005  71.316  74.672  1.00  0.00
ATOM   3290  N   VAL X 413      31.174  69.629  71.980  1.00  0.00
ATOM   3291  CA  VAL X 413      31.392  68.985  70.760  1.00  0.00
ATOM   3292  C   VAL X 413      30.402  69.276  69.646  1.00  0.00
ATOM   3293  O   VAL X 413      30.524  69.007  68.452  1.00  0.00
ATOM   3294  CB  VAL X 413      31.357  67.453  70.916  1.00  0.00
ATOM   3295  CG1 VAL X 413      32.442  66.991  71.876  1.00  0.00
ATOM   3296  CG2 VAL X 413      30.010  67.004  71.461  1.00  0.00
ATOM   3297  N   THR X 414      29.266  69.894  69.974  1.00  0.00
ATOM   3298  CA  THR X 414      28.090  70.169  69.342  1.00  0.00
ATOM   3299  C   THR X 414      28.369  71.547  68.823  1.00  0.00
ATOM   3300  O   THR X 414      28.079  71.974  67.707  1.00  0.00
ATOM   3301  CB  THR X 414      26.901  70.126  70.319  1.00  0.00
ATOM   3302  OG1 THR X 414      26.815  68.826  70.916  1.00  0.00
ATOM   3303  CG2 THR X 414      25.599  70.419  69.588  1.00  0.00
ATOM   3304  N   MET X 415      28.993  72.416  69.634  1.00  0.00
ATOM   3305  CA  MET X 415      29.222  73.763  69.355  1.00  0.00
ATOM   3306  C   MET X 415      30.366  73.818  68.389  1.00  0.00
ATOM   3307  O   MET X 415      30.469  74.543  67.401  1.00  0.00
ATOM   3308  CB  MET X 415      29.572  74.523  70.636  1.00  0.00
ATOM   3309  CG  MET X 415      29.749  76.020  70.440  1.00  0.00
ATOM   3310  SD  MET X 415      28.254  76.825  69.834  1.00  0.00
ATOM   3311  CE  MET X 415      27.224  76.773  71.298  1.00  0.00
ATOM   3312  N   TYR X 416      31.386  73.007  68.603  1.00  0.00
ATOM   3313  CA  TYR X 416      32.455  72.904  67.610  1.00  0.00
ATOM   3314  C   TYR X 416      31.989  72.396  66.255  1.00  0.00
ATOM   3315  O   TYR X 416      32.326  72.790  65.140  1.00  0.00
ATOM   3316  CB  TYR X 416      33.541  71.939  68.090  1.00  0.00
ATOM   3317  CG  TYR X 416      34.330  72.446  69.276  1.00  0.00
ATOM   3318  CD1 TYR X 416      34.282  73.785  69.642  1.00  0.00
ATOM   3319  CD2 TYR X 416      35.121  71.584  70.025  1.00  0.00
ATOM   3320  CE1 TYR X 416      35.000  74.258  70.725  1.00  0.00
ATOM   3321  CE2 TYR X 416      35.845  72.039  71.111  1.00  0.00
ATOM   3322  CZ  TYR X 416      35.779  73.388  71.457  1.00  0.00
ATOM   3323  OH  TYR X 416      36.494  73.856  72.535  1.00  0.00
ATOM   3324  N   SER X 417      31.115  71.411  66.255  1.00  0.00
ATOM   3325  CA  SER X 417      30.634  71.004  64.896  1.00  0.00
ATOM   3326  C   SER X 417      30.000  72.027  63.994  1.00  0.00
ATOM   3327  O   SER X 417      30.051  72.131  62.770  1.00  0.00
ATOM   3328  CB  SER X 417      29.565  69.916  65.010  1.00  0.00
ATOM   3329  OG  SER X 417      28.397  70.412  65.641  1.00  0.00
HETATM 3330  N   HSD X 418      29.301  72.921  64.624  1.00  0.00
HETATM 3331  CA  HSD X 418      28.310  73.915  64.293  1.00  0.00
HETATM 3332  C   HSD X 418      29.269  74.937  63.740  1.00  0.00
HETATM 3333  O   HSD X 418      29.178  75.529  62.666  1.00  0.00
HETATM 3334  CB  HSD X 418      27.548  74.350  65.546  1.00  0.00
HETATM 3335  CG  HSD X 418      26.494  75.380  65.285  1.00  0.00
HETATM 3336  HN  HSD X 418      29.592  72.857  65.742  1.00  0.00
HETATM 3337  HA  HSD X 418      27.761  73.588  63.577  1.00  0.00
HETATM 3338  HB1 HSD X 418      28.202  74.729  66.211  1.00  0.00
HETATM 3339  HB2 HSD X 418      27.108  73.544  65.957  1.00  0.00
HETATM 3340  CD2 HSD X 418      26.332  76.797  65.577  1.00  0.00
HETATM 3341  HD1 HSD X 418      25.058  74.209  64.255  1.00  0.00
HETATM 3342  HE1 HSD X 418      23.673  76.251  64.088  1.00  0.00
HETATM 3343  CE1 HSD X 418      24.580  76.213  64.538  1.00  0.00
HETATM 3344  ND1 HSD X 418      25.322  75.094  64.619  1.00  0.00
HETATM 3345  NE2 HSD X 418      25.180  77.239  65.111  1.00  0.00
HETATM 3346  HD2 HSD X 418      27.053  77.303  66.074  1.00  0.00
ATOM   3347  N   GLU X 419      30.339  75.240  64.492  1.00  0.00
ATOM   3348  CA  GLU X 419      31.331  76.216  63.859  1.00  0.00
ATOM   3349  C   GLU X 419      32.034  75.649  62.625  1.00  0.00
ATOM   3350  O   GLU X 419      32.537  76.269  61.689  1.00  0.00
ATOM   3351  CB  GLU X 419      32.424  76.594  64.861  1.00  0.00
ATOM   3352  CG  GLU X 419      31.940  77.465  66.008  1.00  0.00
ATOM   3353  CD  GLU X 419      33.032  77.759  67.018  1.00  0.00
ATOM   3354  OE1 GLU X 419      34.158  77.248  66.840  1.00  0.00
ATOM   3355  OE2 GLU X 419      32.762  78.500  67.986  1.00  0.00
ATOM   3356  N   GLU X 420      32.119  74.321  62.539  1.00  0.00
ATOM   3357  CA  GLU X 420      32.847  73.582  61.542  1.00  0.00
ATOM   3358  C   GLU X 420      34.268  73.236  61.835  1.00  0.00
ATOM   3359  O   GLU X 420      35.125  72.947  61.001  1.00  0.00
ATOM   3360  CB  GLU X 420      32.904  74.366  60.229  1.00  0.00
ATOM   3361  CG  GLU X 420      31.552  74.564  59.565  1.00  0.00
ATOM   3362  CD  GLU X 420      31.644  75.365  58.281  1.00  0.00
ATOM   3363  OE1 GLU X 420      32.766  75.780  57.920  1.00  0.00
ATOM   3364  OE2 GLU X 420      30.596  75.577  57.636  1.00  0.00
ATOM   3365  N   ASP X 421      34.705  73.224  63.088  1.00  0.00
ATOM   3366  CA  ASP X 421      35.897  73.566  63.741  1.00  0.00
ATOM   3367  C   ASP X 421      36.296  72.125  63.942  1.00  0.00
ATOM   3368  O   ASP X 421      36.493  71.536  65.004  1.00  0.00
ATOM   3369  CB  ASP X 421      35.602  74.379  65.003  1.00  0.00
ATOM   3370  CG  ASP X 421      36.859  74.933  65.646  1.00  0.00
ATOM   3371  OD1 ASP X 421      37.926  74.888  64.999  1.00  0.00
ATOM   3372  OD2 ASP X 421      36.776  75.413  66.796  1.00  0.00
ATOM   3373  N   ILE X 422      36.447  71.424  62.811  1.00  0.00
ATOM   3374  CA  ILE X 422      36.440  70.023  62.829  1.00  0.00
ATOM   3375  C   ILE X 422      37.736  69.360  63.275  1.00  0.00
ATOM   3376  O   ILE X 422      37.973  68.155  63.346  1.00  0.00
ATOM   3377  CB  ILE X 422      36.154  69.442  61.432  1.00  0.00
ATOM   3378  CG1 ILE X 422      37.209  69.918  60.430  1.00  0.00
ATOM   3379  CG2 ILE X 422      34.786  69.888  60.939  1.00  0.00
ATOM   3380  CD1 ILE X 422      38.526  69.181  60.535  1.00  0.00
ATOM   3381  N   ASP X 423      38.747  70.154  63.634  1.00  0.00
ATOM   3382  CA  ASP X 423      39.942  69.553  64.369  1.00  0.00
ATOM   3383  C   ASP X 423      39.115  69.491  65.657  1.00  0.00
ATOM   3384  O   ASP X 423      37.940  69.158  65.802  1.00  0.00
ATOM   3385  CB  ASP X 423      41.134  70.511  64.327  1.00  0.00
ATOM   3386  CG  ASP X 423      40.857  71.817  65.045  1.00  0.00
ATOM   3387  OD1 ASP X 423      39.744  71.971  65.591  1.00  0.00
ATOM   3388  OD2 ASP X 423      41.753  72.687  65.063  1.00  0.00
ATOM   3389  N   SER X 424      39.748  69.842  66.765  1.00  0.00
ATOM   3390  CA  SER X 424      38.922  70.822  67.774  1.00  0.00
ATOM   3391  C   SER X 424      37.887  69.831  68.261  1.00  0.00
ATOM   3392  O   SER X 424      37.861  69.249  69.344  1.00  0.00
ATOM   3393  CB  SER X 424      38.339  72.011  67.008  1.00  0.00
ATOM   3394  OG  SER X 424      39.139  73.168  67.178  1.00  0.00
ATOM   3395  N   ALA X 425      36.881  69.519  67.483  1.00  0.00
ATOM   3396  CA  ALA X 425      35.809  68.860  67.696  1.00  0.00
ATOM   3397  C   ALA X 425      36.527  67.525  67.886  1.00  0.00
ATOM   3398  O   ALA X 425      36.644  66.861  68.915  1.00  0.00
ATOM   3399  CB  ALA X 425      34.880  68.956  66.495  1.00  0.00
ATOM   3400  N   ILE X 426      37.100  67.011  66.803  1.00  0.00
ATOM   3401  CA  ILE X 426      37.842  65.725  66.873  1.00  0.00
ATOM   3402  C   ILE X 426      38.545  65.185  68.104  1.00  0.00
ATOM   3403  O   ILE X 426      38.663  64.013  68.460  1.00  0.00
ATOM   3404  CB  ILE X 426      39.012  65.693  65.872  1.00  0.00
ATOM   3405  CG1 ILE X 426      40.339  65.506  66.609  1.00  0.00
ATOM   3406  CG2 ILE X 426      39.076  66.992  65.085  1.00  0.00
ATOM   3407  CD1 ILE X 426      41.489  65.115  65.706  1.00  0.00
ATOM   3408  N   GLU X 427      39.103  66.098  68.892  1.00  0.00
ATOM   3409  CA  GLU X 427      40.025  66.180  69.899  1.00  0.00
ATOM   3410  C   GLU X 427      39.036  65.976  71.026  1.00  0.00
ATOM   3411  O   GLU X 427      39.087  65.114  71.902  1.00  0.00
ATOM   3412  CB  GLU X 427      40.726  67.540  69.874  1.00  0.00
ATOM   3413  CG  GLU X 427      41.416  67.859  68.558  1.00  0.00
ATOM   3414  CD  GLU X 427      42.658  67.019  68.333  1.00  0.00
ATOM   3415  OE1 GLU X 427      43.105  66.351  69.289  1.00  0.00
ATOM   3416  OE2 GLU X 427      43.184  67.029  67.201  1.00  0.00
ATOM   3417  N   VAL X 428      37.986  66.791  71.119  1.00  0.00
ATOM   3418  CA  VAL X 428      37.063  66.490  72.187  1.00  0.00
ATOM   3419  C   VAL X 428      36.425  65.126  72.048  1.00  0.00
ATOM   3420  O   VAL X 428      36.246  64.289  72.932  1.00  0.00
ATOM   3421  CB  VAL X 428      35.911  67.511  72.242  1.00  0.00
ATOM   3422  CG1 VAL X 428      34.851  67.065  73.238  1.00  0.00
ATOM   3423  CG2 VAL X 428      36.429  68.875  72.670  1.00  0.00
ATOM   3424  N   PHE X 429      35.999  64.747  70.869  1.00  0.00
ATOM   3425  CA  PHE X 429      35.372  63.465  70.670  1.00  0.00
ATOM   3426  C   PHE X 429      36.229  62.322  71.187  1.00  0.00
ATOM   3427  O   PHE X 429      35.859  61.335  71.822  1.00  0.00
ATOM   3428  CB  PHE X 429      35.120  63.217  69.181  1.00  0.00
ATOM   3429  CG  PHE X 429      34.499  61.882  68.886  1.00  0.00
ATOM   3430  CD1 PHE X 429      33.136  61.690  69.024  1.00  0.00
ATOM   3431  CD2 PHE X 429      35.279  60.816  68.469  1.00  0.00
ATOM   3432  CE1 PHE X 429      32.564  60.462  68.753  1.00  0.00
ATOM   3433  CE2 PHE X 429      34.707  59.588  68.198  1.00  0.00
ATOM   3434  CZ  PHE X 429      33.356  59.408  68.338  1.00  0.00
ATOM   3435  N   THR X 430      37.538  62.382  70.930  1.00  0.00
ATOM   3436  CA  THR X 430      38.545  61.397  71.140  1.00  0.00
ATOM   3437  C   THR X 430      38.562  61.202  72.647  1.00  0.00
ATOM   3438  O   THR X 430      38.578  60.146  73.277  1.00  0.00
ATOM   3439  CB  THR X 430      39.916  61.872  70.623  1.00  0.00
ATOM   3440  OG1 THR X 430      39.843  62.103  69.211  1.00  0.00
ATOM   3441  CG2 THR X 430      40.981  60.822  70.896  1.00  0.00
ATOM   3442  N   GLN X 431      38.558  62.303  73.384  1.00  0.00
ATOM   3443  CA  GLN X 431      38.549  62.250  74.771  1.00  0.00
ATOM   3444  C   GLN X 431      37.282  61.580  75.266  1.00  0.00
ATOM   3445  O   GLN X 431      37.170  60.717  76.136  1.00  0.00
ATOM   3446  CB  GLN X 431      38.614  63.660  75.362  1.00  0.00
ATOM   3447  CG  GLN X 431      39.959  64.346  75.182  1.00  0.00
ATOM   3448  CD  GLN X 431      39.947  65.785  75.659  1.00  0.00
ATOM   3449  OE1 GLN X 431      38.906  66.308  76.058  1.00  0.00
ATOM   3450  NE2 GLN X 431      41.107  66.430  75.619  1.00  0.00
ATOM   3451  N   ALA X 432      36.152  61.972  74.692  1.00  0.00
ATOM   3452  CA  ALA X 432      34.897  61.228  75.145  1.00  0.00
ATOM   3453  C   ALA X 432      34.803  59.723  74.884  1.00  0.00
ATOM   3454  O   ALA X 432      34.257  58.857  75.566  1.00  0.00
ATOM   3455  CB  ALA X 432      33.665  61.802  74.462  1.00  0.00
ATOM   3456  N   ILE X 433      35.381  59.280  73.786  1.00  0.00
ATOM   3457  CA  ILE X 433      35.322  57.876  73.471  1.00  0.00
ATOM   3458  C   ILE X 433      36.126  57.147  74.484  1.00  0.00
ATOM   3459  O   ILE X 433      35.822  56.120  75.088  1.00  0.00
ATOM   3460  CB  ILE X 433      35.889  57.588  72.069  1.00  0.00
ATOM   3461  CG1 ILE X 433      35.208  58.475  71.025  1.00  0.00
ATOM   3462  CG2 ILE X 433      35.658  56.133  71.689  1.00  0.00
ATOM   3463  CD1 ILE X 433      33.714  58.257  70.918  1.00  0.00
ATOM   3464  N   GLN X 434      37.298  57.662  74.765  1.00  0.00
ATOM   3465  CA  GLN X 434      38.430  57.129  75.547  1.00  0.00
ATOM   3466  C   GLN X 434      37.818  56.888  76.914  1.00  0.00
ATOM   3467  O   GLN X 434      37.980  55.921  77.657  1.00  0.00
ATOM   3468  CB  GLN X 434      39.572  58.145  75.597  1.00  0.00
ATOM   3469  CG  GLN X 434      40.827  57.635  76.286  1.00  0.00
ATOM   3470  CD  GLN X 434      41.459  56.467  75.555  1.00  0.00
ATOM   3471  OE1 GLN X 434      41.614  56.496  74.334  1.00  0.00
ATOM   3472  NE2 GLN X 434      41.827  55.432  76.302  1.00  0.00
ATOM   3473  N   TRP X 435      37.008  57.832  77.369  1.00  0.00
ATOM   3474  CA  TRP X 435      36.313  57.818  78.660  1.00  0.00
ATOM   3475  C   TRP X 435      35.396  56.595  78.707  1.00  0.00
ATOM   3476  O   TRP X 435      35.250  55.792  79.627  1.00  0.00
ATOM   3477  CB  TRP X 435      35.476  59.087  78.832  1.00  0.00
ATOM   3478  CG  TRP X 435      36.293  60.308  79.128  1.00  0.00
ATOM   3479  CD1 TRP X 435      36.527  61.360  78.290  1.00  0.00
ATOM   3480  CD2 TRP X 435      36.983  60.604  80.348  1.00  0.00
ATOM   3481  NE1 TRP X 435      37.321  62.294  78.912  1.00  0.00
ATOM   3482  CE2 TRP X 435      37.615  61.852  80.178  1.00  0.00
ATOM   3483  CE3 TRP X 435      37.130  59.936  81.568  1.00  0.00
ATOM   3484  CZ2 TRP X 435      38.380  62.445  81.181  1.00  0.00
ATOM   3485  CZ3 TRP X 435      37.889  60.528  82.559  1.00  0.00
ATOM   3486  CH2 TRP X 435      38.506  61.768  82.363  1.00  0.00
ATOM   3487  N   TYR X 436      34.658  56.356  77.627  1.00  0.00
ATOM   3488  CA  TYR X 436      33.784  55.362  77.480  1.00  0.00
ATOM   3489  C   TYR X 436      34.424  53.993  77.481  1.00  0.00
ATOM   3490  O   TYR X 436      33.894  52.937  77.821  1.00  0.00
ATOM   3491  CB  TYR X 436      33.033  55.500  76.154  1.00  0.00
ATOM   3492  CG  TYR X 436      32.091  56.682  76.104  1.00  0.00
ATOM   3493  CD1 TYR X 436      31.722  57.347  77.266  1.00  0.00
ATOM   3494  CD2 TYR X 436      31.574  57.128  74.894  1.00  0.00
ATOM   3495  CE1 TYR X 436      30.861  58.428  77.229  1.00  0.00
ATOM   3496  CE2 TYR X 436      30.712  58.207  74.839  1.00  0.00
ATOM   3497  CZ  TYR X 436      30.358  58.857  76.020  1.00  0.00
ATOM   3498  OH  TYR X 436      29.501  59.932  75.981  1.00  0.00
ATOM   3499  N   GLN X 437      35.687  53.864  77.083  1.00  0.00
ATOM   3500  CA  GLN X 437      36.534  52.769  77.003  1.00  0.00
ATOM   3501  C   GLN X 437      37.061  52.463  78.401  1.00  0.00
ATOM   3502  O   GLN X 437      37.181  51.365  78.942  1.00  0.00
ATOM   3503  CB  GLN X 437      37.709  53.067  76.069  1.00  0.00
ATOM   3504  CG  GLN X 437      37.321  53.192  74.605  1.00  0.00
ATOM   3505  CD  GLN X 437      38.500  53.542  73.718  1.00  0.00
ATOM   3506  OE1 GLN X 437      38.380  53.574  72.494  1.00  0.00
ATOM   3507  NE2 GLN X 437      39.646  53.806  74.336  1.00  0.00
ATOM   3508  N   ASN X 438      37.442  53.502  79.136  1.00  0.00
ATOM   3509  CA  ASN X 438      37.962  53.387  80.503  1.00  0.00
ATOM   3510  C   ASN X 438      36.855  52.777  81.365  1.00  0.00
ATOM   3511  O   ASN X 438      36.947  51.909  82.231  1.00  0.00
ATOM   3512  CB  ASN X 438      38.349  54.764  81.047  1.00  0.00
ATOM   3513  CG  ASN X 438      39.617  55.304  80.415  1.00  0.00
ATOM   3514  OD1 ASN X 438      40.413  54.550  79.856  1.00  0.00
ATOM   3515  ND2 ASN X 438      39.809  56.615  80.503  1.00  0.00
HETATM 3516  N   HSD X 439      35.633  53.250  81.148  1.00  0.00
HETATM 3517  CA  HSD X 439      34.513  52.731  81.894  1.00  0.00
HETATM 3518  C   HSD X 439      34.366  51.394  81.174  1.00  0.00
HETATM 3519  O   HSD X 439      33.811  50.380  81.595  1.00  0.00
HETATM 3520  CB  HSD X 439      33.303  53.657  81.757  1.00  0.00
HETATM 3521  CG  HSD X 439      33.476  54.981  82.434  1.00  0.00
HETATM 3522  HN  HSD X 439      35.567  53.987  80.430  1.00  0.00
HETATM 3523  HA  HSD X 439      34.784  52.556  82.802  1.00  0.00
HETATM 3524  HB1 HSD X 439      32.498  53.202  82.154  1.00  0.00
HETATM 3525  HB2 HSD X 439      33.126  53.822  80.780  1.00  0.00
HETATM 3526  CD2 HSD X 439      33.695  56.351  81.994  1.00  0.00
HETATM 3527  HD1 HSD X 439      33.318  54.398  84.466  1.00  0.00
HETATM 3528  HE1 HSD X 439      33.648  56.775  85.060  1.00  0.00
HETATM 3529  CE1 HSD X 439      33.631  56.423  84.111  1.00  0.00
HETATM 3530  ND1 HSD X 439      33.449  55.126  83.804  1.00  0.00
HETATM 3531  NE2 HSD X 439      33.780  57.164  83.030  1.00  0.00
HETATM 3532  HD2 HSD X 439      33.761  56.569  81.008  1.00  0.00
ATOM   3533  N   GLN X 440      34.855  51.216  79.973  1.00  0.00
ATOM   3534  CA  GLN X 440      34.773  49.978  79.333  1.00  0.00
ATOM   3535  C   GLN X 440      35.990  49.061  79.414  1.00  0.00
ATOM   3536  O   GLN X 440      36.132  47.974  78.857  1.00  0.00
ATOM   3537  CB  GLN X 440      34.527  50.165  77.835  1.00  0.00
ATOM   3538  CG  GLN X 440      33.199  50.825  77.501  1.00  0.00
ATOM   3539  CD  GLN X 440      33.008  51.030  76.012  1.00  0.00
ATOM   3540  OE1 GLN X 440      33.830  50.595  75.205  1.00  0.00
ATOM   3541  NE2 GLN X 440      31.920  51.696  75.642  1.00  0.00
ATOM   3542  N   PRO X 441      37.038  49.439  80.157  1.00  0.00
ATOM   3543  CA  PRO X 441      38.150  48.546  80.008  1.00  0.00
ATOM   3544  C   PRO X 441      38.352  47.701  81.270  1.00  0.00
ATOM   3545  O   PRO X 441      39.200  47.839  82.151  1.00  0.00
ATOM   3546  CB  PRO X 441      39.340  49.475  79.761  1.00  0.00
ATOM   3547  CG  PRO X 441      38.970  50.747  80.447  1.00  0.00
ATOM   3548  CD  PRO X 441      37.479  50.878  80.306  1.00  0.00
ATOM   3549  N   LYS X 442      37.521  46.690  81.461  1.00  0.00
ATOM   3550  CA  LYS X 442      37.625  45.882  82.592  1.00  0.00
ATOM   3551  C   LYS X 442      36.714  45.058  81.700  1.00  0.00
ATOM   3552  O   LYS X 442      36.779  43.860  81.430  1.00  0.00
ATOM   3553  CB  LYS X 442      37.102  46.619  83.827  1.00  0.00
ATOM   3554  CG  LYS X 442      37.240  45.835  85.122  1.00  0.00
ATOM   3555  CD  LYS X 442      36.771  46.652  86.314  1.00  0.00
ATOM   3556  CE  LYS X 442      36.915  45.871  87.610  1.00  0.00
ATOM   3557  NZ  LYS X 442      36.439  46.652  88.785  1.00  0.00
ATOM   3558  N   SER X 443      35.722  45.720  81.142  1.00  0.00
ATOM   3559  CA  SER X 443      34.852  45.056  80.216  1.00  0.00
ATOM   3560  C   SER X 443      35.429  45.139  78.832  1.00  0.00
ATOM   3561  O   SER X 443      36.591  45.392  78.517  1.00  0.00
ATOM   3562  CB  SER X 443      33.469  45.711  80.215  1.00  0.00
ATOM   3563  OG  SER X 443      33.530  47.030  79.701  1.00  0.00
ATOM   3564  N   PRO X 444      34.559  44.909  77.841  1.00  0.00
ATOM   3565  CA  PRO X 444      35.193  44.607  76.577  1.00  0.00
ATOM   3566  C   PRO X 444      34.817  45.988  76.061  1.00  0.00
ATOM   3567  O   PRO X 444      33.725  46.335  75.613  1.00  0.00
ATOM   3568  CB  PRO X 444      34.427  43.387  76.061  1.00  0.00
ATOM   3569  CG  PRO X 444      33.080  43.497  76.693  1.00  0.00
ATOM   3570  CD  PRO X 444      33.293  44.187  78.011  1.00  0.00
ATOM   3571  N   ALA X 445      35.722  46.964  76.069  1.00  0.00
ATOM   3572  CA  ALA X 445      35.432  48.247  75.644  1.00  0.00
ATOM   3573  C   ALA X 445      34.065  48.783  75.237  1.00  0.00
ATOM   3574  O   ALA X 445      33.646  49.028  74.107  1.00  0.00
ATOM   3575  CB  ALA X 445      36.222  48.580  74.388  1.00  0.00
HETATM 3576  N   HSD X 446      33.213  49.020  76.217  1.00  0.00
HETATM 3577  CA  HSD X 446      31.941  49.030  76.652  1.00  0.00
HETATM 3578  C   HSD X 446      31.136  48.505  75.472  1.00  0.00
HETATM 3579  O   HSD X 446      30.169  47.746  75.503  1.00  0.00
HETATM 3580  CB  HSD X 446      31.517  50.449  77.035  1.00  0.00
HETATM 3581  CG  HSD X 446      30.175  50.521  77.695  1.00  0.00
HETATM 3582  HN  HSD X 446      34.016  49.401  77.099  1.00  0.00
HETATM 3583  HA  HSD X 446      31.799  48.391  77.403  1.00  0.00
HETATM 3584  HB1 HSD X 446      31.491  51.017  76.205  1.00  0.00
HETATM 3585  HB2 HSD X 446      32.200  50.836  77.665  1.00  0.00
HETATM 3586  CD2 HSD X 446      29.695  50.570  79.069  1.00  0.00
HETATM 3587  HD1 HSD X 446      28.910  50.542  75.994  1.00  0.00
HETATM 3588  HE1 HSD X 446      26.996  50.661  77.555  1.00  0.00
HETATM 3589  CE1 HSD X 446      27.966  50.622  77.845  1.00  0.00
HETATM 3590  ND1 HSD X 446      28.996  50.559  76.983  1.00  0.00
HETATM 3591  NE2 HSD X 446      28.378  50.628  79.098  1.00  0.00
HETATM 3592  HD2 HSD X 446      30.349  50.558  79.841  1.00  0.00
ATOM   3593  N   LEU X 447      31.465  48.871  74.256  1.00  0.00
ATOM   3594  CA  LEU X 447      31.223  48.374  73.229  1.00  0.00
ATOM   3595  C   LEU X 447      30.076  49.270  72.896  1.00  0.00
ATOM   3596  O   LEU X 447      29.896  49.881  71.844  1.00  0.00
ATOM   3597  CB  LEU X 447      30.872  46.897  73.418  1.00  0.00
ATOM   3598  CG  LEU X 447      30.542  46.110  72.148  1.00  0.00
ATOM   3599  CD1 LEU X 447      31.733  46.092  71.202  1.00  0.00
ATOM   3600  CD2 LEU X 447      30.181  44.672  72.484  1.00  0.00
ATOM   3601  N   SER X 448      29.150  49.411  73.866  1.00  0.00
ATOM   3602  CA  SER X 448      27.780  49.526  74.166  1.00  0.00
ATOM   3603  C   SER X 448      27.684  51.032  74.023  1.00  0.00
ATOM   3604  O   SER X 448      26.781  51.666  73.480  1.00  0.00
ATOM   3605  CB  SER X 448      27.492  48.991  75.570  1.00  0.00
ATOM   3606  OG  SER X 448      26.140  48.589  75.696  1.00  0.00
ATOM   3607  N   LEU X 449      28.683  51.771  74.540  1.00  0.00
ATOM   3608  CA  LEU X 449      28.967  53.040  75.212  1.00  0.00
ATOM   3609  C   LEU X 449      29.626  53.687  74.009  1.00  0.00
ATOM   3610  O   LEU X 449      29.433  54.816  73.561  1.00  0.00
ATOM   3611  CB  LEU X 449      29.872  52.813  76.425  1.00  0.00
ATOM   3612  CG  LEU X 449      30.277  54.062  77.211  1.00  0.00
ATOM   3613  CD1 LEU X 449      29.069  54.677  77.902  1.00  0.00
ATOM   3614  CD2 LEU X 449      31.308  53.716  78.275  1.00  0.00
ATOM   3615  N   ILE X 450      30.521  52.960  73.350  1.00  0.00
ATOM   3616  CA  ILE X 450      31.134  53.535  72.351  1.00  0.00
ATOM   3617  C   ILE X 450      30.306  53.469  71.078  1.00  0.00
ATOM   3618  O   ILE X 450      30.411  54.198  70.092  1.00  0.00
ATOM   3619  CB  ILE X 450      32.487  52.861  72.056  1.00  0.00
ATOM   3620  CG1 ILE X 450      33.461  53.089  73.213  1.00  0.00
ATOM   3621  CG2 ILE X 450      33.102  53.434  70.788  1.00  0.00
ATOM   3622  CD1 ILE X 450      34.715  52.247  73.131  1.00  0.00
ATOM   3623  N   ARG X 451      29.354  52.536  70.977  1.00  0.00
ATOM   3624  CA  ARG X 451      28.487  52.358  69.869  1.00  0.00
ATOM   3625  C   ARG X 451      27.186  53.261  70.029  1.00  0.00
ATOM   3626  O   ARG X 451      26.336  53.598  69.206  1.00  0.00
ATOM   3627  CB  ARG X 451      28.050  50.896  69.760  1.00  0.00
ATOM   3628  CG  ARG X 451      27.055  50.464  70.824  1.00  0.00
ATOM   3629  CD  ARG X 451      26.727  48.984  70.706  1.00  0.00
ATOM   3630  NE  ARG X 451      25.787  48.548  71.736  1.00  0.00
ATOM   3631  CZ  ARG X 451      25.347  47.301  71.866  1.00  0.00
ATOM   3632  NH1 ARG X 451      24.493  46.996  72.833  1.00  0.00
ATOM   3633  NH2 ARG X 451      25.762  46.361  71.028  1.00  0.00
ATOM   3634  N   GLU X 452      26.963  53.736  71.234  1.00  0.00
ATOM   3635  CA  GLU X 452      25.991  54.773  71.350  1.00  0.00
ATOM   3636  C   GLU X 452      26.614  56.131  70.973  1.00  0.00
ATOM   3637  O   GLU X 452      26.093  57.086  70.399  1.00  0.00
ATOM   3638  CB  GLU X 452      25.467  54.859  72.785  1.00  0.00
ATOM   3639  CG  GLU X 452      24.642  53.657  73.217  1.00  0.00
ATOM   3640  CD  GLU X 452      24.194  53.748  74.663  1.00  0.00
ATOM   3641  OE1 GLU X 452      24.580  54.721  75.344  1.00  0.00
ATOM   3642  OE2 GLU X 452      23.457  52.846  75.114  1.00  0.00
ATOM   3643  N   ALA X 453      27.859  56.346  71.285  1.00  0.00
ATOM   3644  CA  ALA X 453      28.397  57.632  70.856  1.00  0.00
ATOM   3645  C   ALA X 453      28.540  57.781  69.340  1.00  0.00
ATOM   3646  O   ALA X 453      28.468  58.802  68.658  1.00  0.00
ATOM   3647  CB  ALA X 453      29.783  57.849  71.443  1.00  0.00
ATOM   3648  N   ALA X 454      28.771  56.676  68.660  1.00  0.00
ATOM   3649  CA  ALA X 454      28.969  56.663  67.256  1.00  0.00
ATOM   3650  C   ALA X 454      27.629  56.938  66.560  1.00  0.00
ATOM   3651  O   ALA X 454      27.438  57.587  65.532  1.00  0.00
ATOM   3652  CB  ALA X 454      29.498  55.309  66.808  1.00  0.00
ATOM   3653  N   ASN X 455      26.514  56.451  67.071  1.00  0.00
ATOM   3654  CA  ASN X 455      25.216  56.479  66.602  1.00  0.00
ATOM   3655  C   ASN X 455      24.717  57.909  66.782  1.00  0.00
ATOM   3656  O   ASN X 455      24.009  58.566  66.020  1.00  0.00
ATOM   3657  CB  ASN X 455      24.340  55.505  67.392  1.00  0.00
ATOM   3658  CG  ASN X 455      22.940  55.386  66.821  1.00  0.00
ATOM   3659  OD1 ASN X 455      22.758  54.948  65.685  1.00  0.00
ATOM   3660  ND2 ASN X 455      21.946  55.776  67.610  1.00  0.00
ATOM   3661  N   PHE X 456      25.084  58.536  67.893  1.00  0.00
ATOM   3662  CA  PHE X 456      24.653  59.899  68.059  1.00  0.00
ATOM   3663  C   PHE X 456      25.231  60.805  66.978  1.00  0.00
ATOM   3664  O   PHE X 456      24.657  61.693  66.350  1.00  0.00
ATOM   3665  CB  PHE X 456      25.103  60.442  69.417  1.00  0.00
ATOM   3666  CG  PHE X 456      24.697  61.866  69.665  1.00  0.00
ATOM   3667  CD1 PHE X 456      24.529  62.339  70.954  1.00  0.00
ATOM   3668  CD2 PHE X 456      24.482  62.734  68.608  1.00  0.00
ATOM   3669  CE1 PHE X 456      24.155  63.649  71.183  1.00  0.00
ATOM   3670  CE2 PHE X 456      24.109  64.045  68.836  1.00  0.00
ATOM   3671  CZ  PHE X 456      23.945  64.504  70.117  1.00  0.00
ATOM   3672  N   LYS X 457      26.511  60.623  66.666  1.00  0.00
ATOM   3673  CA  LYS X 457      27.327  61.328  65.844  1.00  0.00
ATOM   3674  C   LYS X 457      26.709  61.182  64.456  1.00  0.00
ATOM   3675  O   LYS X 457      26.510  62.067  63.625  1.00  0.00
ATOM   3676  CB  LYS X 457      28.747  60.759  65.881  1.00  0.00
ATOM   3677  CG  LYS X 457      29.462  60.962  67.207  1.00  0.00
ATOM   3678  CD  LYS X 457      28.841  62.099  68.001  1.00  0.00
ATOM   3679  CE  LYS X 457      29.580  62.328  69.309  1.00  0.00
ATOM   3680  NZ  LYS X 457      28.916  63.363  70.149  1.00  0.00
ATOM   3681  N   LEU X 458      26.333  59.963  64.077  1.00  0.00
ATOM   3682  CA  LEU X 458      25.726  59.656  62.790  1.00  0.00
ATOM   3683  C   LEU X 458      24.411  60.395  62.623  1.00  0.00
ATOM   3684  O   LEU X 458      24.004  60.985  61.624  1.00  0.00
ATOM   3685  CB  LEU X 458      25.451  58.156  62.672  1.00  0.00
ATOM   3686  CG  LEU X 458      24.826  57.683  61.358  1.00  0.00
ATOM   3687  CD1 LEU X 458      25.744  57.988  60.185  1.00  0.00
ATOM   3688  CD2 LEU X 458      24.578  56.182  61.390  1.00  0.00
ATOM   3689  N   LYS X 459      23.591  60.416  63.671  1.00  0.00
ATOM   3690  CA  LYS X 459      22.326  61.097  63.632  1.00  0.00
ATOM   3691  C   LYS X 459      22.541  62.583  63.381  1.00  0.00
ATOM   3692  O   LYS X 459      21.922  63.309  62.605  1.00  0.00
ATOM   3693  CB  LYS X 459      21.585  60.927  64.960  1.00  0.00
ATOM   3694  CG  LYS X 459      20.212  61.579  64.992  1.00  0.00
ATOM   3695  CD  LYS X 459      19.502  61.305  66.308  1.00  0.00
ATOM   3696  CE  LYS X 459      18.141  61.982  66.352  1.00  0.00
ATOM   3697  NZ  LYS X 459      17.440  61.734  67.642  1.00  0.00
ATOM   3698  N   TYR X 460      23.526  63.167  64.092  1.00  0.00
ATOM   3699  CA  TYR X 460      23.782  64.564  63.880  1.00  0.00
ATOM   3700  C   TYR X 460      24.960  64.429  62.979  1.00  0.00
ATOM   3701  O   TYR X 460      26.131  64.326  63.340  1.00  0.00
ATOM   3702  CB  TYR X 460      24.078  65.262  65.209  1.00  0.00
ATOM   3703  CG  TYR X 460      24.104  66.771  65.115  1.00  0.00
ATOM   3704  CD1 TYR X 460      22.924  67.503  65.086  1.00  0.00
ATOM   3705  CD2 TYR X 460      25.310  67.459  65.057  1.00  0.00
ATOM   3706  CE1 TYR X 460      22.939  68.882  65.001  1.00  0.00
ATOM   3707  CE2 TYR X 460      25.344  68.838  64.971  1.00  0.00
ATOM   3708  CZ  TYR X 460      24.144  69.548  64.944  1.00  0.00
ATOM   3709  OH  TYR X 460      24.161  70.921  64.859  1.00  0.00
ATOM   3710  N   GLY X 461      24.752  64.416  61.651  1.00  0.00
ATOM   3711  CA  GLY X 461      25.647  64.047  60.602  1.00  0.00
ATOM   3712  C   GLY X 461      27.122  63.965  60.640  1.00  0.00
ATOM   3713  O   GLY X 461      27.845  63.677  59.688  1.00  0.00
ATOM   3714  N   ARG X 462      27.782  64.209  61.752  1.00  0.00
ATOM   3715  CA  ARG X 462      28.921  64.432  62.285  1.00  0.00
ATOM   3716  C   ARG X 462      29.810  63.756  61.273  1.00  0.00
ATOM   3717  O   ARG X 462      30.807  64.236  60.737  1.00  0.00
ATOM   3718  CB  ARG X 462      28.991  63.809  63.681  1.00  0.00
ATOM   3719  CG  ARG X 462      28.093  64.482  64.706  1.00  0.00
ATOM   3720  CD  ARG X 462      28.833  64.729  66.010  1.00  0.00
ATOM   3721  NE  ARG X 462      27.944  65.222  67.060  1.00  0.00
ATOM   3722  CZ  ARG X 462      27.572  66.491  67.187  1.00  0.00
ATOM   3723  NH1 ARG X 462      26.759  66.848  68.173  1.00  0.00
ATOM   3724  NH2 ARG X 462      28.012  67.401  66.330  1.00  0.00
ATOM   3725  N   LYS X 463      29.511  62.506  60.901  1.00  0.00
ATOM   3726  CA  LYS X 463      30.305  61.853  59.875  1.00  0.00
ATOM   3727  C   LYS X 463      31.662  61.492  60.450  1.00  0.00
ATOM   3728  O   LYS X 463      31.992  60.490  61.082  1.00  0.00
ATOM   3729  CB  LYS X 463      30.500  62.783  58.676  1.00  0.00
ATOM   3730  CG  LYS X 463      29.205  63.215  58.008  1.00  0.00
ATOM   3731  CD  LYS X 463      28.188  62.086  57.994  1.00  0.00
ATOM   3732  CE  LYS X 463      26.947  62.469  57.204  1.00  0.00
ATOM   3733  NZ  LYS X 463      26.152  63.522  57.894  1.00  0.00
ATOM   3734  N   LYS X 464      32.598  62.413  60.218  1.00  0.00
ATOM   3735  CA  LYS X 464      33.874  62.308  60.977  1.00  0.00
ATOM   3736  C   LYS X 464      33.809  61.943  62.455  1.00  0.00
ATOM   3737  O   LYS X 464      34.553  61.158  63.040  1.00  0.00
ATOM   3738  CB  LYS X 464      34.624  63.641  60.952  1.00  0.00
ATOM   3739  CG  LYS X 464      35.999  63.593  61.597  1.00  0.00
ATOM   3740  CD  LYS X 464      35.903  63.283  63.081  1.00  0.00
ATOM   3741  CE  LYS X 464      37.280  63.102  63.698  1.00  0.00
ATOM   3742  NZ  LYS X 464      37.202  62.814  65.157  1.00  0.00
ATOM   3743  N   GLU X 465      32.860  62.510  63.239  1.00  0.00
ATOM   3744  CA  GLU X 465      32.807  61.911  64.545  1.00  0.00
ATOM   3745  C   GLU X 465      32.440  60.459  64.860  1.00  0.00
ATOM   3746  O   GLU X 465      32.727  59.809  65.865  1.00  0.00
ATOM   3747  CB  GLU X 465      31.787  62.635  65.426  1.00  0.00
ATOM   3748  CG  GLU X 465      32.160  64.072  65.755  1.00  0.00
ATOM   3749  CD  GLU X 465      31.801  65.036  64.642  1.00  0.00
ATOM   3750  OE1 GLU X 465      31.259  64.581  63.612  1.00  0.00
ATOM   3751  OE2 GLU X 465      32.060  66.248  64.799  1.00  0.00
ATOM   3752  N   ALA X 466      31.718  59.813  63.931  1.00  0.00
ATOM   3753  CA  ALA X 466      30.992  58.699  63.856  1.00  0.00
ATOM   3754  C   ALA X 466      32.071  57.687  63.466  1.00  0.00
ATOM   3755  O   ALA X 466      32.236  56.541  63.881  1.00  0.00
ATOM   3756  CB  ALA X 466      29.898  58.848  62.810  1.00  0.00
ATOM   3757  N   ILE X 467      32.948  58.081  62.565  1.00  0.00
ATOM   3758  CA  ILE X 467      33.975  57.227  62.094  1.00  0.00
ATOM   3759  C   ILE X 467      35.021  57.090  63.189  1.00  0.00
ATOM   3760  O   ILE X 467      35.641  56.079  63.514  1.00  0.00
ATOM   3761  CB  ILE X 467      34.643  57.793  60.828  1.00  0.00
ATOM   3762  CG1 ILE X 467      33.660  57.783  59.655  1.00  0.00
ATOM   3763  CG2 ILE X 467      35.856  56.958  60.446  1.00  0.00
ATOM   3764  CD1 ILE X 467      34.141  58.559  58.448  1.00  0.00
ATOM   3765  N   SER X 468      35.310  58.189  63.888  1.00  0.00
ATOM   3766  CA  SER X 468      36.301  58.135  64.940  1.00  0.00
ATOM   3767  C   SER X 468      35.864  57.277  66.124  1.00  0.00
ATOM   3768  O   SER X 468      36.565  56.575  66.851  1.00  0.00
ATOM   3769  CB  SER X 468      36.586  59.538  65.480  1.00  0.00
ATOM   3770  OG  SER X 468      35.448  60.075  66.130  1.00  0.00
ATOM   3771  N   ASP X 469      34.566  57.284  66.413  1.00  0.00
ATOM   3772  CA  ASP X 469      34.058  56.538  67.492  1.00  0.00
ATOM   3773  C   ASP X 469      34.205  55.038  67.257  1.00  0.00
ATOM   3774  O   ASP X 469      34.463  54.163  68.082  1.00  0.00
ATOM   3775  CB  ASP X 469      32.572  56.837  67.697  1.00  0.00
ATOM   3776  CG  ASP X 469      32.003  56.150  68.924  1.00  0.00
ATOM   3777  OD1 ASP X 469      32.475  56.445  70.042  1.00  0.00
ATOM   3778  OD2 ASP X 469      31.086  55.317  68.766  1.00  0.00
ATOM   3779  N   LEU X 470      34.038  54.597  66.022  1.00  0.00
ATOM   3780  CA  LEU X 470      33.912  53.368  65.481  1.00  0.00
ATOM   3781  C   LEU X 470      35.150  52.540  65.641  1.00  0.00
ATOM   3782  O   LEU X 470      35.214  51.319  65.777  1.00  0.00
ATOM   3783  CB  LEU X 470      33.622  53.470  63.982  1.00  0.00
ATOM   3784  CG  LEU X 470      34.826  53.735  63.075  1.00  0.00
ATOM   3785  CD1 LEU X 470      35.850  52.617  63.200  1.00  0.00
ATOM   3786  CD2 LEU X 470      34.394  53.824  61.620  1.00  0.00
ATOM   3787  N   GLN X 471      36.309  53.197  65.634  1.00  0.00
ATOM   3788  CA  GLN X 471      37.663  53.166  65.193  1.00  0.00
ATOM   3789  C   GLN X 471      38.287  53.030  66.573  1.00  0.00
ATOM   3790  O   GLN X 471      39.291  52.385  66.868  1.00  0.00
ATOM   3791  CB  GLN X 471      38.012  54.453  64.443  1.00  0.00
ATOM   3792  CG  GLN X 471      39.420  54.477  63.872  1.00  0.00
ATOM   3793  CD  GLN X 471      39.701  55.729  63.065  1.00  0.00
ATOM   3794  OE1 GLN X 471      40.829  55.958  62.631  1.00  0.00
ATOM   3795  NE2 GLN X 471      38.672  56.544  62.861  1.00  0.00
ATOM   3796  N   GLN X 472      37.696  53.676  67.596  1.00  0.00
ATOM   3797  CA  GLN X 472      38.176  53.487  68.871  1.00  0.00
ATOM   3798  C   GLN X 472      37.454  52.364  69.599  1.00  0.00
ATOM   3799  O   GLN X 472      37.821  51.796  70.627  1.00  0.00
ATOM   3800  CB  GLN X 472      38.003  54.760  69.703  1.00  0.00
ATOM   3801  CG  GLN X 472      38.759  55.962  69.162  1.00  0.00
ATOM   3802  CD  GLN X 472      40.248  55.706  69.038  1.00  0.00
ATOM   3803  OE1 GLN X 472      40.854  55.994  68.006  1.00  0.00
ATOM   3804  NE2 GLN X 472      40.844  55.161  70.093  1.00  0.00
ATOM   3805  N   LEU X 473      36.290  51.926  69.084  1.00  0.00
ATOM   3806  CA  LEU X 473      35.575  50.885  69.628  1.00  0.00
ATOM   3807  C   LEU X 473      35.601  49.782  68.613  1.00  0.00
ATOM   3808  O   LEU X 473      34.631  49.252  68.073  1.00  0.00
ATOM   3809  CB  LEU X 473      34.136  51.317  69.916  1.00  0.00
ATOM   3810  CG  LEU X 473      33.963  52.546  70.811  1.00  0.00
ATOM   3811  CD1 LEU X 473      32.494  52.923  70.928  1.00  0.00
ATOM   3812  CD2 LEU X 473      34.496  52.272  72.209  1.00  0.00
ATOM   3813  N   TRP X 474      36.776  49.306  68.237  1.00  0.00
ATOM   3814  CA  TRP X 474      37.253  48.470  67.213  1.00  0.00
ATOM   3815  C   TRP X 474      36.524  47.549  66.239  1.00  0.00
ATOM   3816  O   TRP X 474      36.884  46.457  65.803  1.00  0.00
ATOM   3817  CB  TRP X 474      38.206  47.417  67.782  1.00  0.00
ATOM   3818  CG  TRP X 474      38.807  46.526  66.738  1.00  0.00
ATOM   3819  CD1 TRP X 474      38.471  45.229  66.474  1.00  0.00
ATOM   3820  CD2 TRP X 474      39.850  46.866  65.816  1.00  0.00
ATOM   3821  NE1 TRP X 474      39.239  44.740  65.446  1.00  0.00
ATOM   3822  CE2 TRP X 474      40.095  45.726  65.025  1.00  0.00
ATOM   3823  CE3 TRP X 474      40.601  48.022  65.583  1.00  0.00
ATOM   3824  CZ2 TRP X 474      41.058  45.709  64.017  1.00  0.00
ATOM   3825  CZ3 TRP X 474      41.555  48.000  64.584  1.00  0.00
ATOM   3826  CH2 TRP X 474      41.778  46.855  63.812  1.00  0.00
ATOM   3827  N   LYS X 475      35.340  48.007  65.815  1.00  0.00
ATOM   3828  CA  LYS X 475      33.658  48.083  66.139  1.00  0.00
ATOM   3829  C   LYS X 475      33.757  48.016  64.629  1.00  0.00
ATOM   3830  O   LYS X 475      33.055  48.583  63.793  1.00  0.00
ATOM   3831  CB  LYS X 475      33.315  49.370  66.891  1.00  0.00
ATOM   3832  CG  LYS X 475      31.945  49.358  67.549  1.00  0.00
ATOM   3833  CD  LYS X 475      31.743  48.103  68.382  1.00  0.00
ATOM   3834  CE  LYS X 475      30.271  47.869  68.681  1.00  0.00
ATOM   3835  NZ  LYS X 475      29.747  48.842  69.679  1.00  0.00
ATOM   3836  N   GLN X 476      34.712  47.255  64.140  1.00  0.00
ATOM   3837  CA  GLN X 476      35.009  47.104  62.662  1.00  0.00
ATOM   3838  C   GLN X 476      33.838  46.310  62.112  1.00  0.00
ATOM   3839  O   GLN X 476      33.384  45.244  62.523  1.00  0.00
ATOM   3840  CB  GLN X 476      36.331  46.362  62.454  1.00  0.00
ATOM   3841  CG  GLN X 476      36.732  46.205  60.996  1.00  0.00
ATOM   3842  CD  GLN X 476      38.125  45.629  60.834  1.00  0.00
ATOM   3843  OE1 GLN X 476      38.818  45.369  61.818  1.00  0.00
ATOM   3844  NE2 GLN X 476      38.539  45.427  59.589  1.00  0.00
ATOM   3845  N   ASN X 477      33.222  46.821  61.060  1.00  0.00
ATOM   3846  CA  ASN X 477      32.156  46.143  60.380  1.00  0.00
ATOM   3847  C   ASN X 477      31.929  46.503  58.915  1.00  0.00
ATOM   3848  O   ASN X 477      32.303  47.588  58.476  1.00  0.00
ATOM   3849  CB  ASN X 477      30.828  46.370  61.104  1.00  0.00
ATOM   3850  CG  ASN X 477      29.693  45.559  60.510  1.00  0.00
ATOM   3851  OD1 ASN X 477      29.106  45.943  59.500  1.00  0.00
ATOM   3852  ND2 ASN X 477      29.384  44.431  61.138  1.00  0.00
ATOM   3853  N   PRO X 478      31.160  45.664  58.216  1.00  0.00
ATOM   3854  CA  PRO X 478      30.863  45.884  56.815  1.00  0.00
ATOM   3855  C   PRO X 478      29.841  47.003  56.668  1.00  0.00
ATOM   3856  O   PRO X 478      29.268  47.456  57.656  1.00  0.00
ATOM   3857  CB  PRO X 478      30.375  44.512  56.347  1.00  0.00
ATOM   3858  CG  PRO X 478      31.080  43.537  57.263  1.00  0.00
ATOM   3859  CD  PRO X 478      31.039  44.243  58.607  1.00  0.00
ATOM   3860  N   LYS X 479      29.752  47.561  55.458  1.00  0.00
ATOM   3861  CA  LYS X 479      28.821  48.635  55.177  1.00  0.00
ATOM   3862  C   LYS X 479      27.390  48.137  55.314  1.00  0.00
ATOM   3863  O   LYS X 479      27.092  46.996  54.966  1.00  0.00
ATOM   3864  CB  LYS X 479      29.065  49.203  53.778  1.00  0.00
ATOM   3865  CG  LYS X 479      28.266  50.458  53.469  1.00  0.00
ATOM   3866  CD  LYS X 479      28.555  50.967  52.067  1.00  0.00
ATOM   3867  CE  LYS X 479      27.755  52.222  51.759  1.00  0.00
ATOM   3868  NZ  LYS X 479      28.028  52.732  50.387  1.00  0.00
ATOM   3869  N   ASP X 480      26.552  48.932  55.984  1.00  0.00
ATOM   3870  CA  ASP X 480      25.162  48.581  56.189  1.00  0.00
ATOM   3871  C   ASP X 480      24.260  49.695  55.676  1.00  0.00
ATOM   3872  O   ASP X 480      24.616  50.869  55.754  1.00  0.00
ATOM   3873  CB  ASP X 480      24.891  48.304  57.669  1.00  0.00
ATOM   3874  CG  ASP X 480      23.465  47.861  57.927  1.00  0.00
ATOM   3875  OD1 ASP X 480      23.084  46.771  57.448  1.00  0.00
ATOM   3876  OD2 ASP X 480      22.728  48.601  58.612  1.00  0.00
ATOM   3877  N   ILE X 481      23.025  49.334  55.320  1.00  0.00
ATOM   3878  CA  ILE X 481      22.063  50.292  54.815  1.00  0.00
ATOM   3879  C   ILE X 481      21.259  50.882  55.965  1.00  0.00
ATOM   3880  O   ILE X 481      20.921  52.063  55.946  1.00  0.00
ATOM   3881  CB  ILE X 481      21.109  49.648  53.792  1.00  0.00
ATOM   3882  CG1 ILE X 481      21.881  49.210  52.546  1.00  0.00
ATOM   3883  CG2 ILE X 481      20.033  50.638  53.369  1.00  0.00
ATOM   3884  CD1 ILE X 481      21.072  48.357  51.594  1.00  0.00
HETATM 3885  N   HSD X 482      21.113  50.102  57.039  1.00  0.00
HETATM 3886  CA  HSD X 482      20.371  50.538  58.206  1.00  0.00
HETATM 3887  C   HSD X 482      21.137  51.634  58.933  1.00  0.00
HETATM 3888  O   HSD X 482      22.273  51.425  59.354  1.00  0.00
HETATM 3889  CB  HSD X 482      20.100  49.357  59.140  1.00  0.00
HETATM 3890  CG  HSD X 482      19.204  48.312  58.549  1.00  0.00
HETATM 3891  HN  HSD X 482      21.572  49.172  56.960  1.00  0.00
HETATM 3892  HA  HSD X 482      19.491  50.917  57.905  1.00  0.00
HETATM 3893  HB1 HSD X 482      19.671  49.700  59.984  1.00  0.00
HETATM 3894  HB2 HSD X 482      20.975  48.923  59.381  1.00  0.00
HETATM 3895  CD2 HSD X 482      19.455  47.042  58.153  1.00  0.00
HETATM 3896  HD1 HSD X 482      17.377  49.382  58.495  1.00  0.00
HETATM 3897  HE1 HSD X 482      16.378  47.328  57.521  1.00  0.00
HETATM 3898  CE1 HSD X 482      17.333  47.439  57.787  1.00  0.00
HETATM 3899  ND1 HSD X 482      17.866  48.531  58.307  1.00  0.00
HETATM 3900  NE2 HSD X 482      18.274  46.523  57.682  1.00  0.00
HETATM 3901  HD2 HSD X 482      20.332  46.570  58.195  1.00  0.00
ATOM   3902  N   THR X 483      20.444  52.735  59.231  1.00  0.00
ATOM   3903  CA  THR X 483      21.049  53.856  59.922  1.00  0.00
ATOM   3904  C   THR X 483      21.457  53.445  61.330  1.00  0.00
ATOM   3905  O   THR X 483      22.375  54.024  61.905  1.00  0.00
ATOM   3906  CB  THR X 483      20.091  55.060  59.991  1.00  0.00
ATOM   3907  OG1 THR X 483      18.919  54.700  60.732  1.00  0.00
ATOM   3908  CG2 THR X 483      19.676  55.490  58.592  1.00  0.00
ATOM   3909  N   LEU X 484      20.656  52.569  61.941  1.00  0.00
ATOM   3910  CA  LEU X 484      20.925  52.092  63.282  1.00  0.00
ATOM   3911  C   LEU X 484      21.686  50.774  63.226  1.00  0.00
ATOM   3912  O   LEU X 484      21.108  49.713  63.449  1.00  0.00
ATOM   3913  CB  LEU X 484      19.621  51.930  64.066  1.00  0.00
ATOM   3914  CG  LEU X 484      18.836  53.213  64.349  1.00  0.00
ATOM   3915  CD1 LEU X 484      17.500  52.892  65.000  1.00  0.00
ATOM   3916  CD2 LEU X 484      19.615  54.122  65.286  1.00  0.00
ATOM   3917  N   ALA X 485      23.012  50.867  63.105  1.00  0.00
ATOM   3918  CA  ALA X 485      23.859  49.693  63.039  1.00  0.00
ATOM   3919  C   ALA X 485      25.264  50.034  63.515  1.00  0.00
ATOM   3920  O   ALA X 485      25.626  51.206  63.595  1.00  0.00
ATOM   3921  CB  ALA X 485      23.892  49.130  61.611  1.00  0.00
ATOM   3922  N   GLN X 486      25.984  49.018  63.996  1.00  0.00
ATOM   3923  CA  GLN X 486      27.336  49.201  64.483  1.00  0.00
ATOM   3924  C   GLN X 486      28.283  49.449  63.318  1.00  0.00
ATOM   3925  O   GLN X 486      28.129  50.426  62.589  1.00  0.00
ATOM   3926  CB  GLN X 486      27.783  47.983  65.293  1.00  0.00
ATOM   3927  CG  GLN X 486      29.168  48.118  65.904  1.00  0.00
ATOM   3928  CD  GLN X 486      29.577  46.894  66.699  1.00  0.00
ATOM   3929  OE1 GLN X 486      28.916  46.522  67.668  1.00  0.00
ATOM   3930  NE2 GLN X 486      30.669  46.261  66.289  1.00  0.00
ATOM   3931  N   LEU X 487      29.513  49.385  62.151  1.00  0.00
ATOM   3932  CA  LEU X 487      30.010  49.212  61.377  1.00  0.00
ATOM   3933  C   LEU X 487      29.196  50.196  60.519  1.00  0.00
ATOM   3934  O   LEU X 487      29.628  50.993  59.688  1.00  0.00
ATOM   3935  CB  LEU X 487      29.912  47.733  60.997  1.00  0.00
ATOM   3936  CG  LEU X 487      30.708  46.756  61.865  1.00  0.00
ATOM   3937  CD1 LEU X 487      30.417  45.319  61.461  1.00  0.00
ATOM   3938  CD2 LEU X 487      32.202  46.998  61.716  1.00  0.00
ATOM   3939  N   ILE X 488      27.859  50.214  60.670  1.00  0.00
ATOM   3940  CA  ILE X 488      27.050  50.952  59.812  1.00  0.00
ATOM   3941  C   ILE X 488      27.432  52.421  60.034  1.00  0.00
ATOM   3942  O   ILE X 488      27.450  53.335  59.211  1.00  0.00
ATOM   3943  CB  ILE X 488      25.557  50.736  60.119  1.00  0.00
ATOM   3944  CG1 ILE X 488      24.694  51.254  58.966  1.00  0.00
ATOM   3945  CG2 ILE X 488      25.161  51.477  61.387  1.00  0.00
ATOM   3946  CD1 ILE X 488      24.247  52.690  59.135  1.00  0.00
ATOM   3947  N   SER X 489      27.793  52.759  61.274  1.00  0.00
ATOM   3948  CA  SER X 489      28.330  54.057  61.521  1.00  0.00
ATOM   3949  C   SER X 489      29.581  54.415  60.766  1.00  0.00
ATOM   3950  O   SER X 489      29.860  55.492  60.242  1.00  0.00
ATOM   3951  CB  SER X 489      28.690  54.216  63.000  1.00  0.00
ATOM   3952  OG  SER X 489      29.240  55.496  63.256  1.00  0.00
ATOM   3953  N   ALA X 490      30.491  53.460  60.650  1.00  0.00
ATOM   3954  CA  ALA X 490      31.721  53.423  60.045  1.00  0.00
ATOM   3955  C   ALA X 490      31.588  53.580  58.540  1.00  0.00
ATOM   3956  O   ALA X 490      32.389  54.110  57.772  1.00  0.00
ATOM   3957  CB  ALA X 490      32.411  52.097  60.328  1.00  0.00
ATOM   3958  N   TYR X 491      30.497  53.101  57.956  1.00  0.00
ATOM   3959  CA  TYR X 491      30.329  53.379  56.572  1.00  0.00
ATOM   3960  C   TYR X 491      29.111  54.272  56.482  1.00  0.00
ATOM   3961  O   TYR X 491      28.004  53.984  56.029  1.00  0.00
ATOM   3962  CB  TYR X 491      30.116  52.083  55.787  1.00  0.00
ATOM   3963  CG  TYR X 491      31.323  51.173  55.768  1.00  0.00
ATOM   3964  CD1 TYR X 491      32.136  51.046  56.887  1.00  0.00
ATOM   3965  CD2 TYR X 491      31.646  50.444  54.631  1.00  0.00
ATOM   3966  CE1 TYR X 491      33.241  50.217  56.878  1.00  0.00
ATOM   3967  CE2 TYR X 491      32.747  49.610  54.603  1.00  0.00
ATOM   3968  CZ  TYR X 491      33.546  49.501  55.741  1.00  0.00
ATOM   3969  OH  TYR X 491      34.647  48.675  55.730  1.00  0.00
ATOM   3970  N   SER X 492      29.246  55.519  56.947  1.00  0.00
ATOM   3971  CA  SER X 492      28.250  56.525  56.807  1.00  0.00
ATOM   3972  C   SER X 492      28.439  56.986  55.362  1.00  0.00
ATOM   3973  O   SER X 492      29.440  56.919  54.650  1.00  0.00
ATOM   3974  CB  SER X 492      28.484  57.654  57.813  1.00  0.00
ATOM   3975  OG  SER X 492      29.677  58.360  57.519  1.00  0.00
ATOM   3976  N   LEU X 493      27.361  57.533  54.818  1.00  0.00
ATOM   3977  CA  LEU X 493      27.372  58.580  53.567  1.00  0.00
ATOM   3978  C   LEU X 493      27.485  60.070  53.871  1.00  0.00
ATOM   3979  O   LEU X 493      26.644  60.800  54.393  1.00  0.00
ATOM   3980  CB  LEU X 493      26.081  58.458  52.755  1.00  0.00
ATOM   3981  CG  LEU X 493      25.805  57.094  52.121  1.00  0.00
ATOM   3982  CD1 LEU X 493      24.457  57.091  51.416  1.00  0.00
ATOM   3983  CD2 LEU X 493      26.877  56.749  51.098  1.00  0.00
ATOM   3984  N   VAL X 494      28.637  60.656  53.531  1.00  0.00
ATOM   3985  CA  VAL X 494      28.945  62.054  53.824  1.00  0.00
ATOM   3986  C   VAL X 494      29.016  63.244  52.880  1.00  0.00
ATOM   3987  O   VAL X 494      29.693  63.325  51.856  1.00  0.00
ATOM   3988  CB  VAL X 494      30.349  62.206  54.437  1.00  0.00
ATOM   3989  CG1 VAL X 494      30.666  63.673  54.687  1.00  0.00
ATOM   3990  CG2 VAL X 494      30.436  61.463  55.761  1.00  0.00
ATOM   3991  N   ASP X 495      28.326  64.344  53.088  1.00  0.00
ATOM   3992  CA  ASP X 495      28.232  65.157  51.727  1.00  0.00
ATOM   3993  C   ASP X 495      27.609  64.580  50.452  1.00  0.00
ATOM   3994  O   ASP X 495      27.893  64.850  49.286  1.00  0.00
ATOM   3995  CB  ASP X 495      29.628  65.548  51.239  1.00  0.00
ATOM   3996  CG  ASP X 495      30.325  66.512  52.180  1.00  0.00
ATOM   3997  OD1 ASP X 495      29.715  67.543  52.534  1.00  0.00
ATOM   3998  OD2 ASP X 495      31.482  66.236  52.563  1.00  0.00
ATOM   3999  N   PRO X 496      26.638  63.673  50.608  1.00  0.00
ATOM   4000  CA  PRO X 496      26.138  62.938  49.535  1.00  0.00
ATOM   4001  C   PRO X 496      25.830  64.348  48.977  1.00  0.00
ATOM   4002  O   PRO X 496      25.875  65.463  49.494  1.00  0.00
ATOM   4003  CB  PRO X 496      25.033  62.081  50.156  1.00  0.00
ATOM   4004  CG  PRO X 496      24.604  62.844  51.364  1.00  0.00
ATOM   4005  CD  PRO X 496      25.835  63.533  51.882  1.00  0.00
ATOM   4006  N   GLU X 497      25.462  64.297  47.740  1.00  0.00
ATOM   4007  CA  GLU X 497      24.638  65.786  47.607  1.00  0.00
ATOM   4008  C   GLU X 497      25.843  66.301  46.855  1.00  0.00
ATOM   4009  O   GLU X 497      26.113  66.204  45.659  1.00  0.00
ATOM   4010  CB  GLU X 497      24.331  66.354  48.994  1.00  0.00
ATOM   4011  CG  GLU X 497      23.952  65.303  50.025  1.00  0.00
ATOM   4012  CD  GLU X 497      23.708  65.895  51.399  1.00  0.00
ATOM   4013  OE1 GLU X 497      23.881  67.123  51.556  1.00  0.00
ATOM   4014  OE2 GLU X 497      23.346  65.133  52.319  1.00  0.00
ATOM   4015  N   LYS X 498      26.705  66.940  47.629  1.00  0.00
ATOM   4016  CA  LYS X 498      28.011  67.342  47.052  1.00  0.00
ATOM   4017  C   LYS X 498      28.716  66.345  46.128  1.00  0.00
ATOM   4018  O   LYS X 498      29.156  66.534  44.995  1.00  0.00
ATOM   4019  CB  LYS X 498      29.024  67.622  48.164  1.00  0.00
ATOM   4020  CG  LYS X 498      28.714  68.860  48.989  1.00  0.00
ATOM   4021  CD  LYS X 498      29.773  69.093  50.055  1.00  0.00
ATOM   4022  CE  LYS X 498      29.460  70.328  50.883  1.00  0.00
ATOM   4023  NZ  LYS X 498      30.480  70.559  51.943  1.00  0.00
ATOM   4024  N   ALA X 499      28.883  65.118  46.586  1.00  0.00
ATOM   4025  CA  ALA X 499      29.515  64.167  45.739  1.00  0.00
ATOM   4026  C   ALA X 499      28.735  63.843  44.495  1.00  0.00
ATOM   4027  O   ALA X 499      29.187  63.478  43.411  1.00  0.00
ATOM   4028  CB  ALA X 499      29.722  62.854  46.478  1.00  0.00
ATOM   4029  N   LYS X 500      27.413  63.955  44.548  1.00  0.00
ATOM   4030  CA  LYS X 500      26.653  63.585  43.380  1.00  0.00
ATOM   4031  C   LYS X 500      26.741  64.696  42.337  1.00  0.00
ATOM   4032  O   LYS X 500      26.605  64.629  41.117  1.00  0.00
ATOM   4033  CB  LYS X 500      25.184  63.364  43.745  1.00  0.00
ATOM   4034  CG  LYS X 500      24.963  62.320  44.827  1.00  0.00
ATOM   4035  CD  LYS X 500      23.485  62.161  45.148  1.00  0.00
ATOM   4036  CE  LYS X 500      23.262  61.097  46.210  1.00  0.00
ATOM   4037  NZ  LYS X 500      21.818  60.915  46.519  1.00  0.00
ATOM   4038  N   ALA X 501      26.997  65.893  42.816  1.00  0.00
ATOM   4039  CA  ALA X 501      26.865  67.022  41.950  1.00  0.00
ATOM   4040  C   ALA X 501      28.224  66.780  41.323  1.00  0.00
ATOM   4041  O   ALA X 501      28.470  66.415  40.174  1.00  0.00
ATOM   4042  CB  ALA X 501      26.697  68.297  42.763  1.00  0.00
ATOM   4043  N   LEU X 502      29.279  66.987  42.108  1.00  0.00
ATOM   4044  CA  LEU X 502      30.531  66.830  41.323  1.00  0.00
ATOM   4045  C   LEU X 502      30.719  65.731  40.282  1.00  0.00
ATOM   4046  O   LEU X 502      31.260  65.819  39.181  1.00  0.00
ATOM   4047  CB  LEU X 502      31.720  66.586  42.254  1.00  0.00
ATOM   4048  CG  LEU X 502      31.864  67.548  43.436  1.00  0.00
ATOM   4049  CD1 LEU X 502      33.002  67.113  44.347  1.00  0.00
ATOM   4050  CD2 LEU X 502      32.159  68.958  42.948  1.00  0.00
ATOM   4051  N   SER X 503      30.249  64.524  40.582  1.00  0.00
ATOM   4052  CA  SER X 503      30.466  63.542  39.622  1.00  0.00
ATOM   4053  C   SER X 503      29.665  63.799  38.357  1.00  0.00
ATOM   4054  O   SER X 503      30.017  63.620  37.192  1.00  0.00
ATOM   4055  CB  SER X 503      30.059  62.168  40.159  1.00  0.00
ATOM   4056  OG  SER X 503      30.897  61.770  41.230  1.00  0.00
ATOM   4057  N   LYS X 504      28.434  64.276  38.514  1.00  0.00
ATOM   4058  CA  LYS X 504      27.679  64.519  37.338  1.00  0.00
ATOM   4059  C   LYS X 504      27.961  65.884  36.646  1.00  0.00
ATOM   4060  O   LYS X 504      27.598  66.251  35.530  1.00  0.00
ATOM   4061  CB  LYS X 504      26.181  64.504  37.650  1.00  0.00
ATOM   4062  CG  LYS X 504      25.651  63.148  38.086  1.00  0.00
ATOM   4063  CD  LYS X 504      24.162  63.207  38.386  1.00  0.00
ATOM   4064  CE  LYS X 504      23.631  61.849  38.814  1.00  0.00
ATOM   4065  NZ  LYS X 504      22.181  61.901  39.149  1.00  0.00
HETATM 4066  N   HSD X 505      28.677  66.811  37.293  1.00  0.00
HETATM 4067  CA  HSD X 505      29.107  67.843  36.336  1.00  0.00
HETATM 4068  C   HSD X 505      30.409  67.618  35.578  1.00  0.00
HETATM 4069  O   HSD X 505      30.776  68.151  34.532  1.00  0.00
HETATM 4070  CB  HSD X 505      29.307  69.183  37.047  1.00  0.00
HETATM 4071  CG  HSD X 505      28.041  69.780  37.577  1.00  0.00
HETATM 4072  HN  HSD X 505      28.842  66.748  38.225  1.00  0.00
HETATM 4073  HA  HSD X 505      28.349  67.954  35.640  1.00  0.00
HETATM 4074  HB1 HSD X 505      29.719  69.836  36.402  1.00  0.00
HETATM 4075  HB2 HSD X 505      29.942  69.053  37.817  1.00  0.00
HETATM 4076  CD2 HSD X 505      27.453  69.966  38.896  1.00  0.00
HETATM 4077  HD1 HSD X 505      27.122  70.402  35.770  1.00  0.00
HETATM 4078  HE1 HSD X 505      25.243  71.239  37.142  1.00  0.00
HETATM 4079  CE1 HSD X 505      26.067  70.787  37.520  1.00  0.00
HETATM 4080  ND1 HSD X 505      27.081  70.338  36.760  1.00  0.00
HETATM 4081  NE2 HSD X 505      26.283  70.568  38.802  1.00  0.00
HETATM 4082  HD2 HSD X 505      27.940  69.649  39.724  1.00  0.00
ATOM   4083  N   LEU X 506      31.264  66.743  36.097  1.00  0.00
ATOM   4084  CA  LEU X 506      32.565  66.376  35.585  1.00  0.00
ATOM   4085  C   LEU X 506      31.923  65.328  34.704  1.00  0.00
ATOM   4086  O   LEU X 506      32.134  64.117  34.722  1.00  0.00
ATOM   4087  CB  LEU X 506      33.473  65.899  36.721  1.00  0.00
ATOM   4088  CG  LEU X 506      33.713  66.892  37.859  1.00  0.00
ATOM   4089  CD1 LEU X 506      34.596  66.276  38.933  1.00  0.00
ATOM   4090  CD2 LEU X 506      34.398  68.148  37.342  1.00  0.00
ATOM   4091  N   PRO X 507      31.026  65.740  33.802  1.00  0.00
ATOM   4092  CA  PRO X 507      30.546  64.755  33.075  1.00  0.00
ATOM   4093  C   PRO X 507      29.818  63.508  32.576  1.00  0.00
ATOM   4094  O   PRO X 507      28.768  63.016  32.988  1.00  0.00
ATOM   4095  CB  PRO X 507      31.793  64.027  32.569  1.00  0.00
ATOM   4096  CG  PRO X 507      32.828  64.290  33.611  1.00  0.00
ATOM   4097  CD  PRO X 507      32.563  65.679  34.120  1.00  0.00
ATOM   4098  N   SER X 508      30.434  62.891  31.549  1.00  0.00
ATOM   4099  CA  SER X 508      30.176  61.802  30.867  1.00  0.00
ATOM   4100  C   SER X 508      29.861  60.899  32.021  1.00  0.00
ATOM   4101  O   SER X 508      30.412  59.834  32.294  1.00  0.00
ATOM   4102  CB  SER X 508      31.398  61.381  30.048  1.00  0.00
ATOM   4103  OG  SER X 508      31.720  62.358  29.073  1.00  0.00
ATOM   4104  N   SER X 509      28.894  61.257  32.853  1.00  0.00
ATOM   4105  CA  SER X 509      28.099  61.505  33.963  1.00  0.00
ATOM   4106  C   SER X 509      28.835  60.520  34.855  1.00  0.00
ATOM   4107  O   SER X 509      28.929  59.301  34.730  1.00  0.00
ATOM   4108  CB  SER X 509      26.636  61.175  33.659  1.00  0.00
ATOM   4109  OG  SER X 509      25.825  61.350  34.807  1.00  0.00
ATOM   4110  N   ASP X 510      29.457  61.018  35.900  1.00  0.00
ATOM   4111  CA  ASP X 510      30.079  60.330  36.911  1.00  0.00
ATOM   4112  C   ASP X 510      31.507  60.220  36.395  1.00  0.00
ATOM   4113  O   ASP X 510      32.501  60.817  36.806  1.00  0.00
ATOM   4114  CB  ASP X 510      29.421  58.964  37.113  1.00  0.00
ATOM   4115  CG  ASP X 510      28.049  59.066  37.748  1.00  0.00
ATOM   4116  OD1 ASP X 510      27.708  60.156  38.254  1.00  0.00
ATOM   4117  OD2 ASP X 510      27.314  58.056  37.741  1.00  0.00
ATOM   4118  N   SER X 511      31.746  59.398  35.386  1.00  0.00
ATOM   4119  CA  SER X 511      32.982  59.173  34.885  1.00  0.00
ATOM   4120  C   SER X 511      33.550  58.964  36.276  1.00  0.00
ATOM   4121  O   SER X 511      34.107  59.788  36.999  1.00  0.00
ATOM   4122  CB  SER X 511      33.473  60.392  34.101  1.00  0.00
ATOM   4123  OG  SER X 511      34.375  60.011  33.077  1.00  0.00
ATOM   4124  N   MET X 512      33.427  57.732  36.770  1.00  0.00
ATOM   4125  CA  MET X 512      33.959  58.049  38.306  1.00  0.00
ATOM   4126  C   MET X 512      32.671  57.896  39.133  1.00  0.00
ATOM   4127  O   MET X 512      32.048  58.769  39.735  1.00  0.00
ATOM   4128  CB  MET X 512      34.547  59.459  38.389  1.00  0.00
ATOM   4129  CG  MET X 512      35.109  59.818  39.755  1.00  0.00
ATOM   4130  SD  MET X 512      35.812  61.477  39.804  1.00  0.00
ATOM   4131  CE  MET X 512      34.327  62.476  39.745  1.00  0.00
ATOM   4132  N   SER X 513      32.158  56.659  39.214  1.00  0.00
ATOM   4133  CA  SER X 513      31.100  56.614  40.236  1.00  0.00
ATOM   4134  C   SER X 513      31.144  57.504  41.417  1.00  0.00
ATOM   4135  O   SER X 513      32.131  57.802  42.088  1.00  0.00
ATOM   4136  CB  SER X 513      31.021  55.221  40.864  1.00  0.00
ATOM   4137  OG  SER X 513      30.044  55.179  41.890  1.00  0.00
ATOM   4138  N   LEU X 514      29.967  58.025  41.769  1.00  0.00
ATOM   4139  CA  LEU X 514      29.796  58.711  43.073  1.00  0.00
ATOM   4140  C   LEU X 514      30.315  58.004  44.327  1.00  0.00
ATOM   4141  O   LEU X 514      30.742  58.515  45.361  1.00  0.00
ATOM   4142  CB  LEU X 514      28.313  58.957  43.358  1.00  0.00
ATOM   4143  CG  LEU X 514      27.472  59.466  42.185  1.00  0.00
ATOM   4144  CD1 LEU X 514      26.002  59.531  42.567  1.00  0.00
ATOM   4145  CD2 LEU X 514      27.918  60.859  41.769  1.00  0.00
ATOM   4146  N   LYS X 515      30.315  56.673  44.322  1.00  0.00
ATOM   4147  CA  LYS X 515      30.366  55.663  45.187  1.00  0.00
ATOM   4148  C   LYS X 515      31.883  55.551  45.318  1.00  0.00
ATOM   4149  O   LYS X 515      32.559  55.293  46.313  1.00  0.00
ATOM   4150  CB  LYS X 515      29.693  54.421  44.600  1.00  0.00
ATOM   4151  CG  LYS X 515      28.195  54.568  44.389  1.00  0.00
ATOM   4152  CD  LYS X 515      27.581  53.280  43.865  1.00  0.00
ATOM   4153  CE  LYS X 515      26.084  53.428  43.651  1.00  0.00
ATOM   4154  NZ  LYS X 515      25.491  52.219  43.016  1.00  0.00
ATOM   4155  N   VAL X 516      32.557  55.760  44.210  1.00  0.00
ATOM   4156  CA  VAL X 516      33.984  55.437  44.129  1.00  0.00
ATOM   4157  C   VAL X 516      34.574  56.679  44.757  1.00  0.00
ATOM   4158  O   VAL X 516      35.470  56.741  45.597  1.00  0.00
ATOM   4159  CB  VAL X 516      34.433  55.224  42.671  1.00  0.00
ATOM   4160  CG1 VAL X 516      35.939  55.024  42.601  1.00  0.00
ATOM   4161  CG2 VAL X 516      33.757  53.996  42.081  1.00  0.00
ATOM   4162  N   ASP X 517      34.108  57.849  44.395  1.00  0.00
ATOM   4163  CA  ASP X 517      34.652  59.050  44.966  1.00  0.00
ATOM   4164  C   ASP X 517      34.594  58.957  46.482  1.00  0.00
ATOM   4165  O   ASP X 517      35.522  58.924  47.289  1.00  0.00
ATOM   4166  CB  ASP X 517      33.851  60.271  44.510  1.00  0.00
ATOM   4167  CG  ASP X 517      34.100  60.622  43.056  1.00  0.00
ATOM   4168  OD1 ASP X 517      35.279  60.783  42.678  1.00  0.00
ATOM   4169  OD2 ASP X 517      33.116  60.735  42.296  1.00  0.00
ATOM   4170  N   VAL X 518      33.395  58.905  47.005  1.00  0.00
ATOM   4171  CA  VAL X 518      33.098  58.624  48.379  1.00  0.00
ATOM   4172  C   VAL X 518      34.050  57.674  49.016  1.00  0.00
ATOM   4173  O   VAL X 518      34.672  57.872  50.059  1.00  0.00
ATOM   4174  CB  VAL X 518      31.699  58.000  48.538  1.00  0.00
ATOM   4175  CG1 VAL X 518      31.483  57.535  49.970  1.00  0.00
ATOM   4176  CG2 VAL X 518      30.620  59.015  48.193  1.00  0.00
ATOM   4177  N   GLU X 519      34.290  56.498  48.461  1.00  0.00
ATOM   4178  CA  GLU X 519      35.247  55.556  49.072  1.00  0.00
ATOM   4179  C   GLU X 519      36.679  56.062  48.868  1.00  0.00
ATOM   4180  O   GLU X 519      37.658  55.803  49.567  1.00  0.00
ATOM   4181  CB  GLU X 519      35.119  54.172  48.433  1.00  0.00
ATOM   4182  CG  GLU X 519      33.831  53.444  48.780  1.00  0.00
ATOM   4183  CD  GLU X 519      33.697  52.119  48.057  1.00  0.00
ATOM   4184  OE1 GLU X 519      34.582  51.798  47.237  1.00  0.00
ATOM   4185  OE2 GLU X 519      32.707  51.400  48.312  1.00  0.00
ATOM   4186  N   ALA X 520      36.982  56.865  47.859  1.00  0.00
ATOM   4187  CA  ALA X 520      38.390  57.439  48.210  1.00  0.00
ATOM   4188  C   ALA X 520      38.520  58.529  49.276  1.00  0.00
ATOM   4189  O   ALA X 520      39.506  58.837  49.943  1.00  0.00
ATOM   4190  CB  ALA X 520      39.029  58.065  46.980  1.00  0.00
ATOM   4191  N   LEU X 521      37.440  59.242  49.521  1.00  0.00
ATOM   4192  CA  LEU X 521      37.415  60.315  50.446  1.00  0.00
ATOM   4193  C   LEU X 521      37.482  59.699  51.840  1.00  0.00
ATOM   4194  O   LEU X 521      38.118  60.103  52.813  1.00  0.00
ATOM   4195  CB  LEU X 521      36.130  61.129  50.287  1.00  0.00
ATOM   4196  CG  LEU X 521      35.996  61.941  48.997  1.00  0.00
ATOM   4197  CD1 LEU X 521      34.608  62.553  48.888  1.00  0.00
ATOM   4198  CD2 LEU X 521      37.017  63.068  48.963  1.00  0.00
ATOM   4199  N   GLU X 522      36.775  58.593  52.050  1.00  0.00
ATOM   4200  CA  GLU X 522      36.736  57.966  53.369  1.00  0.00
ATOM   4201  C   GLU X 522      38.158  57.495  53.669  1.00  0.00
ATOM   4202  O   GLU X 522      38.825  57.689  54.684  1.00  0.00
ATOM   4203  CB  GLU X 522      35.769  56.780  53.370  1.00  0.00
ATOM   4204  CG  GLU X 522      35.631  56.094  54.719  1.00  0.00
ATOM   4205  CD  GLU X 522      34.640  54.947  54.690  1.00  0.00
ATOM   4206  OE1 GLU X 522      34.051  54.697  53.617  1.00  0.00
ATOM   4207  OE2 GLU X 522      34.452  54.297  55.740  1.00  0.00
ATOM   4208  N   ASN X 523      38.771  56.789  52.741  1.00  0.00
ATOM   4209  CA  ASN X 523      40.094  56.326  53.003  1.00  0.00
ATOM   4210  C   ASN X 523      41.209  57.336  52.875  1.00  0.00
ATOM   4211  O   ASN X 523      42.415  57.103  52.925  1.00  0.00
ATOM   4212  CB  ASN X 523      40.468  55.198  52.039  1.00  0.00
ATOM   4213  CG  ASN X 523      39.702  53.919  52.314  1.00  0.00
ATOM   4214  OD1 ASN X 523      39.286  53.664  53.444  1.00  0.00
ATOM   4215  ND2 ASN X 523      39.514  53.109  51.279  1.00  0.00
ATOM   4216  N   SER X 524      40.929  58.617  52.689  1.00  0.00
ATOM   4217  CA  SER X 524      41.962  59.628  52.711  1.00  0.00
ATOM   4218  C   SER X 524      41.334  60.579  53.712  1.00  0.00
ATOM   4219  O   SER X 524      41.394  61.808  53.717  1.00  0.00
ATOM   4220  CB  SER X 524      42.157  60.226  51.316  1.00  0.00
ATOM   4221  OG  SER X 524      42.517  59.226  50.379  1.00  0.00
ATOM   4222  N   ALA X 525      40.636  60.059  54.707  1.00  0.00
ATOM   4223  CA  ALA X 525      40.328  61.555  55.532  1.00  0.00
ATOM   4224  C   ALA X 525      38.940  61.022  55.879  1.00  0.00
ATOM   4225  O   ALA X 525      37.952  60.940  55.152  1.00  0.00
ATOM   4226  CB  ALA X 525      40.439  62.725  54.567  1.00  0.00
ATOM   4227  N   GLY X 526      38.787  60.593  57.136  1.00  0.00
ATOM   4228  CA  GLY X 526      37.754  59.706  57.414  1.00  0.00
ATOM   4229  C   GLY X 526      36.877  60.923  57.663  1.00  0.00
ATOM   4230  O   GLY X 526      36.804  61.586  58.696  1.00  0.00
ATOM   4231  N   ALA X 527      36.086  61.354  56.686  1.00  0.00
ATOM   4232  CA  ALA X 527      35.138  62.412  57.008  1.00  0.00
ATOM   4233  C   ALA X 527      36.076  63.582  57.086  1.00  0.00
ATOM   4234  O   ALA X 527      36.536  64.225  56.143  1.00  0.00
ATOM   4235  CB  ALA X 527      34.429  62.108  58.319  1.00  0.00
ATOM   4236  N   THR X 528      36.466  63.986  58.286  1.00  0.00
ATOM   4237  CA  THR X 528      37.265  65.182  58.309  1.00  0.00
ATOM   4238  C   THR X 528      37.220  66.303  57.274  1.00  0.00
ATOM   4239  O   THR X 528      36.673  66.313  56.173  1.00  0.00
ATOM   4240  CB  THR X 528      38.770  64.857  58.264  1.00  0.00
ATOM   4241  OG1 THR X 528      39.087  64.225  57.017  1.00  0.00
ATOM   4242  CG2 THR X 528      39.146  63.919  59.401  1.00  0.00
ATOM   4243  N   TYR X 529      37.864  67.413  57.626  1.00  0.00
ATOM   4244  CA  TYR X 529      37.293  68.114  55.943  1.00  0.00
ATOM   4245  C   TYR X 529      38.565  68.900  56.255  1.00  0.00
ATOM   4246  O   TYR X 529      39.394  69.360  55.471  1.00  0.00
ATOM   4247  CB  TYR X 529      35.896  68.726  56.064  1.00  0.00
ATOM   4248  CG  TYR X 529      34.829  67.739  56.484  1.00  0.00
ATOM   4249  CD1 TYR X 529      34.490  67.586  57.822  1.00  0.00
ATOM   4250  CD2 TYR X 529      34.166  66.964  55.541  1.00  0.00
ATOM   4251  CE1 TYR X 529      33.516  66.687  58.215  1.00  0.00
ATOM   4252  CE2 TYR X 529      33.190  66.060  55.915  1.00  0.00
ATOM   4253  CZ  TYR X 529      32.869  65.927  57.265  1.00  0.00
ATOM   4254  OH  TYR X 529      31.899  65.031  57.654  1.00  0.00
ATOM   4255  N   ILE X 530      38.802  69.112  57.547  1.00  0.00
ATOM   4256  CA  ILE X 530      39.874  70.055  58.008  1.00  0.00
ATOM   4257  C   ILE X 530      41.100  69.411  58.629  1.00  0.00
ATOM   4258  O   ILE X 530      41.660  69.708  59.684  1.00  0.00
ATOM   4259  CB  ILE X 530      39.348  71.027  59.081  1.00  0.00
ATOM   4260  CG1 ILE X 530      38.224  71.894  58.509  1.00  0.00
ATOM   4261  CG2 ILE X 530      40.463  71.940  59.565  1.00  0.00
ATOM   4262  CD1 ILE X 530      37.676  72.907  59.490  1.00  0.00
ATOM   4263  N   ARG X 531      41.646  68.405  57.969  1.00  0.00
ATOM   4264  CA  ARG X 531      42.643  67.540  58.475  1.00  0.00
ATOM   4265  C   ARG X 531      43.768  67.702  57.426  1.00  0.00
ATOM   4266  O   ARG X 531      43.685  67.832  56.206  1.00  0.00
ATOM   4267  CB  ARG X 531      42.116  66.106  58.559  1.00  0.00
ATOM   4268  CG  ARG X 531      43.141  65.096  59.047  1.00  0.00
ATOM   4269  CD  ARG X 531      42.525  63.715  59.203  1.00  0.00
ATOM   4270  NE  ARG X 531      43.507  62.722  59.631  1.00  0.00
ATOM   4271  CZ  ARG X 531      43.213  61.461  59.931  1.00  0.00
ATOM   4272  NH1 ARG X 531      44.173  60.629  60.311  1.00  0.00
ATOM   4273  NH2 ARG X 531      41.960  61.035  59.849  1.00  0.00
ATOM   4274  N   LYS X 532      44.998  67.702  57.919  1.00  0.00
ATOM   4275  CA  LYS X 532      46.077  67.976  56.958  1.00  0.00
ATOM   4276  C   LYS X 532      46.966  66.849  57.464  1.00  0.00
ATOM   4277  O   LYS X 532      46.896  66.237  58.529  1.00  0.00
ATOM   4278  CB  LYS X 532      46.614  69.396  57.146  1.00  0.00
ATOM   4279  CG  LYS X 532      47.137  69.682  58.545  1.00  0.00
ATOM   4280  CD  LYS X 532      47.680  71.097  58.652  1.00  0.00
ATOM   4281  CE  LYS X 532      48.196  71.386  60.053  1.00  0.00
ATOM   4282  NZ  LYS X 532      48.776  72.753  60.161  1.00  0.00
ATOM   4283  N   LYS X 533      47.943  66.489  56.641  1.00  0.00
ATOM   4284  CA  LYS X 533      48.898  65.468  57.022  1.00  0.00
ATOM   4285  C   LYS X 533      50.160  66.276  57.274  1.00  0.00
ATOM   4286  O   LYS X 533      50.381  67.451  56.984  1.00  0.00
ATOM   4287  CB  LYS X 533      49.073  64.450  55.894  1.00  0.00
ATOM   4288  CG  LYS X 533      47.769  64.011  55.246  1.00  0.00
ATOM   4289  CD  LYS X 533      46.929  63.181  56.202  1.00  0.00
ATOM   4290  CE  LYS X 533      47.605  61.858  56.524  1.00  0.00
ATOM   4291  NZ  LYS X 533      46.730  60.972  57.340  1.00  0.00
ATOM   4292  N   GLY X 534      51.146  65.614  57.891  1.00  0.00
ATOM   4293  CA  GLY X 534      52.408  66.282  58.132  1.00  0.00
ATOM   4294  C   GLY X 534      52.945  66.955  56.872  1.00  0.00
ATOM   4295  O   GLY X 534      53.504  68.046  56.772  1.00  0.00
ATOM   4296  N   GLY X 535      52.789  66.277  55.735  1.00  0.00
ATOM   4297  CA  GLY X 535      53.232  66.511  54.514  1.00  0.00
ATOM   4298  C   GLY X 535      51.988  67.337  54.424  1.00  0.00
ATOM   4299  O   GLY X 535      51.145  67.527  55.298  1.00  0.00
ATOM   4300  N   LYS X 536      51.770  67.931  53.270  1.00  0.00
ATOM   4301  CA  LYS X 536      50.672  69.028  53.560  1.00  0.00
ATOM   4302  C   LYS X 536      49.497  68.546  52.705  1.00  0.00
ATOM   4303  O   LYS X 536      48.906  69.157  51.816  1.00  0.00
ATOM   4304  CB  LYS X 536      51.173  70.412  53.141  1.00  0.00
ATOM   4305  CG  LYS X 536      52.377  70.901  53.930  1.00  0.00
ATOM   4306  CD  LYS X 536      52.784  72.302  53.504  1.00  0.00
ATOM   4307  CE  LYS X 536      54.042  72.755  54.227  1.00  0.00
ATOM   4308  NZ  LYS X 536      54.465  74.118  53.804  1.00  0.00
ATOM   4309  N   VAL X 537      49.048  67.315  52.941  1.00  0.00
ATOM   4310  CA  VAL X 537      47.883  66.860  52.246  1.00  0.00
ATOM   4311  C   VAL X 537      46.703  67.558  52.881  1.00  0.00
ATOM   4312  O   VAL X 537      46.562  67.838  54.070  1.00  0.00
ATOM   4313  CB  VAL X 537      47.716  65.334  52.363  1.00  0.00
ATOM   4314  CG1 VAL X 537      46.398  64.893  51.745  1.00  0.00
ATOM   4315  CG2 VAL X 537      48.848  64.617  51.642  1.00  0.00
ATOM   4316  N   THR X 538      45.691  67.921  52.097  1.00  0.00
ATOM   4317  CA  THR X 538      44.633  68.648  52.677  1.00  0.00
ATOM   4318  C   THR X 538      43.532  67.938  53.453  1.00  0.00
ATOM   4319  O   THR X 538      43.467  66.752  53.770  1.00  0.00
ATOM   4320  CB  THR X 538      43.834  69.426  51.615  1.00  0.00
ATOM   4321  OG1 THR X 538      43.263  68.508  50.674  1.00  0.00
ATOM   4322  CG2 THR X 538      44.740  70.394  50.870  1.00  0.00
ATOM   4323  N   GLY X 539      42.508  68.641  53.852  1.00  0.00
ATOM   4324  CA  GLY X 539      40.943  67.987  53.455  1.00  0.00
ATOM   4325  C   GLY X 539      40.449  66.642  53.111  1.00  0.00
ATOM   4326  O   GLY X 539      41.086  65.594  53.194  1.00  0.00
ATOM   4327  N   ASP X 540      39.188  66.560  52.667  1.00  0.00
ATOM   4328  CA  ASP X 540      38.601  65.270  52.454  1.00  0.00
ATOM   4329  C   ASP X 540      39.345  64.420  51.423  1.00  0.00
ATOM   4330  O   ASP X 540      39.715  63.254  51.557  1.00  0.00
ATOM   4331  CB  ASP X 540      37.162  65.412  51.953  1.00  0.00
ATOM   4332  CG  ASP X 540      36.402  64.101  51.985  1.00  0.00
ATOM   4333  OD1 ASP X 540      36.941  63.115  52.531  1.00  0.00
ATOM   4334  OD2 ASP X 540      35.267  64.059  51.465  1.00  0.00
ATOM   4335  N   SER X 541      39.650  64.950  50.234  1.00  0.00
ATOM   4336  CA  SER X 541      40.553  63.766  49.591  1.00  0.00
ATOM   4337  C   SER X 541      41.730  64.609  50.002  1.00  0.00
ATOM   4338  O   SER X 541      41.933  65.784  49.703  1.00  0.00
ATOM   4339  CB  SER X 541      40.228  63.590  48.106  1.00  0.00
ATOM   4340  OG  SER X 541      41.083  62.632  47.507  1.00  0.00
ATOM   4341  N   GLN X 542      42.665  64.049  50.771  1.00  0.00
ATOM   4342  CA  GLN X 542      43.920  64.721  51.107  1.00  0.00
ATOM   4343  C   GLN X 542      44.820  65.191  49.979  1.00  0.00
ATOM   4344  O   GLN X 542      45.922  64.761  49.640  1.00  0.00
ATOM   4345  CB  GLN X 542      44.816  63.799  51.937  1.00  0.00
ATOM   4346  CG  GLN X 542      44.274  63.491  53.323  1.00  0.00
ATOM   4347  CD  GLN X 542      45.155  62.526  54.092  1.00  0.00
ATOM   4348  OE1 GLN X 542      46.161  62.041  53.573  1.00  0.00
ATOM   4349  NE2 GLN X 542      44.780  62.245  55.334  1.00  0.00
ATOM   4350  N   PRO X 543      44.327  66.204  49.280  1.00  0.00
ATOM   4351  CA  PRO X 543      44.972  66.765  48.089  1.00  0.00
ATOM   4352  C   PRO X 543      46.311  67.316  48.532  1.00  0.00
ATOM   4353  O   PRO X 543      46.759  67.414  49.673  1.00  0.00
ATOM   4354  CB  PRO X 543      44.000  67.849  47.618  1.00  0.00
ATOM   4355  CG  PRO X 543      43.252  68.240  48.848  1.00  0.00
ATOM   4356  CD  PRO X 543      43.136  66.993  49.679  1.00  0.00
ATOM   4357  N   LYS X 544      47.103  67.749  47.577  1.00  0.00
ATOM   4358  CA  LYS X 544      48.572  67.952  47.945  1.00  0.00
ATOM   4359  C   LYS X 544      48.456  69.295  47.239  1.00  0.00
ATOM   4360  O   LYS X 544      47.806  69.561  46.229  1.00  0.00
ATOM   4361  CB  LYS X 544      49.436  66.851  47.327  1.00  0.00
ATOM   4362  CG  LYS X 544      49.158  65.461  47.878  1.00  0.00
ATOM   4363  CD  LYS X 544      50.079  64.426  47.254  1.00  0.00
ATOM   4364  CE  LYS X 544      49.754  63.027  47.751  1.00  0.00
ATOM   4365  NZ  LYS X 544      50.648  62.001  47.146  1.00  0.00
ATOM   4366  N   GLU X 545      49.147  70.310  47.785  1.00  0.00
ATOM   4367  CA  GLU X 545      49.134  71.632  47.150  1.00  0.00
ATOM   4368  C   GLU X 545      49.559  71.557  45.681  1.00  0.00
ATOM   4369  O   GLU X 545      49.018  72.065  44.700  1.00  0.00
ATOM   4370  CB  GLU X 545      50.096  72.581  47.868  1.00  0.00
ATOM   4371  CG  GLU X 545      50.127  73.987  47.291  1.00  0.00
ATOM   4372  CD  GLU X 545      51.059  74.908  48.052  1.00  0.00
ATOM   4373  OE1 GLU X 545      51.655  74.456  49.053  1.00  0.00
ATOM   4374  OE2 GLU X 545      51.194  76.083  47.649  1.00  0.00
ATOM   4375  N   GLN X 546      50.658  70.852  45.431  1.00  0.00
ATOM   4376  CA  GLN X 546      51.182  70.692  44.117  1.00  0.00
ATOM   4377  C   GLN X 546      50.240  69.868  43.244  1.00  0.00
ATOM   4378  O   GLN X 546      50.089  69.910  42.024  1.00  0.00
ATOM   4379  CB  GLN X 546      52.534  69.977  44.163  1.00  0.00
ATOM   4380  CG  GLN X 546      53.656  70.808  44.762  1.00  0.00
ATOM   4381  CD  GLN X 546      54.964  70.046  44.848  1.00  0.00
ATOM   4382  OE1 GLN X 546      55.032  68.869  44.495  1.00  0.00
ATOM   4383  NE2 GLN X 546      56.008  70.717  45.320  1.00  0.00
ATOM   4384  N   GLY X 547      49.483  68.994  43.877  1.00  0.00
ATOM   4385  CA  GLY X 547      48.567  68.208  43.088  1.00  0.00
ATOM   4386  C   GLY X 547      47.372  69.051  42.703  1.00  0.00
ATOM   4387  O   GLY X 547      46.690  68.970  41.682  1.00  0.00
ATOM   4388  N   GLN X 548      47.013  69.992  43.571  1.00  0.00
ATOM   4389  CA  GLN X 548      45.842  70.798  43.372  1.00  0.00
ATOM   4390  C   GLN X 548      45.767  71.884  42.318  1.00  0.00
ATOM   4391  O   GLN X 548      44.824  72.643  42.102  1.00  0.00
ATOM   4392  CB  GLN X 548      45.502  71.573  44.647  1.00  0.00
ATOM   4393  CG  GLN X 548      46.501  72.664  44.995  1.00  0.00
ATOM   4394  CD  GLN X 548      46.170  73.363  46.299  1.00  0.00
ATOM   4395  OE1 GLN X 548      45.184  73.032  46.959  1.00  0.00
ATOM   4396  NE2 GLN X 548      46.995  74.333  46.675  1.00  0.00
ATOM   4397  N   GLY X 549      46.802  72.077  41.518  1.00  0.00
ATOM   4398  CA  GLY X 549      47.685  73.257  41.229  1.00  0.00
ATOM   4399  C   GLY X 549      47.806  72.621  39.888  1.00  0.00
ATOM   4400  O   GLY X 549      47.474  73.121  38.815  1.00  0.00
ATOM   4401  N   ASP X 550      48.314  71.403  39.794  1.00  0.00
ATOM   4402  CA  ASP X 550      48.337  70.738  38.533  1.00  0.00
ATOM   4403  C   ASP X 550      46.947  70.353  38.104  1.00  0.00
ATOM   4404  O   ASP X 550      46.536  70.226  36.952  1.00  0.00
ATOM   4405  CB  ASP X 550      49.182  69.465  38.614  1.00  0.00
ATOM   4406  CG  ASP X 550      50.668  69.757  38.687  1.00  0.00
ATOM   4407  OD1 ASP X 550      51.060  70.915  38.432  1.00  0.00
ATOM   4408  OD2 ASP X 550      51.441  68.827  39.001  1.00  0.00
ATOM   4409  N   LEU X 551      46.063  70.125  39.091  1.00  0.00
ATOM   4410  CA  LEU X 551      44.729  69.633  38.453  1.00  0.00
ATOM   4411  C   LEU X 551      43.974  70.848  37.926  1.00  0.00
ATOM   4412  O   LEU X 551      43.215  70.904  36.959  1.00  0.00
ATOM   4413  CB  LEU X 551      43.872  68.909  39.494  1.00  0.00
ATOM   4414  CG  LEU X 551      42.616  68.210  38.970  1.00  0.00
ATOM   4415  CD1 LEU X 551      42.980  67.153  37.939  1.00  0.00
ATOM   4416  CD2 LEU X 551      41.867  67.529  40.105  1.00  0.00
ATOM   4417  N   LYS X 552      44.143  71.997  38.574  1.00  0.00
ATOM   4418  CA  LYS X 552      43.433  73.150  38.169  1.00  0.00
ATOM   4419  C   LYS X 552      43.912  73.558  36.773  1.00  0.00
ATOM   4420  O   LYS X 552      43.237  73.916  35.809  1.00  0.00
ATOM   4421  CB  LYS X 552      43.680  74.302  39.146  1.00  0.00
ATOM   4422  CG  LYS X 552      42.937  75.581  38.797  1.00  0.00
ATOM   4423  CD  LYS X 552      43.156  76.652  39.852  1.00  0.00
ATOM   4424  CE  LYS X 552      44.588  77.162  39.832  1.00  0.00
ATOM   4425  NZ  LYS X 552      44.830  78.182  40.890  1.00  0.00
ATOM   4426  N   LYS X 553      45.214  73.528  36.554  1.00  0.00
ATOM   4427  CA  LYS X 553      45.712  73.877  35.285  1.00  0.00
ATOM   4428  C   LYS X 553      45.209  73.115  34.083  1.00  0.00
ATOM   4429  O   LYS X 553      45.039  73.543  32.942  1.00  0.00
ATOM   4430  CB  LYS X 553      47.230  73.696  35.237  1.00  0.00
ATOM   4431  CG  LYS X 553      48.003  74.709  36.066  1.00  0.00
ATOM   4432  CD  LYS X 553      49.501  74.466  35.978  1.00  0.00
ATOM   4433  CE  LYS X 553      50.274  75.476  36.811  1.00  0.00
ATOM   4434  NZ  LYS X 553      51.741  75.231  36.760  1.00  0.00
ATOM   4435  N   LYS X 554      44.906  71.845  34.235  1.00  0.00
ATOM   4436  CA  LYS X 554      44.699  70.771  33.414  1.00  0.00
ATOM   4437  C   LYS X 554      43.225  70.925  33.282  1.00  0.00
ATOM   4438  O   LYS X 554      42.597  70.911  32.224  1.00  0.00
ATOM   4439  CB  LYS X 554      45.155  69.480  34.096  1.00  0.00
ATOM   4440  CG  LYS X 554      44.979  68.233  33.245  1.00  0.00
ATOM   4441  CD  LYS X 554      45.544  67.005  33.940  1.00  0.00
ATOM   4442  CE  LYS X 554      45.441  65.773  33.056  1.00  0.00
ATOM   4443  NZ  LYS X 554      46.150  64.604  33.647  1.00  0.00
ATOM   4444  N   LYS X 555      42.488  71.095  34.392  1.00  0.00
ATOM   4445  CA  LYS X 555      40.982  71.351  33.876  1.00  0.00
ATOM   4446  C   LYS X 555      40.625  72.753  33.532  1.00  0.00
ATOM   4447  O   LYS X 555      39.581  73.106  32.985  1.00  0.00
ATOM   4448  CB  LYS X 555      39.971  70.931  34.945  1.00  0.00
ATOM   4449  CG  LYS X 555      38.533  71.305  34.620  1.00  0.00
ATOM   4450  CD  LYS X 555      37.592  70.905  35.744  1.00  0.00
ATOM   4451  CE  LYS X 555      37.638  71.909  36.886  1.00  0.00
ATOM   4452  NZ  LYS X 555      36.972  73.191  36.525  1.00  0.00
ATOM   4453  N   LYS X 556      41.420  73.767  33.791  1.00  0.00
ATOM   4454  CA  LYS X 556      41.178  75.112  33.709  1.00  0.00
ATOM   4455  C   LYS X 556      40.182  75.569  34.755  1.00  0.00
ATOM   4456  O   LYS X 556      39.285  76.402  34.642  1.00  0.00
ATOM   4457  CB  LYS X 556      40.609  75.471  32.335  1.00  0.00
ATOM   4458  CG  LYS X 556      41.508  75.086  31.171  1.00  0.00
ATOM   4459  CD  LYS X 556      40.965  75.617  29.855  1.00  0.00
ATOM   4460  CE  LYS X 556      41.831  75.183  28.684  1.00  0.00
ATOM   4461  NZ  LYS X 556      41.393  75.808  27.406  1.00  0.00
ATOM   4462  N   LYS X 557      40.283  75.007  35.941  1.00  0.00
ATOM   4463  CA  LYS X 557      39.374  75.253  37.051  1.00  0.00
ATOM   4464  C   LYS X 557      39.571  76.670  37.618  1.00  0.00
ATOM   4465  O   LYS X 557      40.523  77.132  38.244  1.00  0.00
ATOM   4466  CB  LYS X 557      39.620  74.248  38.178  1.00  0.00
ATOM   4467  CG  LYS X 557      39.751  74.879  39.555  1.00  0.00
ATOM   4468  CD  LYS X 557      39.935  73.821  40.631  1.00  0.00
ATOM   4469  CE  LYS X 557      40.173  74.455  41.992  1.00  0.00
ATOM   4470  NZ  LYS X 557      39.052  75.349  42.392  1.00  0.00
ATOM   4471  N   LYS X 558      38.581  77.513  37.403  1.00  0.00
ATOM   4472  CA  LYS X 558      38.619  78.919  37.794  1.00  0.00
ATOM   4473  C   LYS X 558      38.435  79.568  39.168  1.00  0.00
ATOM   4474  O   LYS X 558      38.849  80.667  39.533  1.00  0.00
ATOM   4475  CB  LYS X 558      37.541  79.711  37.051  1.00  0.00
ATOM   4476  CG  LYS X 558      37.771  79.818  35.553  1.00  0.00
ATOM   4477  CD  LYS X 558      36.659  80.605  34.878  1.00  0.00
ATOM   4478  CE  LYS X 558      36.903  80.735  33.383  1.00  0.00
ATOM   4479  NZ  LYS X 558      35.832  81.522  32.712  1.00  0.00
ATOM   4480  N   LYS X 559      37.756  78.907  40.108  1.00  0.00
ATOM   4481  CA  LYS X 559      38.566  79.950  41.485  1.00  0.00
ATOM   4482  C   LYS X 559      39.331  79.284  42.662  1.00  0.00
ATOM   4483  O   LYS X 559      38.856  78.871  43.719  1.00  0.00
ATOM   4484  CB  LYS X 559      37.514  80.793  42.208  1.00  0.00
ATOM   4485  CG  LYS X 559      36.839  81.832  41.327  1.00  0.00
ATOM   4486  CD  LYS X 559      35.916  82.728  42.138  1.00  0.00
ATOM   4487  CE  LYS X 559      35.209  83.740  41.250  1.00  0.00
ATOM   4488  NZ  LYS X 559      34.353  84.667  42.040  1.00  0.00
ATOM   4489  N   GLY X 560      40.689  79.133  42.521  1.00  0.00
ATOM   4490  CA  GLY X 560      41.492  78.230  43.252  1.00  0.00
ATOM   4491  C   GLY X 560      42.735  79.106  43.497  1.00  0.00
ATOM   4492  O   GLY X 560      43.764  79.182  42.827  1.00  0.00
ATOM   4493  N   LYS X 561      42.706  79.890  44.571  1.00  0.00
ATOM   4494  CA  LYS X 561      43.760  80.821  44.874  1.00  0.00
ATOM   4495  C   LYS X 561      44.764  80.397  45.914  1.00  0.00
ATOM   4496  O   LYS X 561      45.777  81.010  46.246  1.00  0.00
ATOM   4497  CB  LYS X 561      43.179  82.137  45.396  1.00  0.00
ATOM   4498  CG  LYS X 561      42.345  82.894  44.376  1.00  0.00
ATOM   4499  CD  LYS X 561      41.784  84.178  44.965  1.00  0.00
ATOM   4500  CE  LYS X 561      40.956  84.940  43.943  1.00  0.00
ATOM   4501  NZ  LYS X 561      40.465  86.238  44.482  1.00  0.00
ATOM   4502  N   LEU X 562      44.547  79.235  46.555  1.00  0.00
ATOM   4503  CA  LEU X 562      45.404  78.934  47.614  1.00  0.00
ATOM   4504  C   LEU X 562      45.278  77.464  48.019  1.00  0.00
ATOM   4505  O   LEU X 562      44.371  76.681  47.742  1.00  0.00
ATOM   4506  CB  LEU X 562      45.072  79.796  48.834  1.00  0.00
ATOM   4507  CG  LEU X 562      45.900  81.072  49.007  1.00  0.00
ATOM   4508  CD1 LEU X 562      45.281  82.223  48.229  1.00  0.00
ATOM   4509  CD2 LEU X 562      45.969  81.472  50.473  1.00  0.00
ATOM   4510  N   PRO X 563      46.255  76.946  48.760  1.00  0.00
ATOM   4511  CA  PRO X 563      46.069  75.687  49.412  1.00  0.00
ATOM   4512  C   PRO X 563      45.388  76.205  50.667  1.00  0.00
ATOM   4513  O   PRO X 563      45.789  77.060  51.455  1.00  0.00
ATOM   4514  CB  PRO X 563      47.489  75.143  49.578  1.00  0.00
ATOM   4515  CG  PRO X 563      48.344  76.359  49.697  1.00  0.00
ATOM   4516  CD  PRO X 563      47.668  77.425  48.881  1.00  0.00
ATOM   4517  N   LYS X 564      44.210  75.665  50.946  1.00  0.00
ATOM   4518  CA  LYS X 564      44.109  77.238  52.233  1.00  0.00
ATOM   4519  C   LYS X 564      42.657  76.904  51.885  1.00  0.00
ATOM   4520  O   LYS X 564      41.764  76.529  52.643  1.00  0.00
ATOM   4521  CB  LYS X 564      44.846  78.449  51.658  1.00  0.00
ATOM   4522  CG  LYS X 564      44.883  79.652  52.587  1.00  0.00
ATOM   4523  CD  LYS X 564      45.797  79.403  53.776  1.00  0.00
ATOM   4524  CE  LYS X 564      45.917  80.641  54.649  1.00  0.00
ATOM   4525  NZ  LYS X 564      46.794  80.406  55.829  1.00  0.00
ATOM   4526  N   ASN X 565      42.305  77.032  50.604  1.00  0.00
ATOM   4527  CA  ASN X 565      41.000  76.728  50.132  1.00  0.00
ATOM   4528  C   ASN X 565      40.689  75.224  50.039  1.00  0.00
ATOM   4529  O   ASN X 565      39.583  74.697  49.936  1.00  0.00
ATOM   4530  CB  ASN X 565      40.792  77.297  48.727  1.00  0.00
ATOM   4531  CG  ASN X 565      40.655  78.807  48.725  1.00  0.00
ATOM   4532  OD1 ASN X 565      40.341  79.413  49.749  1.00  0.00
ATOM   4533  ND2 ASN X 565      40.892  79.420  47.571  1.00  0.00
ATOM   4534  N   TYR X 566      41.710  74.355  50.069  1.00  0.00
ATOM   4535  CA  TYR X 566      41.648  72.970  50.111  1.00  0.00
ATOM   4536  C   TYR X 566      41.643  72.573  51.576  1.00  0.00
ATOM   4537  O   TYR X 566      41.848  71.459  52.056  1.00  0.00
ATOM   4538  CB  TYR X 566      42.857  72.358  49.400  1.00  0.00
ATOM   4539  CG  TYR X 566      42.969  72.742  47.942  1.00  0.00
ATOM   4540  CD1 TYR X 566      43.229  74.055  47.570  1.00  0.00
ATOM   4541  CD2 TYR X 566      42.814  71.790  46.942  1.00  0.00
ATOM   4542  CE1 TYR X 566      43.334  74.414  46.240  1.00  0.00
ATOM   4543  CE2 TYR X 566      42.915  72.132  45.607  1.00  0.00
ATOM   4544  CZ  TYR X 566      43.178  73.457  45.261  1.00  0.00
ATOM   4545  OH  TYR X 566      43.281  73.812  43.936  1.00  0.00
ATOM   4546  N   ASP X 567      41.386  73.548  52.451  1.00  0.00
ATOM   4547  CA  ASP X 567      41.509  73.433  53.831  1.00  0.00
ATOM   4548  C   ASP X 567      40.130  74.111  53.888  1.00  0.00
ATOM   4549  O   ASP X 567      39.762  75.140  53.324  1.00  0.00
ATOM   4550  CB  ASP X 567      42.745  74.189  54.324  1.00  0.00
ATOM   4551  CG  ASP X 567      42.996  73.991  55.806  1.00  0.00
ATOM   4552  OD1 ASP X 567      42.154  73.352  56.471  1.00  0.00
ATOM   4553  OD2 ASP X 567      44.035  74.476  56.302  1.00  0.00
ATOM   4554  N   PRO X 568      39.199  73.535  54.633  1.00  0.00
ATOM   4555  CA  PRO X 568      38.018  74.205  54.826  1.00  0.00
ATOM   4556  C   PRO X 568      37.634  75.192  55.915  1.00  0.00
ATOM   4557  O   PRO X 568      37.269  74.961  57.066  1.00  0.00
ATOM   4558  CB  PRO X 568      36.984  73.090  55.001  1.00  0.00
ATOM   4559  CG  PRO X 568      37.768  71.933  55.524  1.00  0.00
ATOM   4560  CD  PRO X 568      39.171  72.117  55.017  1.00  0.00
ATOM   4561  N   LYS X 569      37.692  76.459  55.612  1.00  0.00
ATOM   4562  CA  LYS X 569      37.170  77.440  56.444  1.00  0.00
ATOM   4563  C   LYS X 569      36.537  78.336  55.388  1.00  0.00
ATOM   4564  O   LYS X 569      37.102  79.092  54.599  1.00  0.00
ATOM   4565  CB  LYS X 569      38.286  78.113  57.245  1.00  0.00
ATOM   4566  CG  LYS X 569      37.795  79.140  58.252  1.00  0.00
ATOM   4567  CD  LYS X 569      38.928  79.626  59.142  1.00  0.00
ATOM   4568  CE  LYS X 569      38.411  80.535  60.246  1.00  0.00
ATOM   4569  NZ  LYS X 569      39.499  80.961  61.169  1.00  0.00
ATOM   4570  N   VAL X 570      35.215  78.308  55.298  1.00  0.00
ATOM   4571  CA  VAL X 570      34.719  79.207  54.353  1.00  0.00
ATOM   4572  C   VAL X 570      34.435  78.534  53.013  1.00  0.00
ATOM   4573  O   VAL X 570      33.422  77.934  52.660  1.00  0.00
ATOM   4574  CB  VAL X 570      35.716  80.349  54.082  1.00  0.00
ATOM   4575  CG1 VAL X 570      35.053  81.456  53.279  1.00  0.00
ATOM   4576  CG2 VAL X 570      36.219  80.939  55.390  1.00  0.00
ATOM   4577  N   THR X 571      35.397  78.599  52.107  1.00  0.00
ATOM   4578  CA  THR X 571      34.917  78.042  50.819  1.00  0.00
ATOM   4579  C   THR X 571      34.026  77.503  49.736  1.00  0.00
ATOM   4580  O   THR X 571      33.257  78.134  49.012  1.00  0.00
ATOM   4581  CB  THR X 571      35.572  76.682  50.513  1.00  0.00
ATOM   4582  OG1 THR X 571      35.234  75.743  51.541  1.00  0.00
ATOM   4583  CG2 THR X 571      37.085  76.822  50.452  1.00  0.00
ATOM   4584  N   PRO X 572      34.077  76.191  49.539  1.00  0.00
ATOM   4585  CA  PRO X 572      33.303  75.576  48.588  1.00  0.00
ATOM   4586  C   PRO X 572      34.682  74.970  48.304  1.00  0.00
ATOM   4587  O   PRO X 572      35.187  73.962  48.795  1.00  0.00
ATOM   4588  CB  PRO X 572      32.749  76.734  47.756  1.00  0.00
ATOM   4589  CG  PRO X 572      32.767  77.903  48.683  1.00  0.00
ATOM   4590  CD  PRO X 572      34.003  77.749  49.524  1.00  0.00
ATOM   4591  N   ASP X 573      35.439  75.609  47.415  1.00  0.00
ATOM   4592  CA  ASP X 573      36.628  74.725  46.961  1.00  0.00
ATOM   4593  C   ASP X 573      37.222  73.324  47.202  1.00  0.00
ATOM   4594  O   ASP X 573      37.753  72.575  46.384  1.00  0.00
ATOM   4595  CB  ASP X 573      37.958  75.399  47.304  1.00  0.00
ATOM   4596  CG  ASP X 573      38.175  76.686  46.532  1.00  0.00
ATOM   4597  OD1 ASP X 573      38.011  76.671  45.294  1.00  0.00
ATOM   4598  OD2 ASP X 573      38.509  77.709  47.166  1.00  0.00
ATOM   4599  N   PRO X 574      37.196  72.795  48.395  1.00  0.00
ATOM   4600  CA  PRO X 574      37.632  71.444  48.566  1.00  0.00
ATOM   4601  C   PRO X 574      36.648  70.463  47.934  1.00  0.00
ATOM   4602  O   PRO X 574      36.861  69.307  47.569  1.00  0.00
ATOM   4603  CB  PRO X 574      37.700  71.266  50.084  1.00  0.00
ATOM   4604  CG  PRO X 574      36.739  72.273  50.622  1.00  0.00
ATOM   4605  CD  PRO X 574      36.818  73.458  49.701  1.00  0.00
ATOM   4606  N   GLU X 575      35.406  70.884  47.744  1.00  0.00
ATOM   4607  CA  GLU X 575      34.462  70.019  47.165  1.00  0.00
ATOM   4608  C   GLU X 575      34.414  69.985  45.658  1.00  0.00
ATOM   4609  O   GLU X 575      33.640  69.334  44.959  1.00  0.00
ATOM   4610  CB  GLU X 575      33.046  70.400  47.603  1.00  0.00
ATOM   4611  CG  GLU X 575      32.821  70.328  49.105  1.00  0.00
ATOM   4612  CD  GLU X 575      33.069  68.941  49.665  1.00  0.00
ATOM   4613  OE1 GLU X 575      32.501  67.970  49.122  1.00  0.00
ATOM   4614  OE2 GLU X 575      33.832  68.825  50.647  1.00  0.00
ATOM   4615  N   ARG X 576      35.288  70.728  44.984  1.00  0.00
ATOM   4616  CA  ARG X 576      35.436  70.542  43.516  1.00  0.00
ATOM   4617  C   ARG X 576      36.512  69.475  43.298  1.00  0.00
ATOM   4618  O   ARG X 576      36.369  68.253  43.262  1.00  0.00
ATOM   4619  CB  ARG X 576      35.855  71.854  42.849  1.00  0.00
ATOM   4620  CG  ARG X 576      34.838  72.974  42.990  1.00  0.00
ATOM   4621  CD  ARG X 576      33.617  72.725  42.121  1.00  0.00
ATOM   4622  NE  ARG X 576      32.651  73.817  42.207  1.00  0.00
ATOM   4623  CZ  ARG X 576      31.480  73.831  41.578  1.00  0.00
ATOM   4624  NH1 ARG X 576      30.666  74.868  41.715  1.00  0.00
ATOM   4625  NH2 ARG X 576      31.127  72.807  40.812  1.00  0.00
ATOM   4626  N   TRP X 577      37.761  69.893  43.122  1.00  0.00
ATOM   4627  CA  TRP X 577      39.054  69.469  43.330  1.00  0.00
ATOM   4628  C   TRP X 577      39.475  68.242  44.124  1.00  0.00
ATOM   4629  O   TRP X 577      40.012  68.209  45.230  1.00  0.00
ATOM   4630  CB  TRP X 577      39.860  70.546  44.059  1.00  0.00
ATOM   4631  CG  TRP X 577      41.284  70.157  44.317  1.00  0.00
ATOM   4632  CD1 TRP X 577      42.337  70.285  43.458  1.00  0.00
ATOM   4633  CD2 TRP X 577      41.811  69.577  45.517  1.00  0.00
ATOM   4634  NE1 TRP X 577      43.488  69.820  44.047  1.00  0.00
ATOM   4635  CE2 TRP X 577      43.191  69.380  45.313  1.00  0.00
ATOM   4636  CE3 TRP X 577      41.252  69.205  46.743  1.00  0.00
ATOM   4637  CZ2 TRP X 577      44.019  68.828  46.288  1.00  0.00
ATOM   4638  CZ3 TRP X 577      42.076  68.658  47.707  1.00  0.00
ATOM   4639  CH2 TRP X 577      43.444  68.473  47.478  1.00  0.00
ATOM   4640  N   LEU X 578      39.222  67.056  43.534  1.00  0.00
ATOM   4641  CA  LEU X 578      39.324  66.016  44.724  1.00  0.00
ATOM   4642  C   LEU X 578      38.708  65.020  43.759  1.00  0.00
ATOM   4643  O   LEU X 578      39.275  64.150  43.100  1.00  0.00
ATOM   4644  CB  LEU X 578      38.513  66.499  45.928  1.00  0.00
ATOM   4645  CG  LEU X 578      38.536  65.598  47.165  1.00  0.00
ATOM   4646  CD1 LEU X 578      39.945  65.493  47.728  1.00  0.00
ATOM   4647  CD2 LEU X 578      37.630  66.156  48.253  1.00  0.00
ATOM   4648  N   PRO X 579      37.397  65.091  43.603  1.00  0.00
ATOM   4649  CA  PRO X 579      36.923  64.131  42.606  1.00  0.00
ATOM   4650  C   PRO X 579      37.446  64.188  41.173  1.00  0.00
ATOM   4651  O   PRO X 579      37.190  63.417  40.249  1.00  0.00
ATOM   4652  CB  PRO X 579      35.413  64.372  42.549  1.00  0.00
ATOM   4653  CG  PRO X 579      35.097  65.070  43.829  1.00  0.00
ATOM   4654  CD  PRO X 579      36.308  65.896  44.163  1.00  0.00
ATOM   4655  N   MET X 580      38.277  65.177  40.856  1.00  0.00
ATOM   4656  CA  MET X 580      38.524  66.052  39.749  1.00  0.00
ATOM   4657  C   MET X 580      39.790  65.290  39.360  1.00  0.00
ATOM   4658  O   MET X 580      40.074  64.812  38.263  1.00  0.00
ATOM   4659  CB  MET X 580      38.698  67.493  40.233  1.00  0.00
ATOM   4660  CG  MET X 580      38.898  68.503  39.116  1.00  0.00
ATOM   4661  SD  MET X 580      39.042  70.194  39.724  1.00  0.00
ATOM   4662  CE  MET X 580      37.343  70.539  40.173  1.00  0.00
ATOM   4663  N   ARG X 581      40.711  65.107  40.297  1.00  0.00
ATOM   4664  CA  ARG X 581      41.992  64.646  40.403  1.00  0.00
ATOM   4665  C   ARG X 581      41.915  63.152  40.171  1.00  0.00
ATOM   4666  O   ARG X 581      42.775  62.428  39.671  1.00  0.00
ATOM   4667  CB  ARG X 581      42.558  64.951  41.791  1.00  0.00
ATOM   4668  CG  ARG X 581      44.020  64.573  41.962  1.00  0.00
ATOM   4669  CD  ARG X 581      44.566  65.065  43.293  1.00  0.00
ATOM   4670  NE  ARG X 581      45.969  64.702  43.477  1.00  0.00
ATOM   4671  CZ  ARG X 581      46.654  64.910  44.597  1.00  0.00
ATOM   4672  NH1 ARG X 581      47.927  64.547  44.673  1.00  0.00
ATOM   4673  NH2 ARG X 581      46.065  65.482  45.638  1.00  0.00
ATOM   4674  N   GLU X 582      40.812  62.522  40.535  1.00  0.00
ATOM   4675  CA  GLU X 582      40.552  61.202  40.503  1.00  0.00
ATOM   4676  C   GLU X 582      39.975  60.792  39.152  1.00  0.00
ATOM   4677  O   GLU X 582      39.858  59.655  38.697  1.00  0.00
ATOM   4678  CB  GLU X 582      39.539  60.829  41.588  1.00  0.00
ATOM   4679  CG  GLU X 582      40.052  61.017  43.006  1.00  0.00
ATOM   4680  CD  GLU X 582      39.015  60.659  44.053  1.00  0.00
ATOM   4681  OE1 GLU X 582      37.868  60.346  43.670  1.00  0.00
ATOM   4682  OE2 GLU X 582      39.350  60.690  45.255  1.00  0.00
ATOM   4683  N   ARG X 583      39.541  61.769  38.356  1.00  0.00
ATOM   4684  CA  ARG X 583      38.786  61.759  37.191  1.00  0.00
ATOM   4685  C   ARG X 583      39.912  61.726  36.172  1.00  0.00
ATOM   4686  O   ARG X 583      40.022  61.015  35.174  1.00  0.00
ATOM   4687  CB  ARG X 583      37.910  63.011  37.109  1.00  0.00
ATOM   4688  CG  ARG X 583      37.001  63.054  35.892  1.00  0.00
ATOM   4689  CD  ARG X 583      36.177  64.331  35.863  1.00  0.00
ATOM   4690  NE  ARG X 583      37.009  65.514  35.655  1.00  0.00
ATOM   4691  CZ  ARG X 583      37.477  65.900  34.473  1.00  0.00
ATOM   4692  NH1 ARG X 583      38.226  66.990  34.380  1.00  0.00
ATOM   4693  NH2 ARG X 583      37.194  65.196  33.386  1.00  0.00
ATOM   4694  N   SER X 584      40.900  62.573  36.389  1.00  0.00
ATOM   4695  CA  SER X 584      42.041  62.729  35.611  1.00  0.00
ATOM   4696  C   SER X 584      42.781  61.406  35.687  1.00  0.00
ATOM   4697  O   SER X 584      43.240  60.755  34.749  1.00  0.00
ATOM   4698  CB  SER X 584      42.908  63.867  36.154  1.00  0.00
ATOM   4699  OG  SER X 584      42.256  65.117  36.011  1.00  0.00
ATOM   4700  N   TYR X 585      42.973  60.861  36.886  1.00  0.00
ATOM   4701  CA  TYR X 585      43.624  59.523  36.946  1.00  0.00
ATOM   4702  C   TYR X 585      42.300  58.750  36.984  1.00  0.00
ATOM   4703  O   TYR X 585      41.645  58.368  37.953  1.00  0.00
ATOM   4704  CB  TYR X 585      44.505  59.411  38.192  1.00  0.00
ATOM   4705  CG  TYR X 585      45.668  60.377  38.208  1.00  0.00
ATOM   4706  CD1 TYR X 585      45.583  61.581  38.896  1.00  0.00
ATOM   4707  CD2 TYR X 585      46.847  60.083  37.536  1.00  0.00
ATOM   4708  CE1 TYR X 585      46.640  62.470  38.917  1.00  0.00
ATOM   4709  CE2 TYR X 585      47.915  60.960  37.546  1.00  0.00
ATOM   4710  CZ  TYR X 585      47.803  62.161  38.244  1.00  0.00
ATOM   4711  OH  TYR X 585      48.857  63.045  38.263  1.00  0.00
ATOM   4712  N   TYR X 586      41.806  58.460  35.797  1.00  0.00
ATOM   4713  CA  TYR X 586      40.401  58.030  35.729  1.00  0.00
ATOM   4714  C   TYR X 586      39.803  56.839  36.484  1.00  0.00
ATOM   4715  O   TYR X 586      40.257  55.705  36.621  1.00  0.00
ATOM   4716  CB  TYR X 586      40.021  57.664  34.293  1.00  0.00
ATOM   4717  CG  TYR X 586      39.139  58.686  33.612  1.00  0.00
ATOM   4718  CD1 TYR X 586      39.671  59.868  33.117  1.00  0.00
ATOM   4719  CD2 TYR X 586      37.775  58.464  33.469  1.00  0.00
ATOM   4720  CE1 TYR X 586      38.872  60.808  32.494  1.00  0.00
ATOM   4721  CE2 TYR X 586      36.960  59.392  32.849  1.00  0.00
ATOM   4722  CZ  TYR X 586      37.522  60.572  32.360  1.00  0.00
ATOM   4723  OH  TYR X 586      36.724  61.505  31.740  1.00  0.00
ATOM   4724  N   ARG X 587      38.639  57.058  37.069  1.00  0.00
ATOM   4725  CA  ARG X 587      37.946  56.026  37.583  1.00  0.00
ATOM   4726  C   ARG X 587      37.279  55.099  36.575  1.00  0.00
ATOM   4727  O   ARG X 587      37.303  55.188  35.348  1.00  0.00
ATOM   4728  CB  ARG X 587      36.816  56.534  38.481  1.00  0.00
ATOM   4729  CG  ARG X 587      37.291  57.303  39.702  1.00  0.00
ATOM   4730  CD  ARG X 587      37.970  56.384  40.704  1.00  0.00
ATOM   4731  NE  ARG X 587      38.405  57.102  41.900  1.00  0.00
ATOM   4732  CZ  ARG X 587      39.099  56.553  42.891  1.00  0.00
ATOM   4733  NH1 ARG X 587      39.451  57.284  43.939  1.00  0.00
ATOM   4734  NH2 ARG X 587      39.441  55.273  42.831  1.00  0.00
ATOM   4735  N   GLY X 588      36.584  54.065  37.056  1.00  0.00
ATOM   4736  CA  GLY X 588      35.604  53.446  36.255  1.00  0.00
ATOM   4737  C   GLY X 588      34.372  53.837  35.490  1.00  0.00
ATOM   4738  O   GLY X 588      33.324  53.197  35.418  1.00  0.00
ATOM   4739  N   ARG X 589      34.376  54.983  34.810  1.00  0.00
ATOM   4740  CA  ARG X 589      33.226  55.257  33.999  1.00  0.00
ATOM   4741  C   ARG X 589      32.962  54.223  32.925  1.00  0.00
ATOM   4742  O   ARG X 589      33.779  53.630  32.222  1.00  0.00
ATOM   4743  CB  ARG X 589      33.385  56.598  33.280  1.00  0.00
ATOM   4744  CG  ARG X 589      32.201  56.977  32.405  1.00  0.00
ATOM   4745  CD  ARG X 589      30.966  57.265  33.243  1.00  0.00
ATOM   4746  NE  ARG X 589      29.823  57.650  32.418  1.00  0.00
ATOM   4747  CZ  ARG X 589      28.580  57.773  32.874  1.00  0.00
ATOM   4748  NH1 ARG X 589      27.604  58.128  32.049  1.00  0.00
ATOM   4749  NH2 ARG X 589      28.317  57.542  34.152  1.00  0.00
ATOM   4750  N   LYS X 590      31.682  53.927  32.725  1.00  0.00
ATOM   4751  CA  LYS X 590      31.297  52.923  31.775  1.00  0.00
ATOM   4752  C   LYS X 590      31.450  53.241  30.294  1.00  0.00
ATOM   4753  O   LYS X 590      31.462  52.450  29.352  1.00  0.00
ATOM   4754  CB  LYS X 590      29.817  52.572  31.937  1.00  0.00
ATOM   4755  CG  LYS X 590      29.370  52.415  33.382  1.00  0.00
ATOM   4756  CD  LYS X 590      27.887  52.098  33.470  1.00  0.00
ATOM   4757  CE  LYS X 590      27.447  51.908  34.912  1.00  0.00
ATOM   4758  NZ  LYS X 590      25.992  51.611  35.015  1.00  0.00
ATOM   4759  N   LYS X 591      31.588  54.518  29.953  1.00  0.00
ATOM   4760  CA  LYS X 591      31.794  54.806  28.541  1.00  0.00
ATOM   4761  C   LYS X 591      33.213  54.433  28.132  1.00  0.00
ATOM   4762  O   LYS X 591      33.585  53.964  27.057  1.00  0.00
ATOM   4763  CB  LYS X 591      31.580  56.295  28.261  1.00  0.00
ATOM   4764  CG  LYS X 591      30.133  56.746  28.372  1.00  0.00
ATOM   4765  CD  LYS X 591      29.993  58.230  28.077  1.00  0.00
ATOM   4766  CE  LYS X 591      28.551  58.688  28.221  1.00  0.00
ATOM   4767  NZ  LYS X 591      28.402  60.146  27.959  1.00  0.00
ATOM   4768  N   GLY X 592      34.185  54.620  29.010  1.00  0.00
ATOM   4769  CA  GLY X 592      35.491  54.427  28.685  1.00  0.00
ATOM   4770  C   GLY X 592      35.944  55.743  28.046  1.00  0.00
ATOM   4771  O   GLY X 592      36.780  56.546  28.459  1.00  0.00
ATOM   4772  N   LYS X 593      35.360  56.065  26.895  1.00  0.00
ATOM   4773  CA  LYS X 593      35.590  57.140  26.130  1.00  0.00
ATOM   4774  C   LYS X 593      37.036  57.301  25.687  1.00  0.00
ATOM   4775  O   LYS X 593      37.454  57.740  24.617  1.00  0.00
ATOM   4776  CB  LYS X 593      35.226  58.421  26.883  1.00  0.00
ATOM   4777  CG  LYS X 593      35.395  59.691  26.065  1.00  0.00
ATOM   4778  CD  LYS X 593      34.972  60.918  26.856  1.00  0.00
ATOM   4779  CE  LYS X 593      35.148  62.189  26.041  1.00  0.00
ATOM   4780  NZ  LYS X 593      34.724  63.398  26.799  1.00  0.00
ATOM   4781  N   LYS X 594      37.976  56.930  26.543  1.00  0.00
ATOM   4782  CA  LYS X 594      39.292  56.997  26.200  1.00  0.00
ATOM   4783  C   LYS X 594      40.471  57.695  26.852  1.00  0.00
ATOM   4784  O   LYS X 594      41.050  57.369  27.888  1.00  0.00
ATOM   4785  CB  LYS X 594      39.454  57.629  24.816  1.00  0.00
ATOM   4786  CG  LYS X 594      40.842  57.467  24.218  1.00  0.00
ATOM   4787  CD  LYS X 594      40.936  58.127  22.853  1.00  0.00
ATOM   4788  CE  LYS X 594      42.320  57.954  22.249  1.00  0.00
ATOM   4789  NZ  LYS X 594      42.424  58.586  20.905  1.00  0.00
ATOM   4790  N   LYS X 595      40.961  58.783  26.271  1.00  0.00
ATOM   4791  CA  LYS X 595      42.073  59.240  27.051  1.00  0.00
ATOM   4792  C   LYS X 595      42.705  59.383  28.437  1.00  0.00
ATOM   4793  O   LYS X 595      43.901  59.511  28.693  1.00  0.00
ATOM   4794  CB  LYS X 595      42.261  60.749  26.883  1.00  0.00
ATOM   4795  CG  LYS X 595      42.713  61.168  25.494  1.00  0.00
ATOM   4796  CD  LYS X 595      42.884  62.675  25.400  1.00  0.00
ATOM   4797  CE  LYS X 595      43.320  63.095  24.006  1.00  0.00
ATOM   4798  NZ  LYS X 595      43.476  64.572  23.894  1.00  0.00
ATOM   4799  N   ASP X 596      41.914  59.375  29.519  1.00  0.00
ATOM   4800  CA  ASP X 596      40.828  59.299  30.550  1.00  0.00
ATOM   4801  C   ASP X 596      41.889  58.395  31.157  1.00  0.00
ATOM   4802  O   ASP X 596      41.690  57.477  31.951  1.00  0.00
ATOM   4803  CB  ASP X 596      39.543  58.740  29.935  1.00  0.00
ATOM   4804  CG  ASP X 596      38.866  59.726  29.004  1.00  0.00
ATOM   4805  OD1 ASP X 596      39.248  60.915  29.018  1.00  0.00
ATOM   4806  OD2 ASP X 596      37.952  59.311  28.261  1.00  0.00
ATOM   4807  N   GLN X 597      43.186  58.581  30.822  1.00  0.00
ATOM   4808  CA  GLN X 597      44.120  57.810  31.598  1.00  0.00
ATOM   4809  C   GLN X 597      44.225  56.302  31.733  1.00  0.00
ATOM   4810  O   GLN X 597      44.779  55.512  30.970  1.00  0.00
ATOM   4811  CB  GLN X 597      44.001  58.160  33.083  1.00  0.00
ATOM   4812  CG  GLN X 597      44.883  59.318  33.520  1.00  0.00
ATOM   4813  CD  GLN X 597      46.360  59.014  33.373  1.00  0.00
ATOM   4814  OE1 GLN X 597      46.824  57.939  33.756  1.00  0.00
ATOM   4815  NE2 GLN X 597      47.106  59.961  32.815  1.00  0.00
ATOM   4816  N   ILE X 598      43.651  55.764  32.805  1.00  0.00
ATOM   4817  CA  ILE X 598      43.914  54.309  33.004  1.00  0.00
ATOM   4818  C   ILE X 598      42.548  53.748  32.658  1.00  0.00
ATOM   4819  O   ILE X 598      41.642  53.475  33.444  1.00  0.00
ATOM   4820  CB  ILE X 598      44.348  54.007  34.450  1.00  0.00
ATOM   4821  CG1 ILE X 598      45.605  54.803  34.808  1.00  0.00
ATOM   4822  CG2 ILE X 598      44.653  52.526  34.616  1.00  0.00
ATOM   4823  CD1 ILE X 598      45.992  54.709  36.267  1.00  0.00
ATOM   4824  N   GLY X 599      42.256  53.510  31.383  1.00  0.00
ATOM   4825  CA  GLY X 599      40.933  52.777  31.202  1.00  0.00
ATOM   4826  C   GLY X 599      40.063  52.512  32.416  1.00  0.00
ATOM   4827  O   GLY X 599      39.954  51.453  33.033  1.00  0.00
ATOM   4828  N   LYS X 600      39.324  53.513  32.894  1.00  0.00
ATOM   4829  CA  LYS X 600      38.464  53.403  34.002  1.00  0.00
ATOM   4830  C   LYS X 600      38.586  52.336  35.085  1.00  0.00
ATOM   4831  O   LYS X 600      37.787  52.085  35.986  1.00  0.00
ATOM   4832  CB  LYS X 600      37.022  53.183  33.541  1.00  0.00
ATOM   4833  CG  LYS X 600      36.633  51.720  33.396  1.00  0.00
ATOM   4834  CD  LYS X 600      35.196  51.576  32.923  1.00  0.00
ATOM   4835  CE  LYS X 600      34.800  50.113  32.799  1.00  0.00
ATOM   4836  NZ  LYS X 600      33.392  49.956  32.343  1.00  0.00
ATOM   4837  N   GLY X 601      39.672  51.571  35.082  1.00  0.00
ATOM   4838  CA  GLY X 601      39.950  50.699  36.105  1.00  0.00
ATOM   4839  C   GLY X 601      40.138  51.006  37.577  1.00  0.00
ATOM   4840  O   GLY X 601      41.190  51.299  38.144  1.00  0.00
ATOM   4841  N   THR X 602      39.080  50.966  38.377  1.00  0.00
ATOM   4842  CA  THR X 602      39.224  51.206  39.765  1.00  0.00
ATOM   4843  C   THR X 602      40.469  50.712  40.497  1.00  0.00
ATOM   4844  O   THR X 602      40.976  51.214  41.499  1.00  0.00
ATOM   4845  CB  THR X 602      38.079  50.564  40.571  1.00  0.00
ATOM   4846  OG1 THR X 602      36.831  51.155  40.186  1.00  0.00
ATOM   4847  CG2 THR X 602      38.289  50.783  42.061  1.00  0.00
ATOM   4848  N   GLN X 603      41.121  49.631  40.056  1.00  0.00
ATOM   4849  CA  GLN X 603      42.391  49.460  40.875  1.00  0.00
ATOM   4850  C   GLN X 603      43.600  50.169  40.286  1.00  0.00
ATOM   4851  O   GLN X 603      44.702  50.311  40.814  1.00  0.00
ATOM   4852  CB  GLN X 603      42.761  47.980  40.987  1.00  0.00
ATOM   4853  CG  GLN X 603      41.717  47.131  41.696  1.00  0.00
ATOM   4854  CD  GLN X 603      42.102  45.666  41.758  1.00  0.00
ATOM   4855  OE1 GLN X 603      41.337  44.833  42.245  1.00  0.00
ATOM   4856  NE2 GLN X 603      43.292  45.347  41.262  1.00  0.00
ATOM   4857  N   GLY X 604      43.476  50.708  39.058  1.00  0.00
ATOM   4858  CA  GLY X 604      44.532  51.460  38.539  1.00  0.00
ATOM   4859  C   GLY X 604      44.361  52.924  38.890  1.00  0.00
ATOM   4860  O   GLY X 604      45.240  53.783  38.948  1.00  0.00
ATOM   4861  N   ALA X 605      43.136  53.358  39.170  1.00  0.00
ATOM   4862  CA  ALA X 605      42.969  54.720  39.562  1.00  0.00
ATOM   4863  C   ALA X 605      43.304  54.961  41.031  1.00  0.00
ATOM   4864  O   ALA X 605      43.695  56.000  41.560  1.00  0.00
ATOM   4865  CB  ALA X 605      41.528  55.160  39.351  1.00  0.00
ATOM   4866  N   THR X 606      43.157  53.921  41.850  1.00  0.00
ATOM   4867  CA  THR X 606      43.398  54.025  43.237  1.00  0.00
ATOM   4868  C   THR X 606      44.911  54.049  43.426  1.00  0.00
ATOM   4869  O   THR X 606      45.570  54.792  44.152  1.00  0.00
ATOM   4870  CB  THR X 606      42.797  52.833  44.005  1.00  0.00
ATOM   4871  OG1 THR X 606      41.380  52.790  43.793  1.00  0.00
ATOM   4872  CG2 THR X 606      43.067  52.970  45.496  1.00  0.00
ATOM   4873  N   ALA X 607      45.602  53.148  42.708  1.00  0.00
ATOM   4874  CA  ALA X 607      47.009  53.116  42.848  1.00  0.00
ATOM   4875  C   ALA X 607      47.706  54.402  42.399  1.00  0.00
ATOM   4876  O   ALA X 607      48.735  54.912  42.841  1.00  0.00
ATOM   4877  CB  ALA X 607      47.599  51.986  42.018  1.00  0.00
ATOM   4878  N   GLY X 608      47.142  55.061  41.408  1.00  0.00
ATOM   4879  CA  GLY X 608      47.722  56.280  40.868  1.00  0.00
ATOM   4880  C   GLY X 608      47.431  57.466  41.765  1.00  0.00
ATOM   4881  O   GLY X 608      48.082  58.506  41.859  1.00  0.00
ATOM   4882  N   ALA X 609      46.359  57.405  42.550  1.00  0.00
ATOM   4883  CA  ALA X 609      46.029  58.462  43.440  1.00  0.00
ATOM   4884  C   ALA X 609      46.960  58.233  44.607  1.00  0.00
ATOM   4885  O   ALA X 609      47.679  59.066  45.156  1.00  0.00
ATOM   4886  CB  ALA X 609      44.566  58.374  43.848  1.00  0.00
ATOM   4887  N   SER X 610      47.012  56.986  45.103  1.00  0.00
ATOM   4888  CA  SER X 610      48.096  56.935  46.240  1.00  0.00
ATOM   4889  C   SER X 610      49.566  56.833  45.872  1.00  0.00
ATOM   4890  O   SER X 610      50.532  57.097  46.587  1.00  0.00
ATOM   4891  CB  SER X 610      47.868  55.721  47.143  1.00  0.00
ATOM   4892  OG  SER X 610      48.090  54.512  46.439  1.00  0.00
ATOM   4893  N   SER X 611      49.857  56.409  44.633  1.00  0.00
ATOM   4894  CA  SER X 611      51.297  56.550  44.208  1.00  0.00
ATOM   4895  C   SER X 611      50.872  57.244  42.898  1.00  0.00
ATOM   4896  O   SER X 611      49.784  57.230  42.325  1.00  0.00
ATOM   4897  CB  SER X 611      51.960  55.176  44.097  1.00  0.00
ATOM   4898  OG  SER X 611      51.353  54.397  43.080  1.00  0.00
ATOM   4899  N   GLU X 612      51.781  57.956  42.289  1.00  0.00
ATOM   4900  CA  GLU X 612      51.553  58.576  41.050  1.00  0.00
ATOM   4901  C   GLU X 612      51.240  57.684  39.889  1.00  0.00
ATOM   4902  O   GLU X 612      51.393  56.464  39.840  1.00  0.00
ATOM   4903  CB  GLU X 612      52.785  59.372  40.615  1.00  0.00
ATOM   4904  CG  GLU X 612      53.115  60.549  41.519  1.00  0.00
ATOM   4905  CD  GLU X 612      54.001  60.157  42.684  1.00  0.00
ATOM   4906  OE1 GLU X 612      54.337  58.959  42.799  1.00  0.00
ATOM   4907  OE2 GLU X 612      54.360  61.047  43.484  1.00  0.00
ATOM   4908  N   LEU X 613      50.743  58.263  38.787  1.00  0.00
ATOM   4909  CA  LEU X 613      50.596  57.491  37.556  1.00  0.00
ATOM   4910  C   LEU X 613      51.793  56.712  37.024  1.00  0.00
ATOM   4911  O   LEU X 613      51.792  55.630  36.438  1.00  0.00
ATOM   4912  CB  LEU X 613      50.208  58.406  36.393  1.00  0.00
ATOM   4913  CG  LEU X 613      49.931  57.720  35.054  1.00  0.00
ATOM   4914  CD1 LEU X 613      48.757  56.760  35.174  1.00  0.00
ATOM   4915  CD2 LEU X 613      49.597  58.746  33.982  1.00  0.00
ATOM   4916  N   ASP X 614      52.991  57.259  37.211  1.00  0.00
ATOM   4917  CA  ASP X 614      54.210  56.747  36.808  1.00  0.00
ATOM   4918  C   ASP X 614      54.249  55.369  37.438  1.00  0.00
ATOM   4919  O   ASP X 614      54.149  54.283  36.870  1.00  0.00
ATOM   4920  CB  ASP X 614      55.354  57.632  37.306  1.00  0.00
ATOM   4921  CG  ASP X 614      56.700  57.213  36.749  1.00  0.00
ATOM   4922  OD1 ASP X 614      56.734  56.289  35.910  1.00  0.00
ATOM   4923  OD2 ASP X 614      57.722  57.808  37.152  1.00  0.00
ATOM   4924  N   ALA X 615      54.413  55.342  38.775  1.00  0.00
ATOM   4925  CA  ALA X 615      54.351  54.134  39.554  1.00  0.00
ATOM   4926  C   ALA X 615      53.434  53.006  39.075  1.00  0.00
ATOM   4927  O   ALA X 615      53.649  51.795  39.060  1.00  0.00
ATOM   4928  CB  ALA X 615      53.868  54.437  40.964  1.00  0.00
ATOM   4929  N   SER X 616      52.253  53.365  38.614  1.00  0.00
ATOM   4930  CA  SER X 616      51.273  52.438  38.177  1.00  0.00
ATOM   4931  C   SER X 616      51.684  51.881  36.818  1.00  0.00
ATOM   4932  O   SER X 616      51.515  50.744  36.381  1.00  0.00
ATOM   4933  CB  SER X 616      49.910  53.120  38.048  1.00  0.00
ATOM   4934  OG  SER X 616      49.426  53.536  39.314  1.00  0.00
ATOM   4935  N   LYS X 617      52.302  52.723  35.995  1.00  0.00
ATOM   4936  CA  LYS X 617      52.725  52.340  34.685  1.00  0.00
ATOM   4937  C   LYS X 617      53.959  51.486  34.875  1.00  0.00
ATOM   4938  O   LYS X 617      54.318  50.562  34.146  1.00  0.00
ATOM   4939  CB  LYS X 617      53.049  53.576  33.844  1.00  0.00
ATOM   4940  CG  LYS X 617      51.836  54.424  33.494  1.00  0.00
ATOM   4941  CD  LYS X 617      52.226  55.620  32.641  1.00  0.00
ATOM   4942  CE  LYS X 617      51.014  56.466  32.289  1.00  0.00
ATOM   4943  NZ  LYS X 617      51.379  57.634  31.441  1.00  0.00
ATOM   4944  N   THR X 618      54.764  51.743  35.939  1.00  0.00
ATOM   4945  CA  THR X 618      55.868  50.743  36.013  1.00  0.00
ATOM   4946  C   THR X 618      55.395  49.358  36.447  1.00  0.00
ATOM   4947  O   THR X 618      55.856  48.265  36.123  1.00  0.00
ATOM   4948  CB  THR X 618      56.950  51.171  37.021  1.00  0.00
ATOM   4949  OG1 THR X 618      56.369  51.302  38.324  1.00  0.00
ATOM   4950  CG2 THR X 618      57.558  52.505  36.617  1.00  0.00
ATOM   4951  N   VAL X 619      54.362  49.305  37.274  1.00  0.00
ATOM   4952  CA  VAL X 619      53.905  48.087  37.811  1.00  0.00
ATOM   4953  C   VAL X 619      53.152  47.198  36.798  1.00  0.00
ATOM   4954  O   VAL X 619      52.926  45.990  36.853  1.00  0.00
ATOM   4955  CB  VAL X 619      52.931  48.316  38.982  1.00  0.00
ATOM   4956  CG1 VAL X 619      51.588  48.811  38.468  1.00  0.00
ATOM   4957  CG2 VAL X 619      52.706  47.022  39.748  1.00  0.00
ATOM   4958  N   SER X 620      52.675  47.783  35.716  1.00  0.00
ATOM   4959  CA  SER X 620      51.899  47.266  34.725  1.00  0.00
ATOM   4960  C   SER X 620      52.925  46.585  33.831  1.00  0.00
ATOM   4961  O   SER X 620      52.848  45.470  33.317  1.00  0.00
ATOM   4962  CB  SER X 620      51.140  48.381  34.002  1.00  0.00
ATOM   4963  OG  SER X 620      50.228  49.026  34.874  1.00  0.00
ATOM   4964  N   SER X 621      54.042  47.252  33.557  1.00  0.00
ATOM   4965  CA  SER X 621      55.074  46.871  32.688  1.00  0.00
ATOM   4966  C   SER X 621      55.647  45.548  33.189  1.00  0.00
ATOM   4967  O   SER X 621      56.023  44.585  32.523  1.00  0.00
ATOM   4968  CB  SER X 621      56.174  47.934  32.664  1.00  0.00
ATOM   4969  OG  SER X 621      55.701  49.145  32.099  1.00  0.00
ATOM   4970  N   PRO X 622      55.757  45.411  34.507  1.00  0.00
ATOM   4971  CA  PRO X 622      56.269  44.144  34.951  1.00  0.00
ATOM   4972  C   PRO X 622      54.801  43.777  34.783  1.00  0.00
ATOM   4973  O   PRO X 622      53.922  44.456  34.254  1.00  0.00
ATOM   4974  CB  PRO X 622      56.858  44.446  36.330  1.00  0.00
ATOM   4975  CG  PRO X 622      56.001  45.540  36.872  1.00  0.00
ATOM   4976  CD  PRO X 622      55.626  46.397  35.695  1.00  0.00
ATOM   4977  N   PRO X 623      54.407  42.581  35.260  1.00  0.00
ATOM   4978  CA  PRO X 623      53.056  42.248  35.105  1.00  0.00
ATOM   4979  C   PRO X 623      53.135  43.451  34.162  1.00  0.00
ATOM   4980  O   PRO X 623      53.265  44.630  34.487  1.00  0.00
ATOM   4981  CB  PRO X 623      52.478  42.381  36.515  1.00  0.00
ATOM   4982  CG  PRO X 623      53.641  42.145  37.420  1.00  0.00
ATOM   4983  CD  PRO X 623      54.834  42.746  36.730  1.00  0.00
ATOM   4984  N   THR X 624      53.064  43.298  32.843  1.00  0.00
ATOM   4985  CA  THR X 624      52.629  42.753  31.427  1.00  0.00
ATOM   4986  C   THR X 624      54.024  42.366  30.999  1.00  0.00
ATOM   4987  O   THR X 624      54.796  43.034  30.313  1.00  0.00
ATOM   4988  CB  THR X 624      51.956  43.851  30.582  1.00  0.00
ATOM   4989  OG1 THR X 624      52.513  45.127  30.922  1.00  0.00
ATOM   4990  CG2 THR X 624      50.458  43.882  30.845  1.00  0.00
ATOM   4991  N   SER X 625      54.497  41.181  31.391  1.00  0.00
ATOM   4992  CA  SER X 625      55.907  40.951  31.239  1.00  0.00
ATOM   4993  C   SER X 625      56.560  41.362  29.937  1.00  0.00
ATOM   4994  O   SER X 625      56.023  41.583  28.852  1.00  0.00
ATOM   4995  CB  SER X 625      56.224  39.460  31.368  1.00  0.00
ATOM   4996  OG  SER X 625      55.661  38.724  30.296  1.00  0.00
ATOM   4997  N   PRO X 626      57.885  41.497  29.994  1.00  0.00
ATOM   4998  CA  PRO X 626      58.717  41.256  28.882  1.00  0.00
ATOM   4999  C   PRO X 626      58.862  40.191  27.817  1.00  0.00
ATOM   5000  O   PRO X 626      59.496  40.270  26.765  1.00  0.00
ATOM   5001  CB  PRO X 626      60.123  41.182  29.481  1.00  0.00
ATOM   5002  CG  PRO X 626      60.045  42.007  30.722  1.00  0.00
ATOM   5003  CD  PRO X 626      58.688  41.744  31.312  1.00  0.00
ATOM   5004  N   ARG X 627      58.247  39.031  28.013  1.00  0.00
ATOM   5005  CA  ARG X 627      58.266  37.915  27.253  1.00  0.00
ATOM   5006  C   ARG X 627      56.902  37.434  26.813  1.00  0.00
ATOM   5007  O   ARG X 627      55.804  37.700  27.299  1.00  0.00
ATOM   5008  CB  ARG X 627      58.905  36.755  28.020  1.00  0.00
ATOM   5009  CG  ARG X 627      60.370  36.970  28.363  1.00  0.00
ATOM   5010  CD  ARG X 627      60.906  35.840  29.227  1.00  0.00
ATOM   5011  NE  ARG X 627      62.327  36.005  29.524  1.00  0.00
ATOM   5012  CZ  ARG X 627      63.011  35.228  30.357  1.00  0.00
ATOM   5013  NH1 ARG X 627      64.301  35.454  30.565  1.00  0.00
ATOM   5014  NH2 ARG X 627      62.403  34.228  30.981  1.00  0.00
ATOM   5015  N   PRO X 628      56.892  36.626  25.776  1.00  0.00
ATOM   5016  CA  PRO X 628      55.674  35.981  25.355  1.00  0.00
ATOM   5017  C   PRO X 628      54.776  34.851  25.846  1.00  0.00
ATOM   5018  O   PRO X 628      54.485  33.802  25.272  1.00  0.00
ATOM   5019  CB  PRO X 628      56.010  35.424  23.970  1.00  0.00
ATOM   5020  CG  PRO X 628      57.453  35.055  24.056  1.00  0.00
ATOM   5021  CD  PRO X 628      58.115  36.144  24.853  1.00  0.00
ATOM   5022  N   GLY X 629      54.236  35.012  27.043  1.00  0.00
ATOM   5023  CA  GLY X 629      53.249  34.195  27.569  1.00  0.00
ATOM   5024  C   GLY X 629      52.582  35.510  27.847  1.00  0.00
ATOM   5025  O   GLY X 629      51.435  35.853  27.565  1.00  0.00
ATOM   5026  N   SER X 630      53.262  36.422  28.456  1.00  0.00
ATOM   5027  CA  SER X 630      53.079  37.831  28.529  1.00  0.00
ATOM   5028  C   SER X 630      51.828  38.456  29.138  1.00  0.00
ATOM   5029  O   SER X 630      51.739  39.566  29.661  1.00  0.00
ATOM   5030  CB  SER X 630      53.097  38.447  27.129  1.00  0.00
ATOM   5031  OG  SER X 630      52.900  39.849  27.185  1.00  0.00
ATOM   5032  N   ALA X 631      50.683  37.762  29.124  1.00  0.00
ATOM   5033  CA  ALA X 631      49.512  38.456  29.477  1.00  0.00
ATOM   5034  C   ALA X 631      49.507  37.959  30.929  1.00  0.00
ATOM   5035  O   ALA X 631      48.770  37.115  31.436  1.00  0.00
ATOM   5036  CB  ALA X 631      48.346  38.003  28.612  1.00  0.00
ATOM   5037  N   ALA X 632      50.422  38.519  31.748  1.00  0.00
ATOM   5038  CA  ALA X 632      50.067  38.188  33.115  1.00  0.00
ATOM   5039  C   ALA X 632      48.836  37.769  33.852  1.00  0.00
ATOM   5040  O   ALA X 632      47.667  38.018  33.560  1.00  0.00
ATOM   5041  CB  ALA X 632      50.336  39.370  34.034  1.00  0.00
ATOM   5042  N   THR X 633      49.057  37.041  34.953  1.00  0.00
ATOM   5043  CA  THR X 633      48.044  37.694  36.135  1.00  0.00
ATOM   5044  C   THR X 633      46.560  37.431  36.450  1.00  0.00
ATOM   5045  O   THR X 633      45.938  36.371  36.387  1.00  0.00
ATOM   5046  CB  THR X 633      47.920  39.222  35.990  1.00  0.00
ATOM   5047  OG1 THR X 633      47.372  39.541  34.705  1.00  0.00
ATOM   5048  CG2 THR X 633      49.284  39.882  36.122  1.00  0.00
ATOM   5049  N   VAL X 634      45.869  38.521  36.846  1.00  0.00
ATOM   5050  CA  VAL X 634      44.547  38.401  37.250  1.00  0.00
ATOM   5051  C   VAL X 634      44.548  39.663  38.073  1.00  0.00
ATOM   5052  O   VAL X 634      45.517  40.241  38.564  1.00  0.00
ATOM   5053  CB  VAL X 634      44.312  37.096  38.033  1.00  0.00
ATOM   5054  CG1 VAL X 634      45.556  36.716  38.821  1.00  0.00
ATOM   5055  CG2 VAL X 634      43.157  37.262  39.009  1.00  0.00
ATOM   5056  N   SER X 635      43.388  40.231  38.306  1.00  0.00
ATOM   5057  CA  SER X 635      43.372  41.482  39.065  1.00  0.00
ATOM   5058  C   SER X 635      43.589  41.332  40.558  1.00  0.00
ATOM   5059  O   SER X 635      43.798  42.213  41.391  1.00  0.00
ATOM   5060  CB  SER X 635      42.025  42.189  38.904  1.00  0.00
ATOM   5061  OG  SER X 635      41.816  42.589  37.561  1.00  0.00
ATOM   5062  N   ALA X 636      43.555  40.116  41.042  1.00  0.00
ATOM   5063  CA  ALA X 636      43.783  39.834  42.431  1.00  0.00
ATOM   5064  C   ALA X 636      45.290  39.662  42.633  1.00  0.00
ATOM   5065  O   ALA X 636      45.972  39.957  43.614  1.00  0.00
ATOM   5066  CB  ALA X 636      43.059  38.560  42.839  1.00  0.00
ATOM   5067  N   SER X 637      45.961  39.130  41.632  1.00  0.00
ATOM   5068  CA  SER X 637      47.363  38.910  41.735  1.00  0.00
ATOM   5069  C   SER X 637      48.104  40.235  41.590  1.00  0.00
ATOM   5070  O   SER X 637      49.143  40.588  42.145  1.00  0.00
ATOM   5071  CB  SER X 637      47.838  37.956  40.637  1.00  0.00
ATOM   5072  OG  SER X 637      47.671  38.532  39.353  1.00  0.00
ATOM   5073  N   THR X 638      47.567  41.127  40.762  1.00  0.00
ATOM   5074  CA  THR X 638      48.169  42.386  40.532  1.00  0.00
ATOM   5075  C   THR X 638      48.095  43.286  41.764  1.00  0.00
ATOM   5076  O   THR X 638      48.947  44.060  42.195  1.00  0.00
ATOM   5077  CB  THR X 638      47.481  43.138  39.378  1.00  0.00
ATOM   5078  OG1 THR X 638      47.610  42.382  38.167  1.00  0.00
ATOM   5079  CG2 THR X 638      48.120  44.504  39.176  1.00  0.00
ATOM   5080  N   SER X 639      46.969  43.229  42.464  1.00  0.00
ATOM   5081  CA  SER X 639      46.699  43.891  43.678  1.00  0.00
ATOM   5082  C   SER X 639      47.686  43.406  44.714  1.00  0.00
ATOM   5083  O   SER X 639      48.394  44.080  45.461  1.00  0.00
ATOM   5084  CB  SER X 639      45.275  43.589  44.148  1.00  0.00
ATOM   5085  OG  SER X 639      44.317  44.147  43.265  1.00  0.00
ATOM   5086  N   ASN X 640      47.804  42.095  44.834  1.00  0.00
ATOM   5087  CA  ASN X 640      48.643  41.415  45.840  1.00  0.00
ATOM   5088  C   ASN X 640      50.095  41.762  45.521  1.00  0.00
ATOM   5089  O   ASN X 640      51.000  42.027  46.310  1.00  0.00
ATOM   5090  CB  ASN X 640      48.436  39.900  45.775  1.00  0.00
ATOM   5091  CG  ASN X 640      47.093  39.472  46.333  1.00  0.00
ATOM   5092  OD1 ASN X 640      46.470  40.200  47.105  1.00  0.00
ATOM   5093  ND2 ASN X 640      46.643  38.285  45.942  1.00  0.00
ATOM   5094  N   ILE X 641      50.449  41.790  44.244  1.00  0.00
ATOM   5095  CA  ILE X 641      51.870  41.942  43.884  1.00  0.00
ATOM   5096  C   ILE X 641      52.544  43.310  43.766  1.00  0.00
ATOM   5097  O   ILE X 641      53.643  43.563  43.276  1.00  0.00
ATOM   5098  CB  ILE X 641      52.169  41.337  42.500  1.00  0.00
ATOM   5099  CG1 ILE X 641      51.412  42.098  41.410  1.00  0.00
ATOM   5100  CG2 ILE X 641      51.743  39.878  42.453  1.00  0.00
ATOM   5101  CD1 ILE X 641      51.813  41.711  40.003  1.00  0.00
ATOM   5102  N   ILE X 642      51.882  44.373  44.243  1.00  0.00
ATOM   5103  CA  ILE X 642      52.137  45.690  44.089  1.00  0.00
ATOM   5104  C   ILE X 642      53.076  46.121  45.210  1.00  0.00
ATOM   5105  O   ILE X 642      52.815  46.226  46.407  1.00  0.00
ATOM   5106  CB  ILE X 642      50.846  46.527  44.158  1.00  0.00
ATOM   5107  CG1 ILE X 642      49.876  46.104  43.053  1.00  0.00
ATOM   5108  CG2 ILE X 642      51.159  48.005  43.985  1.00  0.00
ATOM   5109  CD1 ILE X 642      48.502  46.724  43.177  1.00  0.00
ATOM   5110  N   PRO X 643      54.335  46.426  44.867  1.00  0.00
ATOM   5111  CA  PRO X 643      55.423  46.232  45.754  1.00  0.00
ATOM   5112  C   PRO X 643      55.271  46.752  47.204  1.00  0.00
ATOM   5113  O   PRO X 643      55.259  46.097  48.246  1.00  0.00
ATOM   5114  CB  PRO X 643      56.580  46.980  45.089  1.00  0.00
ATOM   5115  CG  PRO X 643      56.303  46.874  43.627  1.00  0.00
ATOM   5116  CD  PRO X 643      54.820  47.058  43.470  1.00  0.00
ATOM   5117  N   PRO X 644      55.133  48.075  47.376  1.00  0.00
ATOM   5118  CA  PRO X 644      54.580  49.168  47.966  1.00  0.00
ATOM   5119  C   PRO X 644      53.498  48.668  48.917  1.00  0.00
ATOM   5120  O   PRO X 644      52.309  48.476  48.669  1.00  0.00
ATOM   5121  CB  PRO X 644      54.021  49.978  46.795  1.00  0.00
ATOM   5122  CG  PRO X 644      55.017  49.787  45.700  1.00  0.00
ATOM   5123  CD  PRO X 644      55.645  48.443  45.937  1.00  0.00
ATOM   5124  N   ARG X 645      53.855  48.403  50.169  1.00  0.00
ATOM   5125  CA  ARG X 645      52.902  47.845  51.082  1.00  0.00
ATOM   5126  C   ARG X 645      51.722  48.825  51.344  1.00  0.00
ATOM   5127  O   ARG X 645      50.536  48.570  51.546  1.00  0.00
ATOM   5128  CB  ARG X 645      53.565  47.537  52.426  1.00  0.00
ATOM   5129  CG  ARG X 645      54.843  46.722  52.315  1.00  0.00
ATOM   5130  CD  ARG X 645      55.493  46.526  53.675  1.00  0.00
ATOM   5131  NE  ARG X 645      56.736  45.765  53.583  1.00  0.00
ATOM   5132  CZ  ARG X 645      57.556  45.546  54.607  1.00  0.00
ATOM   5133  NH1 ARG X 645      58.666  44.842  54.428  1.00  0.00
ATOM   5134  NH2 ARG X 645      57.264  46.032  55.805  1.00  0.00
HETATM 5135  N   HSD X 646      52.008  50.122  51.356  1.00  0.00
HETATM 5136  CA  HSD X 646      51.119  51.164  51.581  1.00  0.00
HETATM 5137  C   HSD X 646      49.990  51.416  50.589  1.00  0.00
HETATM 5138  O   HSD X 646      48.924  51.992  50.798  1.00  0.00
HETATM 5139  CB  HSD X 646      51.861  52.501  51.628  1.00  0.00
HETATM 5140  CG  HSD X 646      52.429  52.923  50.308  1.00  0.00
HETATM 5141  HN  HSD X 646      53.064  50.285  51.161  1.00  0.00
HETATM 5142  HA  HSD X 646      50.663  51.031  52.518  1.00  0.00
HETATM 5143  HB1 HSD X 646      52.617  52.432  52.289  1.00  0.00
HETATM 5144  HB2 HSD X 646      51.227  53.216  51.942  1.00  0.00
HETATM 5145  CD2 HSD X 646      52.019  53.825  49.242  1.00  0.00
HETATM 5146  HD1 HSD X 646      54.218  51.785  50.278  1.00  0.00
HETATM 5147  HE1 HSD X 646      54.695  52.798  48.073  1.00  0.00
HETATM 5148  CE1 HSD X 646      53.870  52.999  48.625  1.00  0.00
HETATM 5149  ND1 HSD X 646      53.625  52.440  49.824  1.00  0.00
HETATM 5150  NE2 HSD X 646      52.910  53.831  48.270  1.00  0.00
HETATM 5151  HD2 HSD X 646      51.152  54.343  49.314  1.00  0.00
ATOM   5152  N   GLN X 647      50.138  50.977  49.345  1.00  0.00
ATOM   5153  CA  GLN X 647      49.066  51.117  48.421  1.00  0.00
ATOM   5154  C   GLN X 647      47.883  50.175  48.393  1.00  0.00
ATOM   5155  O   GLN X 647      46.722  50.458  48.683  1.00  0.00
ATOM   5156  CB  GLN X 647      49.581  51.016  46.984  1.00  0.00
ATOM   5157  CG  GLN X 647      50.469  52.175  46.560  1.00  0.00
ATOM   5158  CD  GLN X 647      50.936  52.056  45.123  1.00  0.00
ATOM   5159  OE1 GLN X 647      51.745  51.189  44.793  1.00  0.00
ATOM   5160  NE2 GLN X 647      50.426  52.929  44.262  1.00  0.00
ATOM   5161  N   LYS X 648      48.064  48.899  48.024  1.00  0.00
ATOM   5162  CA  LYS X 648      47.954  47.470  48.434  1.00  0.00
ATOM   5163  C   LYS X 648      46.477  47.127  48.551  1.00  0.00
ATOM   5164  O   LYS X 648      45.971  46.006  48.557  1.00  0.00
ATOM   5165  CB  LYS X 648      48.644  47.244  49.781  1.00  0.00
ATOM   5166  CG  LYS X 648      48.623  45.800  50.255  1.00  0.00
ATOM   5167  CD  LYS X 648      49.410  44.899  49.317  1.00  0.00
ATOM   5168  CE  LYS X 648      49.138  43.432  49.604  1.00  0.00
ATOM   5169  NZ  LYS X 648      49.607  43.035  50.961  1.00  0.00
ATOM   5170  N   PRO X 649      45.609  48.129  48.661  1.00  0.00
ATOM   5171  CA  PRO X 649      44.249  47.878  48.845  1.00  0.00
ATOM   5172  C   PRO X 649      43.200  48.675  48.089  1.00  0.00
ATOM   5173  O   PRO X 649      42.981  49.885  48.121  1.00  0.00
ATOM   5174  CB  PRO X 649      44.022  48.141  50.335  1.00  0.00
ATOM   5175  CG  PRO X 649      45.358  47.917  50.961  1.00  0.00
ATOM   5176  CD  PRO X 649      46.371  48.427  49.976  1.00  0.00
ATOM   5177  N   ALA X 650      42.423  47.956  47.293  1.00  0.00
ATOM   5178  CA  ALA X 650      41.282  48.504  46.630  1.00  0.00
ATOM   5179  C   ALA X 650      40.007  47.774  47.088  1.00  0.00
ATOM   5180  O   ALA X 650      39.874  46.710  47.691  1.00  0.00
ATOM   5181  CB  ALA X 650      41.419  48.349  45.123  1.00  0.00
ATOM   5182  N   GLY X 651      38.910  48.460  46.744  1.00  0.00
ATOM   5183  CA  GLY X 651      37.850  47.914  47.993  1.00  0.00
ATOM   5184  C   GLY X 651      36.581  48.345  47.309  1.00  0.00
ATOM   5185  O   GLY X 651      35.806  49.207  47.721  1.00  0.00
ATOM   5186  N   ALA X 652      36.234  47.752  46.135  1.00  0.00
ATOM   5187  CA  ALA X 652      35.040  48.357  45.614  1.00  0.00
ATOM   5188  C   ALA X 652      33.641  47.813  45.259  1.00  0.00
ATOM   5189  O   ALA X 652      33.344  46.963  44.421  1.00  0.00
ATOM   5190  CB  ALA X 652      35.311  48.978  44.252  1.00  0.00
ATOM   5191  N   PRO X 653      32.592  48.271  45.892  1.00  0.00
ATOM   5192  CA  PRO X 653      31.392  47.819  45.821  1.00  0.00
ATOM   5193  C   PRO X 653      30.400  46.679  45.626  1.00  0.00
ATOM   5194  O   PRO X 653      29.646  46.497  44.671  1.00  0.00
ATOM   5195  CB  PRO X 653      30.772  48.596  44.658  1.00  0.00
ATOM   5196  CG  PRO X 653      31.930  48.951  43.787  1.00  0.00
ATOM   5197  CD  PRO X 653      33.087  49.200  44.712  1.00  0.00
ATOM   5198  N   ALA X 654      30.330  45.762  46.599  1.00  0.00
ATOM   5199  CA  ALA X 654      29.932  44.644  47.168  1.00  0.00
ATOM   5200  C   ALA X 654      30.367  43.623  46.132  1.00  0.00
ATOM   5201  O   ALA X 654      30.903  42.535  46.340  1.00  0.00
ATOM   5202  CB  ALA X 654      28.428  44.669  47.390  1.00  0.00
ATOM   5203  N   THR X 655      30.159  43.903  44.848  1.00  0.00
ATOM   5204  CA  THR X 655      30.458  43.232  43.835  1.00  0.00
ATOM   5205  C   THR X 655      31.913  43.609  43.602  1.00  0.00
ATOM   5206  O   THR X 655      32.372  44.191  42.621  1.00  0.00
ATOM   5207  CB  THR X 655      29.569  43.599  42.632  1.00  0.00
ATOM   5208  OG1 THR X 655      29.615  45.015  42.415  1.00  0.00
ATOM   5209  CG2 THR X 655      28.128  43.187  42.889  1.00  0.00
ATOM   5210  N   LYS X 656      32.826  43.300  44.526  1.00  0.00
ATOM   5211  CA  LYS X 656      34.114  43.648  44.387  1.00  0.00
ATOM   5212  C   LYS X 656      34.902  43.766  43.082  1.00  0.00
ATOM   5213  O   LYS X 656      36.122  43.815  42.931  1.00  0.00
ATOM   5214  CB  LYS X 656      35.018  42.666  45.135  1.00  0.00
ATOM   5215  CG  LYS X 656      36.478  43.085  45.189  1.00  0.00
ATOM   5216  CD  LYS X 656      37.304  42.104  46.005  1.00  0.00
ATOM   5217  CE  LYS X 656      38.766  42.516  46.050  1.00  0.00
ATOM   5218  NZ  LYS X 656      39.588  41.565  46.849  1.00  0.00
ATOM   5219  N   LYS X 657      34.186  43.823  41.962  1.00  0.00
ATOM   5220  CA  LYS X 657      35.080  44.201  40.837  1.00  0.00
ATOM   5221  C   LYS X 657      34.128  44.080  39.660  1.00  0.00
ATOM   5222  O   LYS X 657      33.394  43.137  39.367  1.00  0.00
ATOM   5223  CB  LYS X 657      36.268  43.241  40.751  1.00  0.00
ATOM   5224  CG  LYS X 657      37.299  43.622  39.701  1.00  0.00
ATOM   5225  CD  LYS X 657      38.415  42.593  39.624  1.00  0.00
ATOM   5226  CE  LYS X 657      39.295  42.639  40.863  1.00  0.00
ATOM   5227  NZ  LYS X 657      40.434  41.685  40.772  1.00  0.00
ATOM   5228  N   LYS X 658      34.088  45.129  38.849  1.00  0.00
ATOM   5229  CA  LYS X 658      33.266  45.182  37.720  1.00  0.00
ATOM   5230  C   LYS X 658      33.409  44.832  36.263  1.00  0.00
ATOM   5231  O   LYS X 658      33.885  45.549  35.385  1.00  0.00
ATOM   5232  CB  LYS X 658      32.819  46.620  37.449  1.00  0.00
ATOM   5233  CG  LYS X 658      31.882  46.766  36.262  1.00  0.00
ATOM   5234  CD  LYS X 658      31.430  48.207  36.088  1.00  0.00
ATOM   5235  CE  LYS X 658      30.414  48.336  34.966  1.00  0.00
ATOM   5236  NZ  LYS X 658      29.939  49.738  34.805  1.00  0.00
ATOM   5237  N   GLN X 659      32.985  43.629  35.848  1.00  0.00
ATOM   5238  CA  GLN X 659      33.120  42.464  35.147  1.00  0.00
ATOM   5239  C   GLN X 659      34.403  42.718  34.359  1.00  0.00
ATOM   5240  O   GLN X 659      35.336  41.946  34.146  1.00  0.00
ATOM   5241  CB  GLN X 659      31.906  42.239  34.243  1.00  0.00
ATOM   5242  CG  GLN X 659      31.937  40.925  33.479  1.00  0.00
ATOM   5243  CD  GLN X 659      30.690  40.708  32.643  1.00  0.00
ATOM   5244  OE1 GLN X 659      29.796  41.553  32.615  1.00  0.00
ATOM   5245  NE2 GLN X 659      30.629  39.572  31.959  1.00  0.00
ATOM   5246  N   GLN X 660      34.553  43.906  33.831  1.00  0.00
ATOM   5247  CA  GLN X 660      35.687  44.293  33.091  1.00  0.00
ATOM   5248  C   GLN X 660      36.936  44.252  33.954  1.00  0.00
ATOM   5249  O   GLN X 660      38.038  43.787  33.665  1.00  0.00
ATOM   5250  CB  GLN X 660      35.519  45.718  32.559  1.00  0.00
ATOM   5251  CG  GLN X 660      36.648  46.178  31.651  1.00  0.00
ATOM   5252  CD  GLN X 660      36.740  45.361  30.377  1.00  0.00
ATOM   5253  OE1 GLN X 660      35.732  45.100  29.721  1.00  0.00
ATOM   5254  NE2 GLN X 660      37.954  44.955  30.023  1.00  0.00
ATOM   5255  N   GLN X 661      36.845  44.778  35.171  1.00  0.00
ATOM   5256  CA  GLN X 661      37.994  44.750  35.983  1.00  0.00
ATOM   5257  C   GLN X 661      38.568  43.415  36.445  1.00  0.00
ATOM   5258  O   GLN X 661      39.725  43.153  36.771  1.00  0.00
ATOM   5259  CB  GLN X 661      37.742  45.499  37.293  1.00  0.00
ATOM   5260  CG  GLN X 661      37.626  47.006  37.135  1.00  0.00
ATOM   5261  CD  GLN X 661      37.301  47.706  38.440  1.00  0.00
ATOM   5262  OE1 GLN X 661      37.119  47.061  39.472  1.00  0.00
ATOM   5263  NE2 GLN X 661      37.226  49.031  38.396  1.00  0.00
ATOM   5264  N   LYS X 662      37.707  42.406  36.503  1.00  0.00
ATOM   5265  CA  LYS X 662      37.799  41.156  37.016  1.00  0.00
ATOM   5266  C   LYS X 662      38.205  40.217  35.873  1.00  0.00
ATOM   5267  O   LYS X 662      38.613  39.059  35.952  1.00  0.00
ATOM   5268  CB  LYS X 662      36.455  40.716  37.601  1.00  0.00
ATOM   5269  CG  LYS X 662      36.518  39.424  38.399  1.00  0.00
ATOM   5270  CD  LYS X 662      35.160  39.068  38.981  1.00  0.00
ATOM   5271  CE  LYS X 662      35.245  37.836  39.867  1.00  0.00
ATOM   5272  NZ  LYS X 662      33.927  37.491  40.467  1.00  0.00
ATOM   5273  N   LYS X 663      38.113  40.692  34.634  1.00  0.00
ATOM   5274  CA  LYS X 663      38.513  39.909  33.497  1.00  0.00
ATOM   5275  C   LYS X 663      39.341  40.875  32.637  1.00  0.00
ATOM   5276  O   LYS X 663      39.024  41.428  31.585  1.00  0.00
ATOM   5277  CB  LYS X 663      37.286  39.398  32.740  1.00  0.00
ATOM   5278  CG  LYS X 663      36.427  38.427  33.534  1.00  0.00
ATOM   5279  CD  LYS X 663      35.254  37.924  32.708  1.00  0.00
ATOM   5280  CE  LYS X 663      34.387  36.965  33.507  1.00  0.00
ATOM   5281  NZ  LYS X 663      33.228  36.471  32.713  1.00  0.00
ATOM   5282  N   LYS X 664      40.556  41.169  33.057  1.00  0.00
ATOM   5283  CA  LYS X 664      41.277  42.326  32.420  1.00  0.00
ATOM   5284  C   LYS X 664      42.569  41.526  32.510  1.00  0.00
ATOM   5285  O   LYS X 664      42.993  40.888  33.472  1.00  0.00
ATOM   5286  CB  LYS X 664      41.137  43.583  33.280  1.00  0.00
ATOM   5287  CG  LYS X 664      41.726  44.835  32.650  1.00  0.00
ATOM   5288  CD  LYS X 664      41.475  46.059  33.516  1.00  0.00
ATOM   5289  CE  LYS X 664      42.145  47.293  32.934  1.00  0.00
ATOM   5290  NZ  LYS X 664      41.868  48.511  33.746  1.00  0.00
ATOM   5291  N   LYS X 665      43.351  41.491  31.448  1.00  0.00
ATOM   5292  CA  LYS X 665      44.740  41.061  31.591  1.00  0.00
ATOM   5293  C   LYS X 665      45.754  42.003  32.200  1.00  0.00
ATOM   5294  O   LYS X 665      46.372  42.873  31.588  1.00  0.00
ATOM   5295  CB  LYS X 665      45.340  40.723  30.225  1.00  0.00
ATOM   5296  CG  LYS X 665      44.626  39.597  29.495  1.00  0.00
ATOM   5297  CD  LYS X 665      45.271  39.316  28.147  1.00  0.00
ATOM   5298  CE  LYS X 665      44.539  38.211  27.404  1.00  0.00
ATOM   5299  NZ  LYS X 665      45.195  37.883  26.109  1.00  0.00
ATOM   5300  N   GLY X 666      46.076  41.970  33.496  1.00  0.00
ATOM   5301  CA  GLY X 666      46.889  42.873  34.044  1.00  0.00
ATOM   5302  C   GLY X 666      47.537  44.129  33.492  1.00  0.00
ATOM   5303  O   GLY X 666      48.737  44.383  33.397  1.00  0.00
ATOM   5304  N   GLY X 667      46.714  45.072  33.056  1.00  0.00
ATOM   5305  CA  GLY X 667      46.872  46.354  32.791  1.00  0.00
ATOM   5306  C   GLY X 667      47.401  46.343  31.369  1.00  0.00
ATOM   5307  O   GLY X 667      48.536  46.079  30.976  1.00  0.00
ATOM   5308  N   LYS X 668      46.502  46.664  30.443  1.00  0.00
ATOM   5309  CA  LYS X 668      46.798  46.652  29.136  1.00  0.00
ATOM   5310  C   LYS X 668      46.637  47.924  28.331  1.00  0.00
ATOM   5311  O   LYS X 668      45.947  48.094  27.327  1.00  0.00
ATOM   5312  CB  LYS X 668      45.920  45.640  28.397  1.00  0.00
ATOM   5313  CG  LYS X 668      46.135  44.199  28.831  1.00  0.00
ATOM   5314  CD  LYS X 668      47.569  43.757  28.588  1.00  0.00
ATOM   5315  CE  LYS X 668      47.809  42.348  29.106  1.00  0.00
ATOM   5316  NZ  LYS X 668      49.239  41.951  28.995  1.00  0.00
ATOM   5317  N   GLY X 669      47.307  48.990  28.733  1.00  0.00
ATOM   5318  CA  GLY X 669      47.137  50.267  28.475  1.00  0.00
ATOM   5319  C   GLY X 669      47.389  50.570  26.998  1.00  0.00
ATOM   5320  O   GLY X 669      47.815  51.606  26.491  1.00  0.00
ATOM   5321  N   GLY X 670      47.115  49.591  26.151  1.00  0.00
ATOM   5322  CA  GLY X 670      47.136  48.334  25.283  1.00  0.00
ATOM   5323  C   GLY X 670      47.835  49.634  24.833  1.00  0.00
ATOM   5324  O   GLY X 670      48.987  50.010  25.044  1.00  0.00
ATOM   5325  N   TRP X 671      47.046  50.448  24.110  1.00  0.00
ATOM   5326  CA  TRP X 671      47.423  51.707  23.727  1.00  0.00
ATOM   5327  C   TRP X 671      48.002  52.841  22.899  1.00  0.00
ATOM   5328  O   TRP X 671      47.343  53.857  22.689  1.00 99.99
ATOM   5329  CB  TRP X 671      48.409  52.301  24.735  1.00  0.00
ATOM   5330  CG  TRP X 671      49.536  53.055  24.099  1.00  0.00
ATOM   5331  CD1 TRP X 671      50.832  52.643  23.976  1.00  0.00
ATOM   5332  CD2 TRP X 671      49.469  54.354  23.497  1.00  0.00
ATOM   5333  NE1 TRP X 671      51.576  53.603  23.335  1.00  0.00
ATOM   5334  CE2 TRP X 671      50.762  54.665  23.031  1.00  0.00
ATOM   5335  CE3 TRP X 671      48.442  55.284  23.308  1.00  0.00
ATOM   5336  CZ2 TRP X 671      51.054  55.866  22.387  1.00  0.00
ATOM   5337  CZ3 TRP X 671      48.737  56.473  22.669  1.00  0.00
ATOM   5338  CH2 TRP X 671      50.031  56.757  22.216  1.00  0.00
SPDBVT        1.0000000000         0.0000000000         0.0000000000 
SPDBVT        0.0000000000         1.0000000000         0.0000000000 
SPDBVT        0.0000000000         0.0000000000         1.0000000000 
SPDBVT        0.0000000000         0.0000000000         0.0000000000 
SPDBVT        0.0000000000         0.0000000000         0.0000000000 
SPDBVV default;
SPDBVV     55.360298098440    1633.329164049900      20.000000000000
SPDBVV        0.7716008784        -0.5620189563        -0.2979375392 
SPDBVV        0.3449038371         0.7631919885        -0.5464241319 
SPDBVV        0.5344842633         0.3188615396         0.7827221032 
SPDBVV       21.3682308197        79.0005187988        84.2727890015 
SPDBVV        0.0000000000         0.0000000000         0.0000000000 
SPDBVf 23 23 23 23 16 16 16 16 16 16 16 16 16 16 16 16 16 16 16 16
SPDBVf 16 16 16 16 16 16 16 16 16 16 16 16 16 16 16 16 16 16 16 16
SPDBVf 16 16 16 16 16 16 16 16 16 16 16 16 16 16 16 16 16 16 16 16
SPDBVf 16 16 16 16 16 16 16 16 16 16 16 16 16 16 16 16 16 16 16 16
SPDBVf 16 16 16 16 16 16 16 16 16 16 16 16 16 16 16 16 16 16 16 16
SPDBVf 16 16 16 16 16 16 16 16 16 16 16 16 16 16 16 16 16 16 16 16
SPDBVf 16 16 16 16 16 16 16 16 16 16 16 16 16 16 16 16 16 16 16 16
SPDBVf 16 16 16 16 16 16 16 16 16 16 16 16 16 16 16 16 16 16 16 16
SPDBVf 16 16 16 16 16 16 16 16 16 16 16 16 16 16 16 16 16 16 16 16
SPDBVf 16 16 16 16 16 16 16 16 16 16 16 16 16 16 16 16 16 16 16 16
SPDBVf 16 16 16 16 16 16 16 16 16 16 16 16 16 16 16 16 16 16 16 16
SPDBVf 16 16 16 16 16 16 16 16 16 16 16 16 16 16 16 16 16 16 16 16
SPDBVf 16 16 16 16 16 16 16 16 16 16 16 16 16 16 16 16 16 16 16 16
SPDBVf 16 16 16 16 16 16 16 16 16 16 16 16 16 16 16 16 16 16 16 16
SPDBVf 16 16 16 16 16 16 16 16 16 16 16 16 16 16 16 16 16 16 16 16
SPDBVf 16 16 16 16 16 16 16 16 16 16 16 16 16 16 16 16 16 16 16 16
SPDBVf 16 16 16 16 16 16 16 16 16 16 16 16 16 16 16 16 16 16 16 16
SPDBVf 16 16 16 16 16 16 16 16 16 16 16 16 16 16 16 16 16 16 16 16
SPDBVf 16 16 16 16 16 16 16 16 16 16 16 16 16 16 16 16 16 16 16 16
SPDBVf 16 16 16 16 16 16 16 16 16 16 16 16 16 16 16 16 16 16 16 16
SPDBVf 16 16 16 16 16 16 16 16 16 16 16 16 16 16 16 16 16 16 16 16
SPDBVf 16 16 16 16 16 16 16 16 16 16 16 16 16 16 16 16 16 16 16 16
SPDBVf 16 16 16 16 16 16 16 16 16 16 16 16 16 16 16 16 16 16 16 16
SPDBVf 16 16 16 16 16 16 16 16 16 16 16 16 16 16 16 16 16 16 16 16
SPDBVf 16 16 16 16 16 16 16 16 16 16 16 16 16 16 16 16 16 16 16 16
SPDBVf 16 16 16 16 16 16 16 16 16 16 16 16 16 16 16 16 16 16 16 16
SPDBVf 16 16 16 16 16 16 16 16 16 16 16 16 16 16 16 16 16 16 16 16
SPDBVf 16 16 16 16 16 16 16 16 16 16 16 16 16 16 16 16 16 16 16 16
SPDBVf 16 16 16 16 16 16 16 16 16 16 16 16 16 16 16 16 16 16 16 16
SPDBVf 16 16 16 16 16 16 16 16 16 16 16 16 16 16 16 16 16 16 16 16
SPDBVf 16 16 16 16 16 16 16 16 16 16 16 16 16 16 16 16 16 16 16 16
SPDBVf 16 16 16 16 16 16 16 16 16 16 16 16 16 16 16 16 16 16 16 16
SPDBVf 16 16 16 16 16 16 16 16 16 16 16 16 16 16 16 16 16 16 16 16
SPDBVf 16 16 16 16 16 16 16 16 16 16 16
SPDBVl 1.00 1.00 1.00 1.00 1.00 1.00 1.00 1.00 1.00 1.00 1.00 1.00 
SPDBVl 1.00 1.00 1.00 1.00 1.00 1.00 1.00 1.00 1.00 1.00 1.00 1.00 
SPDBVl 1.00 1.00 1.00 1.00 1.00 1.00 1.00 1.00 1.00 1.00 1.00 1.00 
SPDBVl 1.00 1.00 1.00 1.00 1.00 1.00 1.00 1.00 1.00 1.00 1.00 1.00 
SPDBVl 1.00 1.00 1.00 1.00 1.00 1.00 1.00 1.00 1.00 1.00 1.00 1.00 
SPDBVl 1.00 1.00 1.00 1.00 1.00 1.00 1.00 1.00 1.00 1.00 1.00 1.00 
SPDBVl 1.00 1.00 1.00 1.00 1.00 1.00 1.00 1.00 1.00 1.00 1.00 1.00 
SPDBVl 1.00 1.00 1.00 1.00 1.00 1.00 1.00 1.00 1.00 1.00 1.00 1.00 
SPDBVl 1.00 1.00 1.00 1.00 1.00 1.00 1.00 1.00 1.00 1.00 1.00 1.00 
SPDBVl 1.00 1.00 1.00 1.00 1.00 1.00 1.00 1.00 1.00 1.00 1.00 1.00 
SPDBVl 1.00 1.00 1.00 1.00 1.00 1.00 1.00 1.00 1.00 1.00 1.00 1.00 
SPDBVl 1.00 1.00 1.00 1.00 1.00 1.00 1.00 1.00 1.00 1.00 1.00 1.00 
SPDBVl 1.00 1.00 1.00 1.00 1.00 1.00 1.00 1.00 1.00 1.00 1.00 1.00 
SPDBVl 1.00 1.00 1.00 1.00 1.00 1.00 1.00 1.00 1.00 1.00 1.00 1.00 
SPDBVl 1.00 1.00 1.00 1.00 1.00 1.00 1.00 1.00 1.00 1.00 1.00 1.00 
SPDBVl 1.00 1.00 1.00 1.00 1.00 1.00 1.00 1.00 1.00 1.00 1.00 1.00 
SPDBVl 1.00 1.00 1.00 1.00 1.00 1.00 1.00 1.00 1.00 1.00 1.00 1.00 
SPDBVl 1.00 1.00 1.00 1.00 1.00 1.00 1.00 1.00 1.00 1.00 1.00 1.00 
SPDBVl 1.00 1.00 1.00 1.00 1.00 1.00 1.00 1.00 1.00 1.00 1.00 1.00 
SPDBVl 1.00 1.00 1.00 1.00 1.00 1.00 1.00 1.00 1.00 1.00 1.00 1.00 
SPDBVl 1.00 1.00 1.00 1.00 1.00 1.00 1.00 1.00 1.00 1.00 1.00 1.00 
SPDBVl 1.00 1.00 1.00 1.00 1.00 1.00 1.00 1.00 1.00 1.00 1.00 1.00 
SPDBVl 1.00 1.00 1.00 1.00 1.00 1.00 1.00 1.00 1.00 1.00 1.00 1.00 
SPDBVl 1.00 1.00 1.00 1.00 1.00 1.00 1.00 1.00 1.00 1.00 1.00 1.00 
SPDBVl 1.00 1.00 1.00 1.00 1.00 1.00 1.00 1.00 1.00 1.00 1.00 1.00 
SPDBVl 1.00 1.00 1.00 1.00 1.00 1.00 1.00 1.00 1.00 1.00 1.00 1.00 
SPDBVl 1.00 1.00 1.00 1.00 1.00 1.00 1.00 1.00 1.00 1.00 1.00 1.00 
SPDBVl 1.00 1.00 1.00 1.00 1.00 1.00 1.00 1.00 1.00 1.00 1.00 1.00 
SPDBVl 1.00 1.00 1.00 1.00 1.00 1.00 1.00 1.00 1.00 1.00 1.00 1.00 
SPDBVl 1.00 1.00 1.00 1.00 1.00 1.00 1.00 1.00 1.00 1.00 1.00 1.00 
SPDBVl 1.00 1.00 1.00 1.00 1.00 1.00 1.00 1.00 1.00 1.00 1.00 1.00 
SPDBVl 1.00 1.00 1.00 1.00 1.00 1.00 1.00 1.00 1.00 1.00 1.00 1.00 
SPDBVl 1.00 1.00 1.00 1.00 1.00 1.00 1.00 1.00 1.00 1.00 1.00 1.00 
SPDBVl 1.00 1.00 1.00 1.00 1.00 1.00 1.00 1.00 1.00 1.00 1.00 1.00 
SPDBVl 1.00 1.00 1.00 1.00 1.00 1.00 1.00 1.00 1.00 1.00 1.00 1.00 
SPDBVl 1.00 1.00 1.00 1.00 1.00 1.00 1.00 1.00 1.00 1.00 1.00 1.00 
SPDBVl 1.00 1.00 1.00 1.00 1.00 1.00 1.00 1.00 1.00 1.00 1.00 1.00 
SPDBVl 1.00 1.00 1.00 1.00 1.00 1.00 1.00 1.00 1.00 1.00 1.00 1.00 
SPDBVl 1.00 1.00 1.00 1.00 1.00 1.00 1.00 1.00 1.00 1.00 1.00 1.00 
SPDBVl 1.00 1.00 1.00 1.00 1.00 1.00 1.00 1.00 1.00 1.00 1.00 1.00 
SPDBVl 1.00 1.00 1.00 1.00 1.00 1.00 1.00 1.00 1.00 1.00 1.00 1.00 
SPDBVl 1.00 1.00 1.00 1.00 1.00 1.00 1.00 1.00 1.00 1.00 1.00 1.00 
SPDBVl 1.00 1.00 1.00 1.00 1.00 1.00 1.00 1.00 1.00 1.00 1.00 1.00 
SPDBVl 1.00 1.00 1.00 1.00 1.00 1.00 1.00 1.00 1.00 1.00 1.00 1.00 
SPDBVl 1.00 1.00 1.00 1.00 1.00 1.00 1.00 1.00 1.00 1.00 1.00 1.00 
SPDBVl 1.00 1.00 1.00 1.00 1.00 1.00 1.00 1.00 1.00 1.00 1.00 1.00 
SPDBVl 1.00 1.00 1.00 1.00 1.00 1.00 1.00 1.00 1.00 1.00 1.00 1.00 
SPDBVl 1.00 1.00 1.00 1.00 1.00 1.00 1.00 1.00 1.00 1.00 1.00 1.00 
SPDBVl 1.00 1.00 1.00 1.00 1.00 1.00 1.00 1.00 1.00 1.00 1.00 1.00 
SPDBVl 1.00 1.00 1.00 1.00 1.00 1.00 1.00 1.00 1.00 1.00 1.00 1.00 
SPDBVl 1.00 1.00 1.00 1.00 1.00 1.00 1.00 1.00 1.00 1.00 1.00 1.00 
SPDBVl 1.00 1.00 1.00 1.00 1.00 1.00 1.00 1.00 1.00 1.00 1.00 1.00 
SPDBVl 1.00 1.00 1.00 1.00 1.00 1.00 1.00 1.00 1.00 1.00 1.00 1.00 
SPDBVl 1.00 1.00 1.00 1.00 1.00 1.00 1.00 1.00 1.00 1.00 1.00 1.00 
SPDBVl 1.00 1.00 1.00 1.00 1.00 1.00 1.00 1.00 1.00 1.00 1.00 1.00 
SPDBVl 1.00 1.00 1.00 1.00 1.00 1.00 1.00 1.00 1.00 1.00 1.00 1.00 
SPDBVl 1.00 1.00 1.00 1.00 1.00 1.00 1.00 1.00 1.00 1.00 1.00 1.00 
SPDBVl 1.00 1.00 1.00 1.00 1.00 1.00 1.00 1.00 1.00 1.00 1.00 1.00 
SPDBVl 1.00 1.00 1.00 1.00 1.00 1.00 1.00 1.00 1.00 1.00 1.00 1.00 
SPDBVl 1.00 1.00 1.00 1.00 1.00 1.00 1.00 1.00 1.00 1.00 1.00 1.00 
SPDBVl 1.00 1.00 1.00 1.00 1.00 1.00 1.00 1.00 1.00 1.00 1.00 1.00 
SPDBVl 1.00 1.00 1.00 1.00 1.00 1.00 1.00 1.00 1.00 1.00 1.00 1.00 
SPDBVl 1.00 1.00 1.00 1.00 1.00 1.00 1.00 1.00 1.00 1.00 1.00 1.00 
SPDBVl 1.00 1.00 1.00 1.00 1.00 1.00 1.00 1.00 1.00 1.00 1.00 1.00 
SPDBVl 1.00 1.00 1.00 1.00 1.00 1.00 1.00 1.00 1.00 1.00 1.00 1.00 
SPDBVl 1.00 1.00 1.00 1.00 1.00 1.00 1.00 1.00 1.00 1.00 1.00 1.00 
SPDBVl 1.00 1.00 1.00 1.00 1.00 1.00 1.00 1.00 1.00 1.00 1.00 1.00 
SPDBVl 1.00 1.00 1.00 1.00 1.00 1.00 1.00 1.00 1.00 1.00 1.00 1.00 
SPDBVl 1.00 1.00 1.00 1.00 1.00 1.00 1.00 1.00 1.00 1.00 1.00 1.00 
SPDBVl 1.00 1.00 1.00 1.00 1.00 1.00 1.00 1.00 1.00 1.00 1.00 1.00 
SPDBVl 1.00 1.00 1.00 1.00 1.00 1.00 1.00 1.00 1.00 1.00 1.00 1.00 
SPDBVl 1.00 1.00 1.00 1.00 1.00 1.00 1.00 1.00 1.00 1.00 1.00 1.00 
SPDBVl 1.00 1.00 1.00 1.00 1.00 1.00 1.00 1.00 1.00 1.00 1.00 1.00 
SPDBVl 1.00 1.00 1.00 1.00 1.00 1.00 1.00 1.00 1.00 1.00 1.00 1.00 
SPDBVl 1.00 1.00 1.00 1.00 1.00 1.00 1.00 1.00 1.00 1.00 1.00 1.00 
SPDBVl 1.00 1.00 1.00 1.00 1.00 1.00 1.00 1.00 1.00 1.00 1.00 1.00 
SPDBVl 1.00 1.00 1.00 1.00 1.00 1.00 1.00 1.00 1.00 1.00 1.00 1.00 
SPDBVl 1.00 1.00 1.00 1.00 1.00 1.00 1.00 1.00 1.00 1.00 1.00 1.00 
SPDBVl 1.00 1.00 1.00 1.00 1.00 1.00 1.00 1.00 1.00 1.00 1.00 1.00 
SPDBVl 1.00 1.00 1.00 1.00 1.00 1.00 1.00 1.00 1.00 1.00 1.00 1.00 
SPDBVl 1.00 1.00 1.00 1.00 1.00 1.00 1.00 1.00 1.00 1.00 1.00 1.00 
SPDBVl 1.00 1.00 1.00 1.00 1.00 1.00 1.00 1.00 1.00 1.00 1.00 1.00 
SPDBVl 1.00 1.00 1.00 1.00 1.00 1.00 1.00 1.00 1.00 1.00 1.00 1.00 
SPDBVl 1.00 1.00 1.00 1.00 1.00 1.00 1.00 1.00 1.00 1.00 1.00 1.00 
SPDBVl 1.00 1.00 1.00 1.00 1.00 1.00 1.00 1.00 1.00 1.00 1.00 1.00 
SPDBVl 1.00 1.00 1.00 1.00 1.00 1.00 1.00 1.00 1.00 1.00 1.00 1.00 
SPDBVl 1.00 1.00 1.00 1.00 1.00 1.00 1.00 1.00 1.00 1.00 1.00 1.00 
SPDBVl 1.00 1.00 1.00 1.00 1.00 1.00 1.00 1.00 1.00 1.00 1.00 1.00 
SPDBVl 1.00 1.00 1.00 1.00 1.00 1.00 1.00 1.00 1.00 1.00 1.00 1.00 
SPDBVl 1.00 1.00 1.00 1.00 1.00 1.00 1.00 1.00 1.00 1.00 1.00 1.00 
SPDBVl 1.00 1.00 1.00 1.00 1.00 1.00 1.00 1.00 1.00 1.00 1.00 1.00 
SPDBVl 1.00 1.00 1.00 1.00 1.00 1.00 1.00 1.00 1.00 1.00 1.00 1.00 
SPDBVl 1.00 1.00 1.00 1.00 1.00 1.00 1.00 1.00 1.00 1.00 1.00 1.00 
SPDBVl 1.00 1.00 1.00 1.00 1.00 1.00 1.00 1.00 1.00 1.00 1.00 1.00 
SPDBVl 1.00 1.00 1.00 1.00 1.00 1.00 1.00 1.00 1.00 1.00 1.00 1.00 
SPDBVl 1.00 1.00 1.00 1.00 1.00 1.00 1.00 1.00 1.00 1.00 1.00 1.00 
SPDBVl 1.00 1.00 1.00 1.00 1.00 1.00 1.00 1.00 1.00 1.00 1.00 1.00 
SPDBVl 1.00 1.00 1.00 1.00 1.00 1.00 1.00 1.00 1.00 1.00 1.00 1.00 
SPDBVl 1.00 1.00 1.00 1.00 1.00 1.00 1.00 1.00 1.00 1.00 1.00 1.00 
SPDBVl 1.00 1.00 1.00 1.00 1.00 1.00 1.00 1.00 1.00 1.00 1.00 1.00 
SPDBVl 1.00 1.00 1.00 1.00 1.00 1.00 1.00 1.00 1.00 1.00 1.00 1.00 
SPDBVl 1.00 1.00 1.00 1.00 1.00 1.00 1.00 1.00 1.00 1.00 1.00 1.00 
SPDBVl 1.00 1.00 1.00 1.00 1.00 1.00 1.00 1.00 1.00 1.00 1.00 1.00 
SPDBVl 1.00 1.00 1.00 1.00 1.00 1.00 1.00 1.00 1.00 1.00 1.00 1.00 
SPDBVl 1.00 1.00 1.00 1.00 1.00 1.00 1.00 1.00 1.00 1.00 1.00 1.00 
SPDBVl 1.00 1.00 1.00 1.00 1.00 1.00 1.00 1.00 1.00 1.00 1.00 1.00 
SPDBVl 1.00 1.00 1.00 1.00 1.00 1.00 1.00 1.00 1.00 1.00 1.00 1.00 
SPDBVl 1.00 1.00 1.00 1.00 1.00 1.00 1.00 1.00 1.00 1.00 1.00 1.00 
SPDBVl 1.00 1.00 1.00 1.00 1.00 1.00 1.00 1.00 1.00 1.00 1.00 1.00 
SPDBVl 1.00 1.00 1.00 1.00 1.00 1.00 1.00 1.00 1.00 1.00 1.00 1.00 
SPDBVl 1.00 1.00 1.00 1.00 1.00 1.00 1.00 1.00 1.00 1.00 1.00 1.00 
SPDBVl 1.00 1.00 1.00 1.00 1.00 1.00 1.00 1.00 1.00 1.00 1.00 1.00 
SPDBVl 1.00 1.00 1.00 1.00 1.00 1.00 1.00 1.00 1.00 1.00 1.00 1.00 
SPDBVl 1.00 1.00 1.00 1.00 1.00 1.00 1.00 1.00 1.00 1.00 1.00 1.00 
SPDBVl 1.00 1.00 1.00 1.00 1.00 1.00 1.00 1.00 1.00 1.00 1.00 1.00 
SPDBVl 1.00 1.00 1.00 1.00 1.00 1.00 1.00 1.00 1.00 1.00 1.00 1.00 
SPDBVl 1.00 1.00 1.00 1.00 1.00 1.00 1.00 1.00 1.00 1.00 1.00 1.00 
SPDBVl 1.00 1.00 1.00 1.00 1.00 1.00 1.00 1.00 1.00 1.00 1.00 1.00 
SPDBVl 1.00 1.00 1.00 1.00 1.00 1.00 1.00 1.00 1.00 1.00 1.00 1.00 
SPDBVl 1.00 1.00 1.00 1.00 1.00 1.00 1.00 1.00 1.00 1.00 1.00 1.00 
SPDBVl 1.00 1.00 1.00 1.00 1.00 1.00 1.00 1.00 1.00 1.00 1.00 1.00 
SPDBVl 1.00 1.00 1.00 1.00 1.00 1.00 1.00 1.00 1.00 1.00 1.00 1.00 
SPDBVl 1.00 1.00 1.00 1.00 1.00 1.00 1.00 1.00 1.00 1.00 1.00 1.00 
SPDBVl 1.00 1.00 1.00 1.00 1.00 1.00 1.00 1.00 1.00 1.00 1.00 1.00 
SPDBVl 1.00 1.00 1.00 1.00 1.00 1.00 1.00 1.00 1.00 1.00 1.00 1.00 
SPDBVl 1.00 1.00 1.00 1.00 1.00 1.00 1.00 1.00 1.00 1.00 1.00 1.00 
SPDBVl 1.00 1.00 1.00 1.00 1.00 1.00 1.00 1.00 1.00 1.00 1.00 1.00 
SPDBVl 1.00 1.00 1.00 1.00 1.00 1.00 1.00 1.00 1.00 1.00 1.00 1.00 
SPDBVl 1.00 1.00 1.00 1.00 1.00 1.00 1.00 1.00 1.00 1.00 1.00 1.00 
SPDBVl 1.00 1.00 1.00 1.00 1.00 1.00 1.00 1.00 1.00 1.00 1.00 1.00 
SPDBVl 1.00 1.00 1.00 1.00 1.00 1.00 1.00 1.00 1.00 1.00 1.00 1.00 
SPDBVl 1.00 1.00 1.00 1.00 1.00 1.00 1.00 1.00 1.00 1.00 1.00 1.00 
SPDBVl 1.00 1.00 1.00 1.00 1.00 1.00 1.00 1.00 1.00 1.00 1.00 1.00 
SPDBVl 1.00 1.00 1.00 1.00 1.00 1.00 1.00 1.00 1.00 1.00 1.00 1.00 
SPDBVl 1.00 1.00 1.00 1.00 1.00 1.00 1.00 1.00 1.00 1.00 1.00 1.00 
SPDBVl 1.00 1.00 1.00 1.00 1.00 1.00 1.00 1.00 1.00 1.00 1.00 1.00 
SPDBVl 1.00 1.00 1.00 1.00 1.00 1.00 1.00 1.00 1.00 1.00 1.00 1.00 
SPDBVl 1.00 1.00 1.00 1.00 1.00 1.00 1.00 1.00 1.00 1.00 1.00 1.00 
SPDBVl 1.00 1.00 1.00 1.00 1.00 1.00 1.00 1.00 1.00 1.00 1.00 1.00 
SPDBVl 1.00 1.00 1.00 1.00 1.00 1.00 1.00 1.00 1.00 1.00 1.00 1.00 
SPDBVl 1.00 1.00 1.00 1.00 1.00 1.00 1.00 1.00 1.00 1.00 1.00 1.00 
SPDBVl 1.00 1.00 1.00 1.00 1.00 1.00 1.00 1.00 1.00 1.00 1.00 1.00 
SPDBVl 1.00 1.00 1.00 1.00 1.00 1.00 1.00 1.00 1.00 1.00 1.00 1.00 
SPDBVl 1.00 1.00 1.00 1.00 1.00 1.00 1.00 1.00 1.00 1.00 1.00 1.00 
SPDBVl 1.00 1.00 1.00 1.00 1.00 1.00 1.00 1.00 1.00 1.00 1.00 1.00 
SPDBVl 1.00 1.00 1.00 1.00 1.00 1.00 1.00 1.00 1.00 1.00 1.00 1.00 
SPDBVl 1.00 1.00 1.00 1.00 1.00 1.00 1.00 1.00 1.00 1.00 1.00 1.00 
SPDBVl 1.00 1.00 1.00 1.00 1.00 1.00 1.00 1.00 1.00 1.00 1.00 1.00 
SPDBVl 1.00 1.00 1.00 1.00 1.00 1.00 1.00 1.00 1.00 1.00 1.00 1.00 
SPDBVl 1.00 1.00 1.00 1.00 1.00 1.00 1.00 1.00 1.00 1.00 1.00 1.00 
SPDBVl 1.00 1.00 1.00 1.00 1.00 1.00 1.00 1.00 1.00 1.00 1.00 1.00 
SPDBVl 1.00 1.00 1.00 1.00 1.00 1.00 1.00 1.00 1.00 1.00 1.00 1.00 
SPDBVl 1.00 1.00 1.00 1.00 1.00 1.00 1.00 1.00 1.00 1.00 1.00 1.00 
SPDBVl 1.00 1.00 1.00 1.00 1.00 1.00 1.00 1.00 1.00 1.00 1.00 1.00 
SPDBVl 1.00 1.00 1.00 1.00 1.00 1.00 1.00 1.00 1.00 1.00 1.00 1.00 
SPDBVl 1.00 1.00 1.00 1.00 1.00 1.00 1.00 1.00 1.00 1.00 1.00 1.00 
SPDBVl 1.00 1.00 1.00 1.00 1.00 1.00 1.00 1.00 1.00 1.00 1.00 1.00 
SPDBVl 1.00 1.00 1.00 1.00 1.00 1.00 1.00 1.00 1.00 1.00 1.00 1.00 
SPDBVl 1.00 1.00 1.00 1.00 1.00 1.00 1.00 1.00 1.00 1.00 1.00 1.00 
SPDBVl 1.00 1.00 1.00 1.00 1.00 1.00 1.00 1.00 1.00 1.00 1.00 1.00 
SPDBVl 1.00 1.00 1.00 1.00 1.00 1.00 1.00 1.00 1.00 1.00 1.00 1.00 
SPDBVl 1.00 1.00 1.00 1.00 1.00 1.00 1.00 1.00 1.00 1.00 1.00 1.00 
SPDBVl 1.00 1.00 1.00 1.00 1.00 1.00 1.00 1.00 1.00 1.00 1.00 1.00 
SPDBVl 1.00 1.00 1.00 1.00 1.00 1.00 1.00 1.00 1.00 1.00 1.00 1.00 
SPDBVl 1.00 1.00 1.00 1.00 1.00 1.00 1.00 1.00 1.00 1.00 1.00 1.00 
SPDBVl 1.00 1.00 1.00 1.00 1.00 1.00 1.00 1.00 1.00 1.00 1.00 1.00 
SPDBVl 1.00 1.00 1.00 1.00 1.00 1.00 1.00 1.00 1.00 1.00 1.00 1.00 
SPDBVl 1.00 1.00 1.00 1.00 1.00 1.00 1.00 1.00 1.00 
SPDBVb 0.00 0.00 0.20
SPDBVg    64    64    64    64    64    64    64    64    64    64
SPDBVg    64    64    64    64    64    64    64    64    64    64
SPDBVg    64    64    64    64    64    64    64    64    64    64
SPDBVg    64    64    64    64    64    64    64    64    64    64
SPDBVg    64    64    64    64    64    64    64    64    64    64
SPDBVg    64    64    64    64    64    64    64    64    64    64
SPDBVg    64    64    64    64    64    64    64    64    64    64
SPDBVg    64    64    64    64    64    64    64    64    64    64
SPDBVg    64    64    64    64    64    64    64    64    64    64
SPDBVg    64    64    64    64    64    64    64    64    64    64
SPDBVg    64    64    64    64    64    64    64    64    64    64
SPDBVg    64    64    64    64    64    64    64    64    64    64
SPDBVg    64    64    64    64    64    64    64    64    64    64
SPDBVg    64    64    64    64    64    64    64    64    64    64
SPDBVg    64    64    64    64    64    64    64    64    64    64
SPDBVg    64    64    64    64    64    64    64    64    64    64
SPDBVg    64    64    64    64    64    64    64    64    64    64
SPDBVg    64    64    64    64    64    64    64    64    64    64
SPDBVg    64    64    64    64    64    64    64    64    64    64
SPDBVg    64    64    64    64    64    64    64    64    64    64
SPDBVg    64    64    64    64    64    64    64    64    64    64
SPDBVg    64    64    64    64    64    64    64    64    64    64
SPDBVg    64    64    64    64    64    64    64    64    64    64
SPDBVg    64    64    64    64    64    64    64    64    64    64
SPDBVg    64    64    64    64    64    64    64    64    64    64
SPDBVg    64    64    64    64    64    64    64    64    64    64
SPDBVg    64    64    64    64    64    64    64    64    64    64
SPDBVg    64    64    64    64    64    64    64    64    64    64
SPDBVg    64    64    64    64    64    64    64    64    64    64
SPDBVg    64    64    64    64    64    64    64    64    64    64
SPDBVg    64    64    64    64    64    64    64    64    64    64
SPDBVg    64    64    64    64    64    64    64    64    64    64
SPDBVg    64    64    64    64    64    64    64    64    64    64
SPDBVg    64    64    64    64    64    64    64    64    64    64
SPDBVg    64    64    64    64    64    64    64    64    64    64
SPDBVg    64    64    64    64    64    64    64    64    64    64
SPDBVg    64    64    64    64    64    64    64    64    64    64
SPDBVg    64    64    64    64    64    64    64    64    64    64
SPDBVg    64    64    64    64    64    64    64    64    64    64
SPDBVg    64    64    64    64    64    64    64    64    64    64
SPDBVg    64    64    64    64    64    64    64    64    64    64
SPDBVg    64    64    64    64    64    64    64    64    64    64
SPDBVg    64    64    64    64    64    64    64    64    64    64
SPDBVg    64    64    64    64    64    64    64    64    64    64
SPDBVg    64    64    64    64    64    64    64    64    64    64
SPDBVg    64    64    64    64    64    64    64    64    64    64
SPDBVg    64    64    64    64    64    64    64    64    64    64
SPDBVg    64    64    64    64    64    64    64    64    64    64
SPDBVg    64    64    64    64    64    64    64    64    64    64
SPDBVg    64    64    64    64    64    64    64    64    64    64
SPDBVg    64    64    64    64    64    64    64    64    64    64
SPDBVg    64    64    64    64    64    64    64    64    64    64
SPDBVg    64    64    64    64    64    64    64    64    64    64
SPDBVg    64    64    64    64    64    64    64    64    64    64
SPDBVg    64    64    64    64    64    64    64    64    64    64
SPDBVg    64    64    64    64    64    64    64    64    64    64
SPDBVg    64    64    64    64    64    64    64    64    64    64
SPDBVg    64    64    64    64    64    64    64    64    64    64
SPDBVg    64    64    64    64    64    64    64    64    64    64
SPDBVg    64    64    64    64    64    64    64    64    64    64
SPDBVg    64    64    64    64    64    64    64    64    64    64
SPDBVg    64    64    64    64    64    64    64    64    64    64
SPDBVg    64    64    64    64    64    64    64    64    64    64
SPDBVg    64    64    64    64    64    64    64    64    64    64
SPDBVg    64    64    64    64    64    64    64    64    64    64
SPDBVg    64    64    64    64    64    64    64    64    64    64
SPDBVg    64    64    64    64    64    64    64    64    64    64
SPDBVg    64
SPDBVi        1 1 1 0 1 0 1 1 0 1 0 1 1 0  0
SPDBVp        0
END
