# Supplementary material for: Identification of amino acid residues in protein SRP72 required for binding to a kinked 5e motif of the human signal recognition particle RNA
Source: BMC Mol Biol. 2010 Nov 13;11:83. doi: 10.1186/1471-2199-11-83 (PMC2995471; doi:10.1186/1471-2199-11-83)
Supplement: Additional file 3 — Predicted atomic coordinates of human SRP72's RNA binding domain. [file 1471-2199-11-83-S3.PDB]

REMARK    File generated by Swiss-PdbViewer  4.00b0
REMARK    http://www.expasy.org/spdbv/
CRYST1    0.000    0.000    0.000  90.00  90.00  90.00 P 1           1
ATOM      1  N   ARG X 531      41.646  68.405  57.969  1.00  0.00
ATOM      2  CA  ARG X 531      42.643  67.540  58.475  1.00  0.00
ATOM      3  C   ARG X 531      43.768  67.702  57.426  1.00  0.00
ATOM      4  O   ARG X 531      43.685  67.832  56.206  1.00  0.00
ATOM      5  CB  ARG X 531      42.116  66.106  58.559  1.00  0.00
ATOM      6  CG  ARG X 531      43.141  65.096  59.047  1.00  0.00
ATOM      7  CD  ARG X 531      42.525  63.715  59.203  1.00  0.00
ATOM      8  NE  ARG X 531      43.507  62.722  59.631  1.00  0.00
ATOM      9  CZ  ARG X 531      43.213  61.461  59.931  1.00  0.00
ATOM     10  NH1 ARG X 531      44.173  60.629  60.311  1.00  0.00
ATOM     11  NH2 ARG X 531      41.960  61.035  59.849  1.00  0.00
ATOM     12  HG1 ARG X 531      43.492  65.381  59.934  1.00 99.99
ATOM     13  HA  ARG X 531      42.986  67.864  59.329  1.00 99.99
ATOM     14  HE  ARG X 531      44.468  63.012  59.704  1.00 99.99
ATOM     15  HG2 ARG X 531      43.885  65.032  58.388  1.00 99.99
ATOM     16 HH22 ARG X 531      41.735  60.086  60.055  1.00 99.99
ATOM     17 HH21 ARG X 531      41.232  61.671  59.579  1.00 99.99
ATOM     18  HN  ARG X 531      41.245  68.306  56.978  1.00 99.99
ATOM     19  HD1 ARG X 531      42.146  63.445  58.321  1.00 99.99
ATOM     20  HD2 ARG X 531      41.799  63.775  59.883  1.00 99.99
ATOM     21 HH12 ARG X 531      43.941  59.667  60.519  1.00 99.99
ATOM     22 HH11 ARG X 531      45.113  60.943  60.394  1.00 99.99
ATOM     23  HB1 ARG X 531      41.818  65.830  57.650  1.00 99.99
ATOM     24  HB2 ARG X 531      41.345  66.094  59.189  1.00 99.99
ATOM     25  N   LYS X 532      44.998  67.702  57.919  1.00  0.00
ATOM     26  CA  LYS X 532      46.077  67.976  56.958  1.00  0.00
ATOM     27  C   LYS X 532      46.966  66.849  57.464  1.00  0.00
ATOM     28  O   LYS X 532      46.896  66.237  58.529  1.00  0.00
ATOM     29  CB  LYS X 532      46.614  69.396  57.146  1.00  0.00
ATOM     30  CG  LYS X 532      47.137  69.682  58.545  1.00  0.00
ATOM     31  CD  LYS X 532      47.680  71.097  58.652  1.00  0.00
ATOM     32  CE  LYS X 532      48.196  71.386  60.053  1.00  0.00
ATOM     33  NZ  LYS X 532      48.776  72.753  60.161  1.00  0.00
ATOM     34  HA  LYS X 532      45.777  67.767  56.085  1.00 99.99
ATOM     35  HE2 LYS X 532      47.437  71.298  60.704  1.00 99.99
ATOM     36  HE1 LYS X 532      48.901  70.710  60.286  1.00 99.99
ATOM     37  HG2 LYS X 532      46.391  69.571  59.201  1.00 99.99
ATOM     38  HG1 LYS X 532      47.869  69.037  58.759  1.00 99.99
ATOM     39  HZ1 LYS X 532      48.549  73.275  59.339  1.00 99.99
ATOM     40  HZ3 LYS X 532      48.397  73.211  60.964  1.00 99.99
ATOM     41  HZ2 LYS X 532      49.769  72.685  60.251  1.00 99.99
ATOM     42  HD1 LYS X 532      46.951  71.740  58.444  1.00 99.99
ATOM     43  HD2 LYS X 532      48.431  71.204  58.009  1.00 99.99
ATOM     44  HN  LYS X 532      45.116  67.520  58.892  1.00 99.99
ATOM     45  HB1 LYS X 532      45.874  70.037  56.950  1.00 99.99
ATOM     46  HB2 LYS X 532      47.360  69.536  56.498  1.00 99.99
ATOM     47  N   LYS X 533      47.943  66.489  56.641  1.00  0.00
ATOM     48  CA  LYS X 533      48.898  65.468  57.022  1.00  0.00
ATOM     49  C   LYS X 533      50.160  66.276  57.274  1.00  0.00
ATOM     50  O   LYS X 533      50.381  67.451  56.984  1.00  0.00
ATOM     51  CB  LYS X 533      49.073  64.450  55.894  1.00  0.00
ATOM     52  CG  LYS X 533      47.769  64.011  55.246  1.00  0.00
ATOM     53  CD  LYS X 533      46.929  63.181  56.202  1.00  0.00
ATOM     54  CE  LYS X 533      47.605  61.858  56.524  1.00  0.00
ATOM     55  NZ  LYS X 533      46.730  60.972  57.340  1.00  0.00
ATOM     56  HA  LYS X 533      48.616  65.050  57.858  1.00 99.99
ATOM     57  HE2 LYS X 533      47.835  61.393  55.665  1.00 99.99
ATOM     58  HE1 LYS X 533      48.453  62.040  57.031  1.00 99.99
ATOM     59  HG2 LYS X 533      47.249  64.822  54.978  1.00 99.99
ATOM     60  HG1 LYS X 533      47.975  63.464  54.436  1.00 99.99
ATOM     61  HZ1 LYS X 533      46.600  60.104  56.863  1.00 99.99
ATOM     62  HZ3 LYS X 533      47.161  60.806  58.227  1.00 99.99
ATOM     63  HZ2 LYS X 533      45.845  61.415  57.476  1.00 99.99
ATOM     64  HD1 LYS X 533      46.049  62.993  55.780  1.00 99.99
ATOM     65  HD2 LYS X 533      46.807  63.689  57.048  1.00 99.99
ATOM     66  HN  LYS X 533      47.959  66.987  55.734  1.00 99.99
ATOM     67  HB1 LYS X 533      49.524  63.642  56.271  1.00 99.99
ATOM     68  HB2 LYS X 533      49.650  64.860  55.191  1.00 99.99
ATOM     69  N   GLY X 534      51.146  65.614  57.891  1.00  0.00
ATOM     70  CA  GLY X 534      52.408  66.282  58.132  1.00  0.00
ATOM     71  C   GLY X 534      52.945  66.955  56.872  1.00  0.00
ATOM     72  O   GLY X 534      53.504  68.046  56.772  1.00  0.00
ATOM     73  HN  GLY X 534      50.931  64.650  58.158  1.00 99.99
ATOM     74  HA2 GLY X 534      52.291  66.981  58.854  1.00 99.99
ATOM     75  HA1 GLY X 534      53.090  65.613  58.463  1.00 99.99
ATOM     76  N   GLY X 535      52.789  66.277  55.735  1.00  0.00
ATOM     77  CA  GLY X 535      53.232  66.511  54.514  1.00  0.00
ATOM     78  C   GLY X 535      51.988  67.337  54.424  1.00  0.00
ATOM     79  O   GLY X 535      51.145  67.527  55.298  1.00  0.00
ATOM     80  HN  GLY X 535      52.156  65.371  55.976  1.00 99.99
ATOM     81  HA2 GLY X 535      53.967  67.086  54.478  1.00 99.99
ATOM     82  HA1 GLY X 535      53.144  65.787  53.931  1.00 99.99
ATOM     83  N   LYS X 536      51.770  67.931  53.270  1.00  0.00
ATOM     84  CA  LYS X 536      50.672  69.028  53.560  1.00  0.00
ATOM     85  C   LYS X 536      49.497  68.546  52.705  1.00  0.00
ATOM     86  O   LYS X 536      48.906  69.157  51.816  1.00  0.00
ATOM     87  CB  LYS X 536      51.173  70.412  53.141  1.00  0.00
ATOM     88  CG  LYS X 536      52.377  70.901  53.930  1.00  0.00
ATOM     89  CD  LYS X 536      52.784  72.302  53.504  1.00  0.00
ATOM     90  CE  LYS X 536      54.042  72.755  54.227  1.00  0.00
ATOM     91  NZ  LYS X 536      54.465  74.118  53.804  1.00  0.00
ATOM     92  HA  LYS X 536      50.462  68.958  54.496  1.00 99.99
ATOM     93  HE2 LYS X 536      53.866  72.757  55.215  1.00 99.99
ATOM     94  HE1 LYS X 536      54.782  72.105  54.031  1.00 99.99
ATOM     95  HG2 LYS X 536      52.147  70.913  54.903  1.00 99.99
ATOM     96  HG1 LYS X 536      53.144  70.280  53.775  1.00 99.99
ATOM     97  HZ1 LYS X 536      54.493  74.162  52.806  1.00 99.99
ATOM     98  HZ3 LYS X 536      53.812  74.790  54.151  1.00 99.99
ATOM     99  HZ2 LYS X 536      55.373  74.313  54.173  1.00 99.99
ATOM    100  HD1 LYS X 536      52.048  72.933  53.723  1.00 99.99
ATOM    101  HD2 LYS X 536      52.963  72.302  52.526  1.00 99.99
ATOM    102  HN  LYS X 536      52.165  67.751  52.473  1.00 99.99
ATOM    103  HB1 LYS X 536      50.427  71.064  53.268  1.00 99.99
ATOM    104  HB2 LYS X 536      51.425  70.373  52.176  1.00 99.99
ATOM    105  N   VAL X 537      49.048  67.315  52.941  1.00  0.00
ATOM    106  CA  VAL X 537      47.883  66.860  52.246  1.00  0.00
ATOM    107  C   VAL X 537      46.703  67.558  52.881  1.00  0.00
ATOM    108  O   VAL X 537      46.562  67.838  54.070  1.00  0.00
ATOM    109  CB  VAL X 537      47.716  65.334  52.363  1.00  0.00
ATOM    110  CG1 VAL X 537      46.398  64.893  51.745  1.00  0.00
ATOM    111  CG2 VAL X 537      48.848  64.617  51.642  1.00  0.00
ATOM    112  HA  VAL X 537      47.938  67.151  51.297  1.00 99.99
ATOM    113  HB  VAL X 537      47.674  65.107  53.331  1.00 99.99
ATOM    114  HN  VAL X 537      49.586  66.771  53.622  1.00 99.99
ATOM    115  N   THR X 538      45.691  67.921  52.097  1.00  0.00
ATOM    116  CA  THR X 538      44.633  68.648  52.677  1.00  0.00
ATOM    117  C   THR X 538      43.532  67.938  53.453  1.00  0.00
ATOM    118  O   THR X 538      43.467  66.752  53.770  1.00  0.00
ATOM    119  CB  THR X 538      43.834  69.426  51.615  1.00  0.00
ATOM    120  OG1 THR X 538      43.263  68.508  50.674  1.00  0.00
ATOM    121  CG2 THR X 538      44.740  70.394  50.870  1.00  0.00
ATOM    122  HA  THR X 538      45.041  69.370  53.328  1.00 99.99
ATOM    123  HN  THR X 538      45.769  67.635  51.118  1.00 99.99
ATOM    124  HB  THR X 538      43.072  69.924  52.076  1.00 99.99
ATOM    125  HG1 THR X 538      43.061  67.630  51.121  1.00 99.99
ATOM    126  N   GLY X 539      42.508  68.641  53.852  1.00  0.00
ATOM    127  CA  GLY X 539      40.943  67.987  53.455  1.00  0.00
ATOM    128  C   GLY X 539      40.449  66.642  53.111  1.00  0.00
ATOM    129  O   GLY X 539      41.086  65.594  53.194  1.00  0.00
ATOM    130  HN  GLY X 539      42.542  69.464  54.332  1.00 99.99
ATOM    131  HA2 GLY X 539      40.359  68.431  54.282  1.00 99.99
ATOM    132  HA1 GLY X 539      40.633  68.735  52.702  1.00 99.99
ATOM    133  N   ASP X 540      39.188  66.560  52.667  1.00  0.00
ATOM    134  CA  ASP X 540      38.601  65.270  52.454  1.00  0.00
ATOM    135  C   ASP X 540      39.345  64.420  51.423  1.00  0.00
ATOM    136  O   ASP X 540      39.715  63.254  51.557  1.00  0.00
ATOM    137  CB  ASP X 540      37.162  65.412  51.953  1.00  0.00
ATOM    138  CG  ASP X 540      36.402  64.101  51.985  1.00  0.00
ATOM    139  OD1 ASP X 540      36.941  63.115  52.531  1.00  0.00
ATOM    140  OD2 ASP X 540      35.267  64.059  51.465  1.00  0.00
ATOM    141  HN  ASP X 540      38.723  67.460  52.508  1.00 99.99
ATOM    142  HA  ASP X 540      38.646  64.758  53.334  1.00 99.99
ATOM    143  HB1 ASP X 540      37.194  65.741  51.017  1.00 99.99
ATOM    144  HB2 ASP X 540      36.697  66.066  52.538  1.00 99.99
ATOM    145  N   SER X 541      39.650  64.950  50.234  1.00  0.00
ATOM    146  CA  SER X 541      40.553  63.766  49.591  1.00  0.00
ATOM    147  C   SER X 541      41.730  64.609  50.002  1.00  0.00
ATOM    148  O   SER X 541      41.933  65.784  49.703  1.00  0.00
ATOM    149  CB  SER X 541      40.228  63.590  48.106  1.00  0.00
ATOM    150  OG  SER X 541      41.083  62.632  47.507  1.00  0.00
ATOM    151  HN  SER X 541      39.437  65.711  49.883  1.00 99.99
ATOM    152  HA  SER X 541      40.444  63.082  50.189  1.00 99.99
ATOM    153  HB1 SER X 541      40.349  64.465  47.646  1.00 99.99
ATOM    154  HB2 SER X 541      39.285  63.284  48.018  1.00 99.99
ATOM    155  HG1 SER X 541      40.564  62.085  46.852  1.00 99.99
ATOM    156  N   GLN X 542      42.665  64.049  50.771  1.00  0.00
ATOM    157  CA  GLN X 542      43.920  64.721  51.107  1.00  0.00
ATOM    158  C   GLN X 542      44.820  65.191  49.979  1.00  0.00
ATOM    159  O   GLN X 542      45.922  64.761  49.640  1.00  0.00
ATOM    160  CB  GLN X 542      44.816  63.799  51.937  1.00  0.00
ATOM    161  CG  GLN X 542      44.274  63.491  53.323  1.00  0.00
ATOM    162  CD  GLN X 542      45.155  62.526  54.092  1.00  0.00
ATOM    163  OE1 GLN X 542      46.161  62.041  53.573  1.00  0.00
ATOM    164  NE2 GLN X 542      44.780  62.245  55.334  1.00  0.00
ATOM    165  HG2 GLN X 542      44.210  64.344  53.840  1.00 99.99
ATOM    166  HA  GLN X 542      43.675  65.554  51.677  1.00 99.99
ATOM    167  HG1 GLN X 542      43.364  63.088  53.230  1.00 99.99
ATOM    168  HN  GLN X 542      42.424  63.091  51.112  1.00 99.99
ATOM    169  HB1 GLN X 542      45.714  64.234  52.043  1.00 99.99
ATOM    170  HB2 GLN X 542      44.927  62.933  51.446  1.00 99.99
ATOM    171  N   PRO X 543      44.327  66.204  49.280  1.00  0.00
ATOM    172  CA  PRO X 543      44.972  66.765  48.089  1.00  0.00
ATOM    173  C   PRO X 543      46.311  67.316  48.532  1.00  0.00
ATOM    174  O   PRO X 543      46.759  67.414  49.673  1.00  0.00
ATOM    175  CB  PRO X 543      44.000  67.849  47.618  1.00  0.00
ATOM    176  CG  PRO X 543      43.252  68.240  48.848  1.00  0.00
ATOM    177  CD  PRO X 543      43.136  66.993  49.679  1.00  0.00
ATOM    178  HG2 PRO X 543      43.749  68.960  49.350  1.00 99.99
ATOM    179  HA  PRO X 543      45.078  66.078  47.384  1.00 99.99
ATOM    180  HD1 PRO X 543      42.299  66.486  49.470  1.00 99.99
ATOM    181  HD2 PRO X 543      43.168  67.197  50.656  1.00 99.99
ATOM    182  HG1 PRO X 543      42.340  68.597  48.608  1.00 99.99
ATOM    183  HB1 PRO X 543      43.379  67.488  46.918  1.00 99.99
ATOM    184  HB2 PRO X 543      44.500  68.631  47.237  1.00 99.99
ATOM    185  N   LYS X 544      47.103  67.749  47.577  1.00  0.00
ATOM    186  CA  LYS X 544      48.572  67.952  47.945  1.00  0.00
ATOM    187  C   LYS X 544      48.456  69.295  47.239  1.00  0.00
ATOM    188  O   LYS X 544      47.806  69.561  46.229  1.00  0.00
ATOM    189  CB  LYS X 544      49.436  66.851  47.327  1.00  0.00
ATOM    190  CG  LYS X 544      49.158  65.461  47.878  1.00  0.00
ATOM    191  CD  LYS X 544      50.079  64.426  47.254  1.00  0.00
ATOM    192  CE  LYS X 544      49.754  63.027  47.751  1.00  0.00
ATOM    193  NZ  LYS X 544      50.648  62.001  47.146  1.00  0.00
ATOM    194  HA  LYS X 544      48.607  68.087  48.852  1.00 99.99
ATOM    195  HE2 LYS X 544      49.856  63.004  48.749  1.00 99.99
ATOM    196  HE1 LYS X 544      48.801  62.811  47.518  1.00 99.99
ATOM    197  HG2 LYS X 544      49.302  65.468  48.867  1.00 99.99
ATOM    198  HG1 LYS X 544      48.211  65.214  47.679  1.00 99.99
ATOM    199  HZ1 LYS X 544      51.560  62.080  47.546  1.00 99.99
ATOM    200  HZ3 LYS X 544      50.279  61.091  47.329  1.00 99.99
ATOM    201  HZ2 LYS X 544      50.701  62.149  46.159  1.00 99.99
ATOM    202  HD1 LYS X 544      51.018  64.639  47.499  1.00 99.99
ATOM    203  HD2 LYS X 544      49.965  64.446  46.267  1.00 99.99
ATOM    204  HN  LYS X 544      46.733  67.925  46.673  1.00 99.99
ATOM    205  HB1 LYS X 544      50.394  67.073  47.501  1.00 99.99
ATOM    206  HB2 LYS X 544      49.268  66.838  46.343  1.00 99.99
ATOM    207  N   GLU X 545      49.147  70.310  47.785  1.00  0.00
ATOM    208  CA  GLU X 545      49.134  71.632  47.150  1.00  0.00
ATOM    209  C   GLU X 545      49.559  71.557  45.681  1.00  0.00
ATOM    210  O   GLU X 545      49.018  72.065  44.700  1.00  0.00
ATOM    211  CB  GLU X 545      50.096  72.581  47.868  1.00  0.00
ATOM    212  CG  GLU X 545      50.127  73.987  47.291  1.00  0.00
ATOM    213  CD  GLU X 545      51.059  74.908  48.052  1.00  0.00
ATOM    214  OE1 GLU X 545      51.655  74.456  49.053  1.00  0.00
ATOM    215  OE2 GLU X 545      51.194  76.083  47.649  1.00  0.00
ATOM    216  HG2 GLU X 545      50.452  73.933  46.366  1.00 99.99
ATOM    217  HA  GLU X 545      48.207  72.025  47.210  1.00 99.99
ATOM    218  HG1 GLU X 545      49.222  74.365  47.349  1.00 99.99
ATOM    219  HN  GLU X 545      49.658  70.085  48.643  1.00 99.99
ATOM    220  HB1 GLU X 545      51.002  72.206  47.789  1.00 99.99
ATOM    221  HB2 GLU X 545      49.804  72.649  48.806  1.00 99.99
ATOM    222  N   GLN X 546      50.658  70.852  45.431  1.00  0.00
ATOM    223  CA  GLN X 546      51.182  70.692  44.117  1.00  0.00
ATOM    224  C   GLN X 546      50.240  69.868  43.244  1.00  0.00
ATOM    225  O   GLN X 546      50.089  69.910  42.024  1.00  0.00
ATOM    226  CB  GLN X 546      52.534  69.977  44.163  1.00  0.00
ATOM    227  CG  GLN X 546      53.656  70.808  44.762  1.00  0.00
ATOM    228  CD  GLN X 546      54.964  70.046  44.848  1.00  0.00
ATOM    229  OE1 GLN X 546      55.032  68.869  44.495  1.00  0.00
ATOM    230  NE2 GLN X 546      56.008  70.717  45.320  1.00  0.00
ATOM    231  HG2 GLN X 546      53.796  71.617  44.192  1.00 99.99
ATOM    232  HA  GLN X 546      51.268  71.603  43.686  1.00 99.99
ATOM    233  HG1 GLN X 546      53.390  71.090  45.683  1.00 99.99
ATOM    234  HN  GLN X 546      51.093  70.432  46.290  1.00 99.99
ATOM    235  HB1 GLN X 546      52.796  69.726  43.228  1.00 99.99
ATOM    236  HB2 GLN X 546      52.437  69.143  44.710  1.00 99.99
ATOM    237  N   GLY X 547      49.483  68.994  43.877  1.00  0.00
ATOM    238  CA  GLY X 547      48.567  68.208  43.088  1.00  0.00
ATOM    239  C   GLY X 547      47.372  69.051  42.703  1.00  0.00
ATOM    240  O   GLY X 547      46.690  68.970  41.682  1.00  0.00
ATOM    241  HN  GLY X 547      49.597  68.933  44.884  1.00 99.99
ATOM    242  HA2 GLY X 547      49.026  67.881  42.256  1.00 99.99
ATOM    243  HA1 GLY X 547      48.257  67.412  43.617  1.00 99.99
ATOM    244  N   GLN X 548      47.013  69.992  43.571  1.00  0.00
ATOM    245  CA  GLN X 548      45.842  70.798  43.372  1.00  0.00
ATOM    246  C   GLN X 548      45.767  71.884  42.318  1.00  0.00
ATOM    247  O   GLN X 548      44.824  72.643  42.102  1.00  0.00
ATOM    248  CB  GLN X 548      45.502  71.573  44.647  1.00  0.00
ATOM    249  CG  GLN X 548      46.501  72.664  44.995  1.00  0.00
ATOM    250  CD  GLN X 548      46.170  73.363  46.299  1.00  0.00
ATOM    251  OE1 GLN X 548      45.184  73.032  46.959  1.00  0.00
ATOM    252  NE2 GLN X 548      46.995  74.333  46.675  1.00  0.00
ATOM    253  HG2 GLN X 548      47.409  72.254  45.075  1.00 99.99
ATOM    254  HA  GLN X 548      45.038  70.136  43.180  1.00 99.99
ATOM    255  HG1 GLN X 548      46.504  73.342  44.261  1.00 99.99
ATOM    256  HN  GLN X 548      47.652  70.084  44.391  1.00 99.99
ATOM    257  HB1 GLN X 548      45.465  70.928  45.414  1.00 99.99
ATOM    258  HB2 GLN X 548      44.602  71.999  44.533  1.00 99.99
ATOM    259  N   GLY X 549      46.802  72.077  41.518  1.00  0.00
ATOM    260  CA  GLY X 549      47.685  73.257  41.229  1.00  0.00
ATOM    261  C   GLY X 549      47.806  72.621  39.888  1.00  0.00
ATOM    262  O   GLY X 549      47.474  73.121  38.815  1.00  0.00
ATOM    263  HN  GLY X 549      47.029  71.133  40.960  1.00 99.99
ATOM    264  HA2 GLY X 549      47.161  74.003  41.187  1.00 99.99
ATOM    265  HA1 GLY X 549      48.458  73.159  41.705  1.00 99.99
ATOM    266  N   ASP X 550      48.314  71.403  39.794  1.00  0.00
ATOM    267  CA  ASP X 550      48.337  70.738  38.533  1.00  0.00
ATOM    268  C   ASP X 550      46.947  70.353  38.104  1.00  0.00
ATOM    269  O   ASP X 550      46.536  70.226  36.952  1.00  0.00
ATOM    270  CB  ASP X 550      49.182  69.465  38.614  1.00  0.00
ATOM    271  CG  ASP X 550      50.668  69.757  38.687  1.00  0.00
ATOM    272  OD1 ASP X 550      51.060  70.915  38.432  1.00  0.00
ATOM    273  OD2 ASP X 550      51.441  68.827  39.001  1.00  0.00
ATOM    274  HN  ASP X 550      48.672  71.007  40.679  1.00 99.99
ATOM    275  HA  ASP X 550      48.688  71.392  37.845  1.00 99.99
ATOM    276  HB1 ASP X 550      49.001  68.924  37.802  1.00 99.99
ATOM    277  HB2 ASP X 550      48.913  68.970  39.431  1.00 99.99
ATOM    278  N   LEU X 551      46.063  70.125  39.091  1.00  0.00
ATOM    279  CA  LEU X 551      44.729  69.633  38.453  1.00  0.00
ATOM    280  C   LEU X 551      43.974  70.848  37.926  1.00  0.00
ATOM    281  O   LEU X 551      43.215  70.904  36.959  1.00  0.00
ATOM    282  CB  LEU X 551      43.872  68.909  39.494  1.00  0.00
ATOM    283  CG  LEU X 551      42.616  68.210  38.970  1.00  0.00
ATOM    284  CD1 LEU X 551      42.980  67.153  37.939  1.00  0.00
ATOM    285  CD2 LEU X 551      41.867  67.529  40.105  1.00  0.00
ATOM    286  HN  LEU X 551      46.243  70.248  39.990  1.00 99.99
ATOM    287  HA  LEU X 551      44.983  69.041  37.706  1.00 99.99
ATOM    288  HG  LEU X 551      42.017  68.892  38.550  1.00 99.99
ATOM    289  HB1 LEU X 551      43.579  69.580  40.169  1.00 99.99
ATOM    290  HB2 LEU X 551      44.440  68.213  39.927  1.00 99.99
ATOM    291  N   LYS X 552      44.143  71.997  38.574  1.00  0.00
ATOM    292  CA  LYS X 552      43.433  73.150  38.169  1.00  0.00
ATOM    293  C   LYS X 552      43.912  73.558  36.773  1.00  0.00
ATOM    294  O   LYS X 552      43.237  73.916  35.809  1.00  0.00
ATOM    295  CB  LYS X 552      43.680  74.302  39.146  1.00  0.00
ATOM    296  CG  LYS X 552      42.937  75.581  38.797  1.00  0.00
ATOM    297  CD  LYS X 552      43.156  76.652  39.852  1.00  0.00
ATOM    298  CE  LYS X 552      44.588  77.162  39.832  1.00  0.00
ATOM    299  NZ  LYS X 552      44.830  78.182  40.890  1.00  0.00
ATOM    300  HA  LYS X 552      42.451  72.954  38.112  1.00 99.99
ATOM    301  HE2 LYS X 552      45.211  76.388  39.973  1.00 99.99
ATOM    302  HE1 LYS X 552      44.776  77.569  38.934  1.00 99.99
ATOM    303  HG2 LYS X 552      43.268  75.921  37.917  1.00 99.99
ATOM    304  HG1 LYS X 552      41.959  75.384  38.733  1.00 99.99
ATOM    305  HZ1 LYS X 552      44.802  77.742  41.787  1.00 99.99
ATOM    306  HZ3 LYS X 552      45.728  78.598  40.749  1.00 99.99
ATOM    307  HZ2 LYS X 552      44.122  78.886  40.839  1.00 99.99
ATOM    308  HD1 LYS X 552      42.970  76.266  40.749  1.00 99.99
ATOM    309  HD2 LYS X 552      42.545  77.415  39.669  1.00 99.99
ATOM    310  HN  LYS X 552      44.814  71.952  39.362  1.00 99.99
ATOM    311  HB1 LYS X 552      44.659  74.498  39.154  1.00 99.99
ATOM    312  HB2 LYS X 552      43.389  74.007  40.054  1.00 99.99
ATOM    313  N   LYS X 553      45.214  73.528  36.554  1.00  0.00
ATOM    314  CA  LYS X 553      45.712  73.877  35.285  1.00  0.00
ATOM    315  C   LYS X 553      45.209  73.115  34.083  1.00  0.00
ATOM    316  O   LYS X 553      45.039  73.543  32.942  1.00  0.00
ATOM    317  CB  LYS X 553      47.230  73.696  35.237  1.00  0.00
ATOM    318  CG  LYS X 553      48.003  74.709  36.066  1.00  0.00
ATOM    319  CD  LYS X 553      49.501  74.466  35.978  1.00  0.00
ATOM    320  CE  LYS X 553      50.274  75.476  36.811  1.00  0.00
ATOM    321  NZ  LYS X 553      51.741  75.231  36.760  1.00  0.00
ATOM    322  HA  LYS X 553      45.525  74.892  35.113  1.00 99.99
ATOM    323  HE2 LYS X 553      50.082  76.398  36.464  1.00 99.99
ATOM    324  HE1 LYS X 553      49.963  75.418  37.764  1.00 99.99
ATOM    325  HG2 LYS X 553      47.804  75.628  35.727  1.00 99.99
ATOM    326  HG1 LYS X 553      47.719  74.636  37.021  1.00 99.99
ATOM    327  HZ1 LYS X 553      51.909  74.260  36.592  1.00 99.99
ATOM    328  HZ3 LYS X 553      52.142  75.773  36.022  1.00 99.99
ATOM    329  HZ2 LYS X 553      52.152  75.496  37.632  1.00 99.99
ATOM    330  HD1 LYS X 553      49.787  74.552  35.030  1.00 99.99
ATOM    331  HD2 LYS X 553      49.700  73.554  36.320  1.00 99.99
ATOM    332  HN  LYS X 553      45.786  73.239  37.366  1.00 99.99
ATOM    333  HB1 LYS X 553      47.523  73.778  34.286  1.00 99.99
ATOM    334  HB2 LYS X 553      47.446  72.782  35.577  1.00 99.99
ATOM    335  N   LYS X 554      44.906  71.845  34.235  1.00  0.00
ATOM    336  CA  LYS X 554      44.699  70.771  33.414  1.00  0.00
ATOM    337  C   LYS X 554      43.225  70.925  33.282  1.00  0.00
ATOM    338  O   LYS X 554      42.597  70.911  32.224  1.00  0.00
ATOM    339  CB  LYS X 554      45.155  69.480  34.096  1.00  0.00
ATOM    340  CG  LYS X 554      44.979  68.233  33.245  1.00  0.00
ATOM    341  CD  LYS X 554      45.544  67.005  33.940  1.00  0.00
ATOM    342  CE  LYS X 554      45.441  65.773  33.056  1.00  0.00
ATOM    343  NZ  LYS X 554      46.150  64.604  33.647  1.00  0.00
ATOM    344  HA  LYS X 554      45.105  70.903  32.541  1.00 99.99
ATOM    345  HE2 LYS X 554      44.472  65.541  32.932  1.00 99.99
ATOM    346  HE1 LYS X 554      45.841  65.981  32.159  1.00 99.99
ATOM    347  HG2 LYS X 554      44.004  68.088  33.075  1.00 99.99
ATOM    348  HG1 LYS X 554      45.455  68.360  32.375  1.00 99.99
ATOM    349  HZ1 LYS X 554      45.610  64.237  34.404  1.00 99.99
ATOM    350  HZ3 LYS X 554      46.268  63.900  32.947  1.00 99.99
ATOM    351  HZ2 LYS X 554      47.045  64.895  33.984  1.00 99.99
ATOM    352  HD1 LYS X 554      45.029  66.841  34.774  1.00 99.99
ATOM    353  HD2 LYS X 554      46.503  67.166  34.150  1.00 99.99
ATOM    354  HN  LYS X 554      44.808  71.678  35.380  1.00 99.99
ATOM    355  HB1 LYS X 554      44.624  69.367  34.934  1.00 99.99
ATOM    356  HB2 LYS X 554      46.123  69.572  34.322  1.00 99.99
ATOM    357  N   LYS X 555      42.488  71.095  34.392  1.00  0.00
ATOM    358  CA  LYS X 555      40.982  71.351  33.876  1.00  0.00
ATOM    359  C   LYS X 555      40.625  72.753  33.532  1.00  0.00
ATOM    360  O   LYS X 555      39.581  73.106  32.985  1.00  0.00
ATOM    361  CB  LYS X 555      39.971  70.931  34.945  1.00  0.00
ATOM    362  CG  LYS X 555      38.533  71.305  34.620  1.00  0.00
ATOM    363  CD  LYS X 555      37.592  70.905  35.744  1.00  0.00
ATOM    364  CE  LYS X 555      37.638  71.909  36.886  1.00  0.00
ATOM    365  NZ  LYS X 555      36.972  73.191  36.525  1.00  0.00
ATOM    366  HA  LYS X 555      40.889  70.730  33.070  1.00 99.99
ATOM    367  HE2 LYS X 555      37.178  71.513  37.685  1.00 99.99
ATOM    368  HE1 LYS X 555      38.597  72.091  37.121  1.00 99.99
ATOM    369  HG2 LYS X 555      38.476  72.294  34.486  1.00 99.99
ATOM    370  HG1 LYS X 555      38.255  70.836  33.783  1.00 99.99
ATOM    371  HZ1 LYS X 555      36.565  73.595  37.343  1.00 99.99
ATOM    372  HZ3 LYS X 555      37.649  73.819  36.142  1.00 99.99
ATOM    373  HZ2 LYS X 555      36.258  73.014  35.848  1.00 99.99
ATOM    374  HD1 LYS X 555      37.865  70.016  36.094  1.00 99.99
ATOM    375  HD2 LYS X 555      36.664  70.870  35.390  1.00 99.99
ATOM    376  HN  LYS X 555      42.768  71.072  35.242  1.00 99.99
ATOM    377  HB1 LYS X 555      40.225  71.373  35.804  1.00 99.99
ATOM    378  HB2 LYS X 555      40.022  69.940  35.050  1.00 99.99
ATOM    379  N   LYS X 556      41.420  73.767  33.791  1.00  0.00
ATOM    380  CA  LYS X 556      41.178  75.112  33.709  1.00  0.00
ATOM    381  C   LYS X 556      40.182  75.569  34.755  1.00  0.00
ATOM    382  O   LYS X 556      39.285  76.402  34.642  1.00  0.00
ATOM    383  CB  LYS X 556      40.609  75.471  32.335  1.00  0.00
ATOM    384  CG  LYS X 556      41.508  75.086  31.171  1.00  0.00
ATOM    385  CD  LYS X 556      40.965  75.617  29.855  1.00  0.00
ATOM    386  CE  LYS X 556      41.831  75.183  28.684  1.00  0.00
ATOM    387  NZ  LYS X 556      41.393  75.808  27.406  1.00  0.00
ATOM    388  HA  LYS X 556      42.037  75.647  33.852  1.00 99.99
ATOM    389  HE2 LYS X 556      42.783  75.444  28.869  1.00 99.99
ATOM    390  HE1 LYS X 556      41.782  74.184  28.595  1.00 99.99
ATOM    391  HG2 LYS X 556      42.420  75.468  31.323  1.00 99.99
ATOM    392  HG1 LYS X 556      41.567  74.090  31.119  1.00 99.99
ATOM    393  HZ1 LYS X 556      40.455  75.528  27.205  1.00 99.99
ATOM    394  HZ3 LYS X 556      41.435  76.803  27.492  1.00 99.99
ATOM    395  HZ2 LYS X 556      41.997  75.510  26.667  1.00 99.99
ATOM    396  HD1 LYS X 556      40.952  76.611  29.888  1.00 99.99
ATOM    397  HD2 LYS X 556      40.046  75.262  29.719  1.00 99.99
ATOM    398  HN  LYS X 556      42.411  73.379  34.117  1.00 99.99
ATOM    399  HB1 LYS X 556      40.463  76.459  32.307  1.00 99.99
ATOM    400  HB2 LYS X 556      39.736  75.000  32.227  1.00 99.99
ATOM    401  N   LYS X 557      40.283  75.007  35.941  1.00  0.00
ATOM    402  CA  LYS X 557      39.374  75.253  37.051  1.00  0.00
ATOM    403  C   LYS X 557      39.571  76.670  37.618  1.00  0.00
ATOM    404  O   LYS X 557      40.523  77.132  38.244  1.00  0.00
ATOM    405  CB  LYS X 557      39.620  74.248  38.178  1.00  0.00
ATOM    406  CG  LYS X 557      39.751  74.879  39.555  1.00  0.00
ATOM    407  CD  LYS X 557      39.935  73.821  40.631  1.00  0.00
ATOM    408  CE  LYS X 557      40.173  74.455  41.992  1.00  0.00
ATOM    409  NZ  LYS X 557      39.052  75.349  42.392  1.00  0.00
ATOM    410  HA  LYS X 557      38.425  75.173  36.726  1.00 99.99
ATOM    411  HE2 LYS X 557      40.274  73.727  42.676  1.00 99.99
ATOM    412  HE1 LYS X 557      41.023  74.988  41.959  1.00 99.99
ATOM    413  HG2 LYS X 557      40.544  75.488  39.561  1.00 99.99
ATOM    414  HG1 LYS X 557      38.924  75.403  39.754  1.00 99.99
ATOM    415  HZ1 LYS X 557      38.356  74.815  42.871  1.00 99.99
ATOM    416  HZ3 LYS X 557      39.399  76.065  42.997  1.00 99.99
ATOM    417  HZ2 LYS X 557      38.652  75.765  41.576  1.00 99.99
ATOM    418  HD1 LYS X 557      40.723  73.260  40.401  1.00 99.99
ATOM    419  HD2 LYS X 557      39.113  73.264  40.679  1.00 99.99
ATOM    420  HN  LYS X 557      41.104  74.340  36.027  1.00 99.99
ATOM    421  HB1 LYS X 557      40.465  73.755  37.976  1.00 99.99
ATOM    422  HB2 LYS X 557      38.854  73.608  38.197  1.00 99.99
ATOM    423  N   LYS X 558      38.581  77.513  37.403  1.00  0.00
ATOM    424  CA  LYS X 558      38.619  78.919  37.794  1.00  0.00
ATOM    425  C   LYS X 558      38.435  79.568  39.168  1.00  0.00
ATOM    426  O   LYS X 558      38.849  80.667  39.533  1.00  0.00
ATOM    427  CB  LYS X 558      37.541  79.711  37.051  1.00  0.00
ATOM    428  CG  LYS X 558      37.771  79.818  35.553  1.00  0.00
ATOM    429  CD  LYS X 558      36.659  80.605  34.878  1.00  0.00
ATOM    430  CE  LYS X 558      36.903  80.735  33.383  1.00  0.00
ATOM    431  NZ  LYS X 558      35.832  81.522  32.712  1.00  0.00
ATOM    432  HA  LYS X 558      39.559  79.317  37.396  1.00 99.99
ATOM    433  HE2 LYS X 558      37.786  81.189  33.236  1.00 99.99
ATOM    434  HE1 LYS X 558      36.939  79.817  32.978  1.00 99.99
ATOM    435  HG2 LYS X 558      38.641  80.282  35.388  1.00 99.99
ATOM    436  HG1 LYS X 558      37.802  78.900  35.160  1.00 99.99
ATOM    437  HZ1 LYS X 558      35.162  80.897  32.312  1.00 99.99
ATOM    438  HZ3 LYS X 558      35.382  82.110  33.384  1.00 99.99
ATOM    439  HZ2 LYS X 558      36.236  82.085  31.992  1.00 99.99
ATOM    440  HD1 LYS X 558      36.622  81.516  35.274  1.00 99.99
ATOM    441  HD2 LYS X 558      35.797  80.130  35.019  1.00 99.99
ATOM    442  HN  LYS X 558      37.748  77.086  36.920  1.00 99.99
ATOM    443  HB1 LYS X 558      37.515  80.634  37.433  1.00 99.99
ATOM    444  HB2 LYS X 558      36.663  79.260  37.203  1.00 99.99
ATOM    445  N   LYS X 559      37.756  78.907  40.108  1.00  0.00
ATOM    446  CA  LYS X 559      38.566  79.950  41.485  1.00  0.00
ATOM    447  C   LYS X 559      39.331  79.284  42.662  1.00  0.00
ATOM    448  O   LYS X 559      38.856  78.871  43.719  1.00  0.00
ATOM    449  CB  LYS X 559      37.514  80.793  42.208  1.00  0.00
ATOM    450  CG  LYS X 559      36.839  81.832  41.327  1.00  0.00
ATOM    451  CD  LYS X 559      35.916  82.728  42.138  1.00  0.00
ATOM    452  CE  LYS X 559      35.209  83.740  41.250  1.00  0.00
ATOM    453  NZ  LYS X 559      34.353  84.667  42.040  1.00  0.00
ATOM    454  HA  LYS X 559      39.144  80.540  40.888  1.00 99.99
ATOM    455  HE2 LYS X 559      35.898  84.272  40.751  1.00 99.99
ATOM    456  HE1 LYS X 559      34.637  83.248  40.587  1.00 99.99
ATOM    457  HG2 LYS X 559      37.540  82.398  40.894  1.00 99.99
ATOM    458  HG1 LYS X 559      36.303  81.367  40.624  1.00 99.99
ATOM    459  HZ1 LYS X 559      34.353  85.568  41.607  1.00 99.99
ATOM    460  HZ3 LYS X 559      33.420  84.311  42.071  1.00 99.99
ATOM    461  HZ2 LYS X 559      34.714  84.741  42.969  1.00 99.99
ATOM    462  HD1 LYS X 559      36.455  83.220  42.813  1.00 99.99
ATOM    463  HD2 LYS X 559      35.230  82.164  42.584  1.00 99.99
ATOM    464  HN  LYS X 559      37.254  78.365  40.278  1.00 99.99
ATOM    465  HB1 LYS X 559      37.961  81.266  42.966  1.00 99.99
ATOM    466  HB2 LYS X 559      36.812  80.178  42.563  1.00 99.99
ATOM    467  N   GLY X 560      40.689  79.133  42.521  1.00  0.00
ATOM    468  CA  GLY X 560      41.492  78.230  43.252  1.00  0.00
ATOM    469  C   GLY X 560      42.735  79.106  43.497  1.00  0.00
ATOM    470  O   GLY X 560      43.764  79.182  42.827  1.00  0.00
ATOM    471  HN  GLY X 560      41.068  79.797  41.775  1.00 99.99
ATOM    472  HA2 GLY X 560      41.097  78.008  44.109  1.00 99.99
ATOM    473  HA1 GLY X 560      41.753  77.465  42.717  1.00 99.99
ATOM    474  N   LYS X 561      42.706  79.890  44.571  1.00  0.00
ATOM    475  CA  LYS X 561      43.760  80.821  44.874  1.00  0.00
ATOM    476  C   LYS X 561      44.764  80.397  45.914  1.00  0.00
ATOM    477  O   LYS X 561      45.777  81.010  46.246  1.00  0.00
ATOM    478  CB  LYS X 561      43.179  82.137  45.396  1.00  0.00
ATOM    479  CG  LYS X 561      42.345  82.894  44.376  1.00  0.00
ATOM    480  CD  LYS X 561      41.784  84.178  44.965  1.00  0.00
ATOM    481  CE  LYS X 561      40.956  84.940  43.943  1.00  0.00
ATOM    482  NZ  LYS X 561      40.465  86.238  44.482  1.00  0.00
ATOM    483  HA  LYS X 561      44.271  81.033  43.998  1.00 99.99
ATOM    484  HE2 LYS X 561      41.520  85.113  43.131  1.00 99.99
ATOM    485  HE1 LYS X 561      40.169  84.376  43.676  1.00 99.99
ATOM    486  HG2 LYS X 561      42.919  83.123  43.590  1.00 99.99
ATOM    487  HG1 LYS X 561      41.586  82.316  44.079  1.00 99.99
ATOM    488  HZ1 LYS X 561      40.533  86.230  45.479  1.00 99.99
ATOM    489  HZ3 LYS X 561      41.023  86.982  44.114  1.00 99.99
ATOM    490  HZ2 LYS X 561      39.512  86.369  44.212  1.00 99.99
ATOM    491  HD1 LYS X 561      42.538  84.756  45.257  1.00 99.99
ATOM    492  HD2 LYS X 561      41.202  83.950  45.739  1.00 99.99
ATOM    493  HN  LYS X 561      41.854  79.765  45.166  1.00 99.99
ATOM    494  HB1 LYS X 561      43.938  82.721  45.679  1.00 99.99
ATOM    495  HB2 LYS X 561      42.602  81.932  46.184  1.00 99.99
ATOM    496  N   LEU X 562      44.547  79.235  46.555  1.00  0.00
ATOM    497  CA  LEU X 562      45.404  78.934  47.614  1.00  0.00
ATOM    498  C   LEU X 562      45.278  77.464  48.019  1.00  0.00
ATOM    499  O   LEU X 562      44.371  76.681  47.742  1.00  0.00
ATOM    500  CB  LEU X 562      45.072  79.796  48.834  1.00  0.00
ATOM    501  CG  LEU X 562      45.900  81.072  49.007  1.00  0.00
ATOM    502  CD1 LEU X 562      45.281  82.223  48.229  1.00  0.00
ATOM    503  CD2 LEU X 562      45.969  81.472  50.473  1.00  0.00
ATOM    504  HN  LEU X 562      43.772  78.683  46.203  1.00 99.99
ATOM    505  HA  LEU X 562      46.368  79.088  47.341  1.00 99.99
ATOM    506  HG  LEU X 562      46.827  80.904  48.673  1.00 99.99
ATOM    507  HB1 LEU X 562      45.209  79.240  49.648  1.00 99.99
ATOM    508  HB2 LEU X 562      44.116  80.070  48.763  1.00 99.99
ATOM    509  N   PRO X 563      46.255  76.946  48.760  1.00  0.00
ATOM    510  CA  PRO X 563      46.069  75.687  49.412  1.00  0.00
ATOM    511  C   PRO X 563      45.388  76.205  50.667  1.00  0.00
ATOM    512  O   PRO X 563      45.789  77.060  51.455  1.00  0.00
ATOM    513  CB  PRO X 563      47.489  75.143  49.578  1.00  0.00
ATOM    514  CG  PRO X 563      48.344  76.359  49.697  1.00  0.00
ATOM    515  CD  PRO X 563      47.668  77.425  48.881  1.00  0.00
ATOM    516  HG2 PRO X 563      48.423  76.643  50.661  1.00 99.99
ATOM    517  HA  PRO X 563      45.496  75.095  48.924  1.00 99.99
ATOM    518  HD1 PRO X 563      48.076  77.513  47.971  1.00 99.99
ATOM    519  HD2 PRO X 563      47.687  78.313  49.340  1.00 99.99
ATOM    520  HG1 PRO X 563      49.271  76.174  49.347  1.00 99.99
ATOM    521  HB1 PRO X 563      47.753  74.593  48.782  1.00 99.99
ATOM    522  HB2 PRO X 563      47.556  74.574  50.402  1.00 99.99
ATOM    523  N   LYS X 564      44.210  75.665  50.946  1.00  0.00
ATOM    524  CA  LYS X 564      44.109  77.238  52.233  1.00  0.00
ATOM    525  C   LYS X 564      42.657  76.904  51.885  1.00  0.00
ATOM    526  O   LYS X 564      41.764  76.529  52.643  1.00  0.00
ATOM    527  CB  LYS X 564      44.846  78.449  51.658  1.00  0.00
ATOM    528  CG  LYS X 564      44.883  79.652  52.587  1.00  0.00
ATOM    529  CD  LYS X 564      45.797  79.403  53.776  1.00  0.00
ATOM    530  CE  LYS X 564      45.917  80.641  54.649  1.00  0.00
ATOM    531  NZ  LYS X 564      46.794  80.406  55.829  1.00  0.00
ATOM    532  HA  LYS X 564      44.388  76.708  52.886  1.00 99.99
ATOM    533  HE2 LYS X 564      46.298  81.391  54.100  1.00 99.99
ATOM    534  HE1 LYS X 564      45.002  80.906  54.967  1.00 99.99
ATOM    535  HG2 LYS X 564      45.220  80.445  52.081  1.00 99.99
ATOM    536  HG1 LYS X 564      43.960  79.836  52.921  1.00 99.99
ATOM    537  HZ1 LYS X 564      46.447  79.626  56.349  1.00 99.99
ATOM    538  HZ3 LYS X 564      47.724  80.214  55.517  1.00 99.99
ATOM    539  HZ2 LYS X 564      46.796  81.221  56.408  1.00 99.99
ATOM    540  HD1 LYS X 564      46.702  79.161  53.443  1.00 99.99
ATOM    541  HD2 LYS X 564      45.419  78.664  54.323  1.00 99.99
ATOM    542  HN  LYS X 564      43.659  75.237  50.940  1.00 99.99
ATOM    543  HB1 LYS X 564      44.389  78.719  50.812  1.00 99.99
ATOM    544  HB2 LYS X 564      45.786  78.177  51.460  1.00 99.99
ATOM    545  N   ASN X 565      42.305  77.032  50.604  1.00  0.00
ATOM    546  CA  ASN X 565      41.000  76.728  50.132  1.00  0.00
ATOM    547  C   ASN X 565      40.689  75.224  50.039  1.00  0.00
ATOM    548  O   ASN X 565      39.583  74.697  49.936  1.00  0.00
ATOM    549  CB  ASN X 565      40.792  77.297  48.727  1.00  0.00
ATOM    550  CG  ASN X 565      40.655  78.807  48.725  1.00  0.00
ATOM    551  OD1 ASN X 565      40.341  79.413  49.749  1.00  0.00
ATOM    552  ND2 ASN X 565      40.892  79.420  47.571  1.00  0.00
ATOM    553  HA  ASN X 565      40.324  77.113  50.796  1.00 99.99
ATOM    554  HN  ASN X 565      43.087  77.377  49.991  1.00 99.99
ATOM    555  HB1 ASN X 565      39.960  76.901  48.348  1.00 99.99
ATOM    556  HB2 ASN X 565      41.577  77.048  48.167  1.00 99.99
ATOM    557  N   TYR X 566      41.710  74.355  50.069  1.00  0.00
ATOM    558  CA  TYR X 566      41.648  72.970  50.111  1.00  0.00
ATOM    559  C   TYR X 566      41.643  72.573  51.576  1.00  0.00
ATOM    560  O   TYR X 566      41.848  71.459  52.056  1.00  0.00
ATOM    561  CB  TYR X 566      42.857  72.358  49.400  1.00  0.00
ATOM    562  CG  TYR X 566      42.969  72.742  47.942  1.00  0.00
ATOM    563  CD1 TYR X 566      43.229  74.055  47.570  1.00  0.00
ATOM    564  CD2 TYR X 566      42.814  71.790  46.942  1.00  0.00
ATOM    565  CE1 TYR X 566      43.334  74.414  46.240  1.00  0.00
ATOM    566  CE2 TYR X 566      42.915  72.132  45.607  1.00  0.00
ATOM    567  CZ  TYR X 566      43.178  73.457  45.261  1.00  0.00
ATOM    568  OH  TYR X 566      43.281  73.812  43.936  1.00  0.00
ATOM    569  HA  TYR X 566      40.789  72.647  49.712  1.00 99.99
ATOM    570  HE1 TYR X 566      43.524  75.367  45.989  1.00 99.99
ATOM    571  HE2 TYR X 566      42.803  71.444  44.894  1.00 99.99
ATOM    572  HN  TYR X 566      42.659  74.898  50.056  1.00 99.99
ATOM    573  HD2 TYR X 566      42.626  70.840  47.195  1.00 99.99
ATOM    574  HD1 TYR X 566      43.343  74.755  48.280  1.00 99.99
ATOM    575  HB1 TYR X 566      42.782  71.365  49.456  1.00 99.99
ATOM    576  HB2 TYR X 566      43.682  72.664  49.868  1.00 99.99
ATOM    577  HH  TYR X 566      43.940  73.213  43.486  1.00 99.99
ATOM    578  N   ASP X 567      41.386  73.548  52.451  1.00  0.00
ATOM    579  CA  ASP X 567      41.509  73.433  53.831  1.00  0.00
ATOM    580  C   ASP X 567      40.130  74.111  53.888  1.00  0.00
ATOM    581  O   ASP X 567      39.762  75.140  53.324  1.00  0.00
ATOM    582  CB  ASP X 567      42.745  74.189  54.324  1.00  0.00
ATOM    583  CG  ASP X 567      42.996  73.991  55.806  1.00  0.00
ATOM    584  OD1 ASP X 567      42.154  73.352  56.471  1.00  0.00
ATOM    585  OD2 ASP X 567      44.035  74.476  56.302  1.00  0.00
ATOM    586  HN  ASP X 567      41.068  74.446  51.956  1.00 99.99
ATOM    587  HA  ASP X 567      41.348  72.543  54.078  1.00 99.99
ATOM    588  HB1 ASP X 567      42.604  75.156  54.149  1.00 99.99
ATOM    589  HB2 ASP X 567      43.531  73.854  53.819  1.00 99.99
ATOM    590  N   PRO X 568      39.199  73.535  54.633  1.00  0.00
ATOM    591  CA  PRO X 568      38.018  74.205  54.826  1.00  0.00
ATOM    592  C   PRO X 568      37.634  75.192  55.915  1.00  0.00
ATOM    593  O   PRO X 568      37.269  74.961  57.066  1.00  0.00
ATOM    594  CB  PRO X 568      36.984  73.090  55.001  1.00  0.00
ATOM    595  CG  PRO X 568      37.768  71.933  55.524  1.00  0.00
ATOM    596  CD  PRO X 568      39.171  72.117  55.017  1.00  0.00
ATOM    597  HG2 PRO X 568      37.750  71.921  56.532  1.00 99.99
ATOM    598  HA  PRO X 568      37.704  74.667  53.867  1.00 99.99
ATOM    599  HD1 PRO X 568      39.354  71.533  54.225  1.00 99.99
ATOM    600  HD2 PRO X 568      39.845  71.932  55.731  1.00 99.99
ATOM    601  HG1 PRO X 568      37.378  71.064  55.193  1.00 99.99
ATOM    602  HB1 PRO X 568      36.553  72.866  54.124  1.00 99.99
ATOM    603  HB2 PRO X 568      36.273  73.367  55.652  1.00 99.99
ATOM    604  N   LYS X 569      37.692  76.459  55.612  1.00  0.00
ATOM    605  CA  LYS X 569      37.170  77.440  56.444  1.00  0.00
ATOM    606  C   LYS X 569      36.537  78.336  55.388  1.00  0.00
ATOM    607  O   LYS X 569      37.102  79.092  54.599  1.00  0.00
ATOM    608  CB  LYS X 569      38.286  78.113  57.245  1.00  0.00
ATOM    609  CG  LYS X 569      37.795  79.140  58.252  1.00  0.00
ATOM    610  CD  LYS X 569      38.928  79.626  59.142  1.00  0.00
ATOM    611  CE  LYS X 569      38.411  80.535  60.246  1.00  0.00
ATOM    612  NZ  LYS X 569      39.499  80.961  61.169  1.00  0.00
ATOM    613  HA  LYS X 569      36.459  77.090  57.006  1.00 99.99
ATOM    614  HE2 LYS X 569      37.995  81.348  59.830  1.00 99.99
ATOM    615  HE1 LYS X 569      37.709  80.044  60.769  1.00 99.99
ATOM    616  HG2 LYS X 569      37.412  79.922  57.761  1.00 99.99
ATOM    617  HG1 LYS X 569      37.089  78.726  58.825  1.00 99.99
ATOM    618  HZ1 LYS X 569      39.525  80.346  61.957  1.00 99.99
ATOM    619  HZ3 LYS X 569      40.374  80.926  60.688  1.00 99.99
ATOM    620  HZ2 LYS X 569      39.324  81.895  61.478  1.00 99.99
ATOM    621  HD1 LYS X 569      39.577  80.137  58.589  1.00 99.99
ATOM    622  HD2 LYS X 569      39.369  78.839  59.560  1.00 99.99
ATOM    623  HN  LYS X 569      38.168  76.652  54.687  1.00 99.99
ATOM    624  HB1 LYS X 569      38.898  78.571  56.602  1.00 99.99
ATOM    625  HB2 LYS X 569      38.787  77.404  57.738  1.00 99.99
ATOM    626  N   VAL X 570      35.215  78.308  55.298  1.00  0.00
ATOM    627  CA  VAL X 570      34.719  79.207  54.353  1.00  0.00
ATOM    628  C   VAL X 570      34.435  78.534  53.013  1.00  0.00
ATOM    629  O   VAL X 570      33.422  77.934  52.660  1.00  0.00
ATOM    630  CB  VAL X 570      35.716  80.349  54.082  1.00  0.00
ATOM    631  CG1 VAL X 570      35.053  81.456  53.279  1.00  0.00
ATOM    632  CG2 VAL X 570      36.219  80.939  55.390  1.00  0.00
ATOM    633  HA  VAL X 570      33.836  79.596  54.680  1.00 99.99
ATOM    634  HB  VAL X 570      36.452  79.982  53.521  1.00 99.99
ATOM    635  HN  VAL X 570      34.724  77.679  55.885  1.00 99.99
ATOM    636  N   THR X 571      35.397  78.599  52.107  1.00  0.00
ATOM    637  CA  THR X 571      34.917  78.042  50.819  1.00  0.00
ATOM    638  C   THR X 571      34.026  77.503  49.736  1.00  0.00
ATOM    639  O   THR X 571      33.257  78.134  49.012  1.00  0.00
ATOM    640  CB  THR X 571      35.572  76.682  50.513  1.00  0.00
ATOM    641  OG1 THR X 571      35.234  75.743  51.541  1.00  0.00
ATOM    642  CG2 THR X 571      37.085  76.822  50.452  1.00  0.00
ATOM    643  HA  THR X 571      35.667  78.773  50.079  1.00 99.99
ATOM    644  HN  THR X 571      36.256  78.962  52.309  1.00 99.99
ATOM    645  HB  THR X 571      35.204  76.332  49.628  1.00 99.99
ATOM    646  HG1 THR X 571      36.055  75.483  52.061  1.00 99.99
ATOM    647  N   PRO X 572      34.077  76.191  49.539  1.00  0.00
ATOM    648  CA  PRO X 572      33.303  75.576  48.588  1.00  0.00
ATOM    649  C   PRO X 572      34.682  74.970  48.304  1.00  0.00
ATOM    650  O   PRO X 572      35.187  73.962  48.795  1.00  0.00
ATOM    651  CB  PRO X 572      32.749  76.734  47.756  1.00  0.00
ATOM    652  CG  PRO X 572      32.767  77.903  48.683  1.00  0.00
ATOM    653  CD  PRO X 572      34.003  77.749  49.524  1.00  0.00
ATOM    654  HG2 PRO X 572      32.793  78.766  48.163  1.00 99.99
ATOM    655  HA  PRO X 572      32.747  74.935  48.901  1.00 99.99
ATOM    656  HD1 PRO X 572      33.883  78.060  50.438  1.00 99.99
ATOM    657  HD2 PRO X 572      34.803  78.091  49.090  1.00 99.99
ATOM    658  HG1 PRO X 572      31.940  77.909  49.259  1.00 99.99
ATOM    659  HB1 PRO X 572      31.816  76.534  47.447  1.00 99.99
ATOM    660  HB2 PRO X 572      33.328  76.902  46.954  1.00 99.99
ATOM    661  N   ASP X 573      35.439  75.609  47.415  1.00  0.00
ATOM    662  CA  ASP X 573      36.628  74.725  46.961  1.00  0.00
ATOM    663  C   ASP X 573      37.222  73.324  47.202  1.00  0.00
ATOM    664  O   ASP X 573      37.753  72.575  46.384  1.00  0.00
ATOM    665  CB  ASP X 573      37.958  75.399  47.304  1.00  0.00
ATOM    666  CG  ASP X 573      38.175  76.686  46.532  1.00  0.00
ATOM    667  OD1 ASP X 573      38.011  76.671  45.294  1.00  0.00
ATOM    668  OD2 ASP X 573      38.509  77.709  47.166  1.00  0.00
ATOM    669  HN  ASP X 573      35.252  76.488  47.117  1.00 99.99
ATOM    670  HA  ASP X 573      36.544  74.803  45.834  1.00 99.99
ATOM    671  HB1 ASP X 573      38.689  74.766  47.083  1.00 99.99
ATOM    672  HB2 ASP X 573      37.956  75.605  48.275  1.00 99.99
ATOM    673  N   PRO X 574      37.196  72.795  48.395  1.00  0.00
ATOM    674  CA  PRO X 574      37.632  71.444  48.566  1.00  0.00
ATOM    675  C   PRO X 574      36.648  70.463  47.934  1.00  0.00
ATOM    676  O   PRO X 574      36.861  69.307  47.569  1.00  0.00
ATOM    677  CB  PRO X 574      37.700  71.266  50.084  1.00  0.00
ATOM    678  CG  PRO X 574      36.739  72.273  50.622  1.00  0.00
ATOM    679  CD  PRO X 574      36.818  73.458  49.701  1.00  0.00
ATOM    680  HG2 PRO X 574      35.804  71.895  50.640  1.00 99.99
ATOM    681  HA  PRO X 574      38.559  71.300  48.187  1.00 99.99
ATOM    682  HD1 PRO X 574      37.528  74.093  49.968  1.00 99.99
ATOM    683  HD2 PRO X 574      35.947  73.913  49.602  1.00 99.99
ATOM    684  HG1 PRO X 574      36.991  72.533  51.563  1.00 99.99
ATOM    685  HB1 PRO X 574      38.629  71.440  50.420  1.00 99.99
ATOM    686  HB2 PRO X 574      37.428  70.336  50.344  1.00 99.99
ATOM    687  N   GLU X 575      35.406  70.884  47.744  1.00  0.00
ATOM    688  CA  GLU X 575      34.462  70.019  47.165  1.00  0.00
ATOM    689  C   GLU X 575      34.414  69.985  45.658  1.00  0.00
ATOM    690  O   GLU X 575      33.640  69.334  44.959  1.00  0.00
ATOM    691  CB  GLU X 575      33.046  70.400  47.603  1.00  0.00
ATOM    692  CG  GLU X 575      32.821  70.328  49.105  1.00  0.00
ATOM    693  CD  GLU X 575      33.069  68.941  49.665  1.00  0.00
ATOM    694  OE1 GLU X 575      32.501  67.970  49.122  1.00  0.00
ATOM    695  OE2 GLU X 575      33.832  68.825  50.647  1.00  0.00
ATOM    696  HG2 GLU X 575      33.451  70.942  49.541  1.00 99.99
ATOM    697  HA  GLU X 575      34.612  69.050  47.509  1.00 99.99
ATOM    698  HG1 GLU X 575      31.885  70.560  49.289  1.00 99.99
ATOM    699  HN  GLU X 575      35.226  71.856  48.051  1.00 99.99
ATOM    700  HB1 GLU X 575      32.421  69.771  47.177  1.00 99.99
ATOM    701  HB2 GLU X 575      32.886  71.329  47.321  1.00 99.99
ATOM    702  N   ARG X 576      35.288  70.728  44.984  1.00  0.00
ATOM    703  CA  ARG X 576      35.436  70.542  43.516  1.00  0.00
ATOM    704  C   ARG X 576      36.512  69.475  43.298  1.00  0.00
ATOM    705  O   ARG X 576      36.369  68.253  43.262  1.00  0.00
ATOM    706  CB  ARG X 576      35.855  71.854  42.849  1.00  0.00
ATOM    707  CG  ARG X 576      34.838  72.974  42.990  1.00  0.00
ATOM    708  CD  ARG X 576      33.617  72.725  42.121  1.00  0.00
ATOM    709  NE  ARG X 576      32.651  73.817  42.207  1.00  0.00
ATOM    710  CZ  ARG X 576      31.480  73.831  41.578  1.00  0.00
ATOM    711  NH1 ARG X 576      30.666  74.868  41.715  1.00  0.00
ATOM    712  NH2 ARG X 576      31.127  72.807  40.812  1.00  0.00
ATOM    713  HG1 ARG X 576      35.251  73.835  42.706  1.00 99.99
ATOM    714  HA  ARG X 576      34.576  70.214  43.153  1.00 99.99
ATOM    715  HE  ARG X 576      32.887  74.611  42.780  1.00 99.99
ATOM    716  HG2 ARG X 576      34.538  73.034  43.938  1.00 99.99
ATOM    717 HH22 ARG X 576      30.243  72.802  40.352  1.00 99.99
ATOM    718 HH21 ARG X 576      31.753  72.032  40.693  1.00 99.99
ATOM    719  HN  ARG X 576      35.825  71.404  45.526  1.00 99.99
ATOM    720  HD1 ARG X 576      33.187  71.879  42.428  1.00 99.99
ATOM    721  HD2 ARG X 576      33.922  72.629  41.177  1.00 99.99
ATOM    722 HH12 ARG X 576      29.770  74.859  41.247  1.00 99.99
ATOM    723 HH11 ARG X 576      30.929  75.650  42.270  1.00 99.99
ATOM    724  HB1 ARG X 576      35.991  71.680  41.878  1.00 99.99
ATOM    725  HB2 ARG X 576      36.708  72.156  43.265  1.00 99.99
ATOM    726  N   TRP X 577      37.761  69.893  43.122  1.00  0.00
ATOM    727  CA  TRP X 577      39.054  69.469  43.330  1.00  0.00
ATOM    728  C   TRP X 577      39.475  68.242  44.124  1.00  0.00
ATOM    729  O   TRP X 577      40.012  68.209  45.230  1.00  0.00
ATOM    730  CB  TRP X 577      39.860  70.546  44.059  1.00  0.00
ATOM    731  CG  TRP X 577      41.284  70.157  44.317  1.00  0.00
ATOM    732  CD1 TRP X 577      42.337  70.285  43.458  1.00  0.00
ATOM    733  CD2 TRP X 577      41.811  69.577  45.517  1.00  0.00
ATOM    734  NE1 TRP X 577      43.488  69.820  44.047  1.00  0.00
ATOM    735  CE2 TRP X 577      43.191  69.380  45.313  1.00  0.00
ATOM    736  CE3 TRP X 577      41.252  69.205  46.743  1.00  0.00
ATOM    737  CZ2 TRP X 577      44.019  68.828  46.288  1.00  0.00
ATOM    738  CZ3 TRP X 577      42.076  68.658  47.707  1.00  0.00
ATOM    739  CH2 TRP X 577      43.444  68.473  47.478  1.00  0.00
ATOM    740  HH2 TRP X 577      44.004  68.073  48.204  1.00 99.99
ATOM    741  HA  TRP X 577      39.517  69.344  42.364  1.00 99.99
ATOM    742  HE1 TRP X 577      44.393  69.804  43.626  1.00 99.99
ATOM    743  HE3 TRP X 577      40.279  69.331  46.922  1.00 99.99
ATOM    744  HZ3 TRP X 577      41.684  68.389  48.585  1.00 99.99
ATOM    745  HN  TRP X 577      37.637  70.964  42.633  1.00 99.99
ATOM    746  HZ2 TRP X 577      44.999  68.701  46.108  1.00 99.99
ATOM    747  HD1 TRP X 577      42.282  70.662  42.534  1.00 99.99
ATOM    748  HB1 TRP X 577      39.438  70.724  44.940  1.00 99.99
ATOM    749  HB2 TRP X 577      39.874  71.369  43.504  1.00 99.99
ATOM    750  N   LEU X 578      39.222  67.056  43.534  1.00  0.00
ATOM    751  CA  LEU X 578      39.324  66.016  44.724  1.00  0.00
ATOM    752  C   LEU X 578      38.708  65.020  43.759  1.00  0.00
ATOM    753  O   LEU X 578      39.275  64.150  43.100  1.00  0.00
ATOM    754  CB  LEU X 578      38.513  66.499  45.928  1.00  0.00
ATOM    755  CG  LEU X 578      38.536  65.598  47.165  1.00  0.00
ATOM    756  CD1 LEU X 578      39.945  65.493  47.728  1.00  0.00
ATOM    757  CD2 LEU X 578      37.630  66.156  48.253  1.00  0.00
ATOM    758  HN  LEU X 578      39.042  66.905  42.678  1.00 99.99
ATOM    759  HA  LEU X 578      40.218  65.847  44.811  1.00 99.99
ATOM    760  HG  LEU X 578      38.211  64.687  46.909  1.00 99.99
ATOM    761  HB1 LEU X 578      37.563  66.587  45.642  1.00 99.99
ATOM    762  HB2 LEU X 578      38.872  67.388  46.202  1.00 99.99
ATOM    763  N   PRO X 579      37.397  65.091  43.603  1.00  0.00
ATOM    764  CA  PRO X 579      36.923  64.131  42.606  1.00  0.00
ATOM    765  C   PRO X 579      37.446  64.188  41.173  1.00  0.00
ATOM    766  O   PRO X 579      37.190  63.417  40.249  1.00  0.00
ATOM    767  CB  PRO X 579      35.413  64.372  42.549  1.00  0.00
ATOM    768  CG  PRO X 579      35.097  65.070  43.829  1.00  0.00
ATOM    769  CD  PRO X 579      36.308  65.896  44.163  1.00  0.00
ATOM    770  HG2 PRO X 579      34.283  65.655  43.721  1.00 99.99
ATOM    771  HA  PRO X 579      37.038  63.156  42.981  1.00 99.99
ATOM    772  HD1 PRO X 579      36.416  66.002  45.149  1.00 99.99
ATOM    773  HD2 PRO X 579      36.270  66.792  43.728  1.00 99.99
ATOM    774  HG1 PRO X 579      34.908  64.400  44.559  1.00 99.99
ATOM    775  HB1 PRO X 579      34.918  63.503  42.481  1.00 99.99
ATOM    776  HB2 PRO X 579      35.176  64.944  41.759  1.00 99.99
ATOM    777  N   MET X 580      38.277  65.177  40.856  1.00  0.00
ATOM    778  CA  MET X 580      38.524  66.052  39.749  1.00  0.00
ATOM    779  C   MET X 580      39.790  65.290  39.360  1.00  0.00
ATOM    780  O   MET X 580      40.074  64.812  38.263  1.00  0.00
ATOM    781  CB  MET X 580      38.698  67.493  40.233  1.00  0.00
ATOM    782  CG  MET X 580      38.898  68.503  39.116  1.00  0.00
ATOM    783  SD  MET X 580      39.042  70.194  39.724  1.00  0.00
ATOM    784  CE  MET X 580      37.343  70.539  40.173  1.00  0.00
ATOM    785  HG2 MET X 580      39.733  68.237  38.583  1.00 99.99
ATOM    786  HE1 MET X 580      36.802  69.699  40.112  1.00 99.99
ATOM    787  HE2 MET X 580      37.308  70.889  41.110  1.00 99.99
ATOM    788  HE3 MET X 580      36.963  71.224  39.549  1.00 99.99
ATOM    789  HB2 MET X 580      37.881  67.760  40.762  1.00 99.99
ATOM    790  HG1 MET X 580      38.116  68.420  38.457  1.00 99.99
ATOM    791  HN  MET X 580      38.969  65.318  41.780  1.00 99.99
ATOM    792  HA  MET X 580      37.880  65.894  39.075  1.00 99.99
ATOM    793  HB1 MET X 580      39.497  67.536  40.849  1.00 99.99
ATOM    794  N   ARG X 581      40.711  65.107  40.297  1.00  0.00
ATOM    795  CA  ARG X 581      41.992  64.646  40.403  1.00  0.00
ATOM    796  C   ARG X 581      41.915  63.152  40.171  1.00  0.00
ATOM    797  O   ARG X 581      42.775  62.428  39.671  1.00  0.00
ATOM    798  CB  ARG X 581      42.558  64.951  41.791  1.00  0.00
ATOM    799  CG  ARG X 581      44.020  64.573  41.962  1.00  0.00
ATOM    800  CD  ARG X 581      44.566  65.065  43.293  1.00  0.00
ATOM    801  NE  ARG X 581      45.969  64.702  43.477  1.00  0.00
ATOM    802  CZ  ARG X 581      46.654  64.910  44.597  1.00  0.00
ATOM    803  NH1 ARG X 581      47.927  64.547  44.673  1.00  0.00
ATOM    804  NH2 ARG X 581      46.065  65.482  45.638  1.00  0.00
ATOM    805  HG1 ARG X 581      44.558  64.988  41.234  1.00 99.99
ATOM    806  HA  ARG X 581      42.581  65.032  39.694  1.00 99.99
ATOM    807  HE  ARG X 581      46.448  64.267  42.706  1.00 99.99
ATOM    808  HG2 ARG X 581      44.113  63.582  41.935  1.00 99.99
ATOM    809 HH22 ARG X 581      46.567  65.624  46.487  1.00 99.99
ATOM    810 HH21 ARG X 581      45.107  65.776  45.572  1.00 99.99
ATOM    811  HN  ARG X 581      40.194  65.472  41.290  1.00 99.99
ATOM    812  HD1 ARG X 581      44.021  64.655  44.020  1.00 99.99
ATOM    813  HD2 ARG X 581      44.477  66.057  43.317  1.00 99.99
ATOM    814 HH12 ARG X 581      48.433  64.693  45.536  1.00 99.99
ATOM    815 HH11 ARG X 581      48.385  64.136  43.892  1.00 99.99
ATOM    816  HB1 ARG X 581      42.027  64.443  42.463  1.00 99.99
ATOM    817  HB2 ARG X 581      42.470  65.929  41.955  1.00 99.99
ATOM    818  N   GLU X 582      40.812  62.522  40.535  1.00  0.00
ATOM    819  CA  GLU X 582      40.552  61.202  40.503  1.00  0.00
ATOM    820  C   GLU X 582      39.975  60.792  39.152  1.00  0.00
ATOM    821  O   GLU X 582      39.858  59.655  38.697  1.00  0.00
ATOM    822  CB  GLU X 582      39.539  60.829  41.588  1.00  0.00
ATOM    823  CG  GLU X 582      40.052  61.017  43.006  1.00  0.00
ATOM    824  CD  GLU X 582      39.015  60.659  44.053  1.00  0.00
ATOM    825  OE1 GLU X 582      37.868  60.346  43.670  1.00  0.00
ATOM    826  OE2 GLU X 582      39.350  60.690  45.255  1.00  0.00
ATOM    827  HG2 GLU X 582      40.823  60.423  43.136  1.00 99.99
ATOM    828  HA  GLU X 582      41.385  60.635  40.665  1.00 99.99
ATOM    829  HG1 GLU X 582      40.283  61.964  43.129  1.00 99.99
ATOM    830  HN  GLU X 582      40.073  63.265  40.896  1.00 99.99
ATOM    831  HB1 GLU X 582      39.315  59.878  41.475  1.00 99.99
ATOM    832  HB2 GLU X 582      38.753  61.410  41.475  1.00 99.99
ATOM    833  N   ARG X 583      39.541  61.769  38.356  1.00  0.00
ATOM    834  CA  ARG X 583      38.786  61.759  37.191  1.00  0.00
ATOM    835  C   ARG X 583      39.912  61.726  36.172  1.00  0.00
ATOM    836  O   ARG X 583      40.022  61.015  35.174  1.00  0.00
ATOM    837  CB  ARG X 583      37.910  63.011  37.109  1.00  0.00
ATOM    838  CG  ARG X 583      37.001  63.054  35.892  1.00  0.00
ATOM    839  CD  ARG X 583      36.177  64.331  35.863  1.00  0.00
ATOM    840  NE  ARG X 583      37.009  65.514  35.655  1.00  0.00
ATOM    841  CZ  ARG X 583      37.477  65.900  34.473  1.00  0.00
ATOM    842  NH1 ARG X 583      38.226  66.990  34.380  1.00  0.00
ATOM    843  NH2 ARG X 583      37.194  65.196  33.386  1.00  0.00
ATOM    844  HG1 ARG X 583      36.374  62.281  35.918  1.00 99.99
ATOM    845  HA  ARG X 583      38.278  60.934  37.105  1.00 99.99
ATOM    846  HE  ARG X 583      37.242  66.072  36.460  1.00 99.99
ATOM    847  HG2 ARG X 583      37.552  63.021  35.063  1.00 99.99
ATOM    848 HH22 ARG X 583      37.526  65.490  32.493  1.00 99.99
ATOM    849 HH21 ARG X 583      36.643  64.360  33.460  1.00 99.99
ATOM    850  HN  ARG X 583      39.899  62.747  38.784  1.00 99.99
ATOM    851  HD1 ARG X 583      35.702  64.412  36.735  1.00 99.99
ATOM    852  HD2 ARG X 583      35.518  64.258  35.120  1.00 99.99
ATOM    853 HH12 ARG X 583      38.561  67.285  33.472  1.00 99.99
ATOM    854 HH11 ARG X 583      38.460  67.515  35.191  1.00 99.99
ATOM    855  HB1 ARG X 583      38.507  63.807  37.077  1.00 99.99
ATOM    856  HB2 ARG X 583      37.338  63.045  37.924  1.00 99.99
ATOM    857  N   SER X 584      40.900  62.573  36.389  1.00  0.00
ATOM    858  CA  SER X 584      42.041  62.729  35.611  1.00  0.00
ATOM    859  C   SER X 584      42.781  61.406  35.687  1.00  0.00
ATOM    860  O   SER X 584      43.240  60.755  34.749  1.00  0.00
ATOM    861  CB  SER X 584      42.908  63.867  36.154  1.00  0.00
ATOM    862  OG  SER X 584      42.256  65.117  36.011  1.00  0.00
ATOM    863  HN  SER X 584      40.719  63.163  37.282  1.00 99.99
ATOM    864  HA  SER X 584      41.789  62.870  34.658  1.00 99.99
ATOM    865  HB1 SER X 584      43.764  63.888  35.646  1.00 99.99
ATOM    866  HB2 SER X 584      43.086  63.702  37.119  1.00 99.99
ATOM    867  HG1 SER X 584      41.490  65.168  36.650  1.00 99.99
ATOM    868  N   TYR X 585      42.973  60.861  36.886  1.00  0.00
ATOM    869  CA  TYR X 585      43.624  59.523  36.946  1.00  0.00
ATOM    870  C   TYR X 585      42.300  58.750  36.984  1.00  0.00
ATOM    871  O   TYR X 585      41.645  58.368  37.953  1.00  0.00
ATOM    872  CB  TYR X 585      44.505  59.411  38.192  1.00  0.00
ATOM    873  CG  TYR X 585      45.668  60.377  38.208  1.00  0.00
ATOM    874  CD1 TYR X 585      45.583  61.581  38.896  1.00  0.00
ATOM    875  CD2 TYR X 585      46.847  60.083  37.536  1.00  0.00
ATOM    876  CE1 TYR X 585      46.640  62.470  38.917  1.00  0.00
ATOM    877  CE2 TYR X 585      47.915  60.960  37.546  1.00  0.00
ATOM    878  CZ  TYR X 585      47.803  62.161  38.244  1.00  0.00
ATOM    879  OH  TYR X 585      48.857  63.045  38.263  1.00  0.00
ATOM    880  HA  TYR X 585      44.039  59.362  36.112  1.00 99.99
ATOM    881  HE1 TYR X 585      46.562  63.335  39.420  1.00 99.99
ATOM    882  HE2 TYR X 585      48.758  60.743  37.062  1.00 99.99
ATOM    883  HN  TYR X 585      42.667  61.383  37.689  1.00 99.99
ATOM    884  HD2 TYR X 585      46.924  59.219  37.036  1.00 99.99
ATOM    885  HD1 TYR X 585      44.737  61.809  39.387  1.00 99.99
ATOM    886  HB1 TYR X 585      44.870  58.484  38.234  1.00 99.99
ATOM    887  HB2 TYR X 585      43.938  59.591  38.992  1.00 99.99
ATOM    888  HH  TYR X 585      48.580  63.875  38.743  1.00 99.99
ATOM    889  N   TYR X 586      41.806  58.460  35.797  1.00  0.00
ATOM    890  CA  TYR X 586      40.401  58.030  35.729  1.00  0.00
ATOM    891  C   TYR X 586      39.803  56.839  36.484  1.00  0.00
ATOM    892  O   TYR X 586      40.257  55.705  36.621  1.00  0.00
ATOM    893  CB  TYR X 586      40.021  57.664  34.293  1.00  0.00
ATOM    894  CG  TYR X 586      39.139  58.686  33.612  1.00  0.00
ATOM    895  CD1 TYR X 586      39.671  59.868  33.117  1.00  0.00
ATOM    896  CD2 TYR X 586      37.775  58.464  33.469  1.00  0.00
ATOM    897  CE1 TYR X 586      38.872  60.808  32.494  1.00  0.00
ATOM    898  CE2 TYR X 586      36.960  59.392  32.849  1.00  0.00
ATOM    899  CZ  TYR X 586      37.522  60.572  32.360  1.00  0.00
ATOM    900  OH  TYR X 586      36.724  61.505  31.740  1.00  0.00
ATOM    901  HA  TYR X 586      39.813  58.883  35.989  1.00 99.99
ATOM    902  HE1 TYR X 586      39.274  61.657  32.140  1.00 99.99
ATOM    903  HE2 TYR X 586      35.983  59.228  32.749  1.00 99.99
ATOM    904  HN  TYR X 586      42.420  58.549  35.001  1.00 99.99
ATOM    905  HD2 TYR X 586      37.377  57.616  33.821  1.00 99.99
ATOM    906  HD1 TYR X 586      40.655  60.045  33.214  1.00 99.99
ATOM    907  HB1 TYR X 586      39.533  56.794  34.311  1.00 99.99
ATOM    908  HB2 TYR X 586      40.860  57.572  33.762  1.00 99.99
ATOM    909  HH  TYR X 586      35.766  61.267  31.888  1.00 99.99
ATOM    910  N   ARG X 587      38.639  57.058  37.069  1.00  0.00
ATOM    911  CA  ARG X 587      37.946  56.026  37.583  1.00  0.00
ATOM    912  C   ARG X 587      37.279  55.099  36.575  1.00  0.00
ATOM    913  O   ARG X 587      37.303  55.188  35.348  1.00  0.00
ATOM    914  CB  ARG X 587      36.816  56.534  38.481  1.00  0.00
ATOM    915  CG  ARG X 587      37.291  57.303  39.702  1.00  0.00
ATOM    916  CD  ARG X 587      37.970  56.384  40.704  1.00  0.00
ATOM    917  NE  ARG X 587      38.405  57.102  41.900  1.00  0.00
ATOM    918  CZ  ARG X 587      39.099  56.553  42.891  1.00  0.00
ATOM    919  NH1 ARG X 587      39.451  57.284  43.939  1.00  0.00
ATOM    920  NH2 ARG X 587      39.441  55.273  42.831  1.00  0.00
ATOM    921  HG1 ARG X 587      36.511  57.729  40.151  1.00 99.99
ATOM    922  HA  ARG X 587      38.557  55.423  38.174  1.00 99.99
ATOM    923  HE  ARG X 587      38.162  58.076  41.978  1.00 99.99
ATOM    924  HG2 ARG X 587      37.947  57.998  39.423  1.00 99.99
ATOM    925 HH22 ARG X 587      39.978  54.859  43.562  1.00 99.99
ATOM    926 HH21 ARG X 587      39.158  54.716  42.046  1.00 99.99
ATOM    927  HN  ARG X 587      38.361  58.069  37.072  1.00 99.99
ATOM    928  HD1 ARG X 587      38.763  55.974  40.260  1.00 99.99
ATOM    929  HD2 ARG X 587      37.320  55.675  40.964  1.00 99.99
ATOM    930 HH12 ARG X 587      39.995  56.860  44.679  1.00 99.99
ATOM    931 HH11 ARG X 587      39.184  58.240  44.004  1.00 99.99
ATOM    932  HB1 ARG X 587      36.291  55.748  38.795  1.00 99.99
ATOM    933  HB2 ARG X 587      36.237  57.138  37.941  1.00 99.99
ATOM    934  N   GLY X 588      36.584  54.065  37.056  1.00  0.00
ATOM    935  CA  GLY X 588      35.604  53.446  36.255  1.00  0.00
ATOM    936  C   GLY X 588      34.372  53.837  35.490  1.00  0.00
ATOM    937  O   GLY X 588      33.324  53.197  35.418  1.00  0.00
ATOM    938  HN  GLY X 588      36.836  53.793  38.021  1.00 99.99
ATOM    939  HA2 GLY X 588      36.196  52.791  35.522  1.00 99.99
ATOM    940  HA1 GLY X 588      35.285  52.517  36.848  1.00 99.99
ATOM    941  N   ARG X 589      34.376  54.983  34.810  1.00  0.00
ATOM    942  CA  ARG X 589      33.226  55.257  33.999  1.00  0.00
ATOM    943  C   ARG X 589      32.962  54.223  32.925  1.00  0.00
ATOM    944  O   ARG X 589      33.779  53.630  32.222  1.00  0.00
ATOM    945  CB  ARG X 589      33.385  56.598  33.280  1.00  0.00
ATOM    946  CG  ARG X 589      32.201  56.977  32.405  1.00  0.00
ATOM    947  CD  ARG X 589      30.966  57.265  33.243  1.00  0.00
ATOM    948  NE  ARG X 589      29.823  57.650  32.418  1.00  0.00
ATOM    949  CZ  ARG X 589      28.580  57.773  32.874  1.00  0.00
ATOM    950  NH1 ARG X 589      27.604  58.128  32.049  1.00  0.00
ATOM    951  NH2 ARG X 589      28.317  57.542  34.152  1.00  0.00
ATOM    952  HG1 ARG X 589      31.989  56.224  31.789  1.00 99.99
ATOM    953  HA  ARG X 589      32.399  55.310  34.602  1.00 99.99
ATOM    954  HE  ARG X 589      29.987  57.834  31.442  1.00 99.99
ATOM    955  HG2 ARG X 589      32.421  57.796  31.884  1.00 99.99
ATOM    956 HH22 ARG X 589      27.391  57.650  34.505  1.00 99.99
ATOM    957 HH21 ARG X 589      29.053  57.255  34.771  1.00 99.99
ATOM    958  HN  ARG X 589      35.189  55.571  34.918  1.00 99.99
ATOM    959  HD1 ARG X 589      31.185  58.008  33.870  1.00 99.99
ATOM    960  HD2 ARG X 589      30.740  56.441  33.755  1.00 99.99
ATOM    961 HH12 ARG X 589      26.666  58.237  32.411  1.00 99.99
ATOM    962 HH11 ARG X 589      27.787  58.285  31.085  1.00 99.99
ATOM    963  HB1 ARG X 589      34.193  56.547  32.701  1.00 99.99
ATOM    964  HB2 ARG X 589      33.501  57.308  33.968  1.00 99.99
ATOM    965  N   LYS X 590      31.682  53.927  32.725  1.00  0.00
ATOM    966  CA  LYS X 590      31.297  52.923  31.775  1.00  0.00
ATOM    967  C   LYS X 590      31.450  53.241  30.294  1.00  0.00
ATOM    968  O   LYS X 590      31.462  52.450  29.352  1.00  0.00
ATOM    969  CB  LYS X 590      29.817  52.572  31.937  1.00  0.00
ATOM    970  CG  LYS X 590      29.370  52.415  33.382  1.00  0.00
ATOM    971  CD  LYS X 590      27.887  52.098  33.470  1.00  0.00
ATOM    972  CE  LYS X 590      27.447  51.908  34.912  1.00  0.00
ATOM    973  NZ  LYS X 590      25.992  51.611  35.015  1.00  0.00
ATOM    974  HA  LYS X 590      31.840  52.057  31.969  1.00 99.99
ATOM    975  HE2 LYS X 590      27.967  51.148  35.313  1.00 99.99
ATOM    976  HE1 LYS X 590      27.649  52.745  35.428  1.00 99.99
ATOM    977  HG2 LYS X 590      29.886  51.669  33.804  1.00 99.99
ATOM    978  HG1 LYS X 590      29.550  53.265  33.874  1.00 99.99
ATOM    979  HZ1 LYS X 590      25.808  50.712  34.619  1.00 99.99
ATOM    980  HZ3 LYS X 590      25.721  51.615  35.977  1.00 99.99
ATOM    981  HZ2 LYS X 590      25.476  52.308  34.519  1.00 99.99
ATOM    982  HD1 LYS X 590      27.705  51.258  32.970  1.00 99.99
ATOM    983  HD2 LYS X 590      27.372  52.854  33.079  1.00 99.99
ATOM    984  HN  LYS X 590      31.016  54.474  33.303  1.00 99.99
ATOM    985  HB1 LYS X 590      29.647  51.711  31.460  1.00 99.99
ATOM    986  HB2 LYS X 590      29.276  53.300  31.519  1.00 99.99
ATOM    987  N   LYS X 591      31.588  54.518  29.953  1.00  0.00
ATOM    988  CA  LYS X 591      31.794  54.806  28.541  1.00  0.00
ATOM    989  C   LYS X 591      33.213  54.433  28.132  1.00  0.00
ATOM    990  O   LYS X 591      33.585  53.964  27.057  1.00  0.00
ATOM    991  CB  LYS X 591      31.580  56.295  28.261  1.00  0.00
ATOM    992  CG  LYS X 591      30.133  56.746  28.372  1.00  0.00
ATOM    993  CD  LYS X 591      29.993  58.230  28.077  1.00  0.00
ATOM    994  CE  LYS X 591      28.551  58.688  28.221  1.00  0.00
ATOM    995  NZ  LYS X 591      28.402  60.146  27.959  1.00  0.00
ATOM    996  HA  LYS X 591      31.148  54.261  27.998  1.00 99.99
ATOM    997  HE2 LYS X 591      27.981  58.177  27.572  1.00 99.99
ATOM    998  HE1 LYS X 591      28.237  58.488  29.154  1.00 99.99
ATOM    999  HG2 LYS X 591      29.580  56.232  27.717  1.00 99.99
ATOM   1000  HG1 LYS X 591      29.805  56.568  29.299  1.00 99.99
ATOM   1001  HZ1 LYS X 591      28.422  60.309  26.973  1.00 99.99
ATOM   1002  HZ3 LYS X 591      27.531  60.463  28.334  1.00 99.99
ATOM   1003  HZ2 LYS X 591      29.154  60.640  28.395  1.00 99.99
ATOM   1004  HD1 LYS X 591      30.289  58.403  27.144  1.00 99.99
ATOM   1005  HD2 LYS X 591      30.554  58.741  28.720  1.00 99.99
ATOM   1006  HN  LYS X 591      31.541  55.200  30.692  1.00 99.99
ATOM   1007  HB1 LYS X 591      31.899  56.486  27.334  1.00 99.99
ATOM   1008  HB2 LYS X 591      32.123  56.816  28.917  1.00 99.99
ATOM   1009  N   GLY X 592      34.185  54.620  29.010  1.00  0.00
ATOM   1010  CA  GLY X 592      35.491  54.427  28.685  1.00  0.00
ATOM   1011  C   GLY X 592      35.944  55.743  28.046  1.00  0.00
ATOM   1012  O   GLY X 592      36.780  56.546  28.459  1.00  0.00
ATOM   1013  HN  GLY X 592      33.824  54.926  29.957  1.00 99.99
ATOM   1014  HA2 GLY X 592      36.066  54.261  29.480  1.00 99.99
ATOM   1015  HA1 GLY X 592      35.618  53.703  28.014  1.00 99.99
SPDBVT        1.0000000000         0.0000000000         0.0000000000 
SPDBVT        0.0000000000         1.0000000000         0.0000000000 
SPDBVT        0.0000000000         0.0000000000         1.0000000000 
SPDBVT        0.0000000000         0.0000000000         0.0000000000 
SPDBVT        0.0000000000         0.0000000000         0.0000000000 
SPDBVV default;
SPDBVV     12.048013832248    1656.014291328371      20.000000000000
SPDBVV        1.0000000000         0.0000000000         0.0000000000 
SPDBVV        0.0000000000         1.0000000000         0.0000000000 
SPDBVV        0.0000000000         0.0000000000         1.0000000000 
SPDBVV       41.0000000000        68.9244995117        44.1129989624 
SPDBVV        0.0000000000         0.0000000000         0.0000000000 
SPDBVf 19 19 19 19 19 19 19 19 19 19 19 19 19 19 19 19 19 19 19 19
SPDBVf 19 19 19 19 19 19 19 19 19 19 19 19 19 19 19 19 19 19 19 19
SPDBVf 19 19 19 19 19 19 19 19 19 19 19 19 19 19 19 19 19 19 19 19
SPDBVf 19 19
SPDBVl 1.00 1.00 1.00 1.00 1.00 1.00 1.00 1.00 1.00 1.00 1.00 1.00 
SPDBVl 1.00 1.00 1.00 1.00 1.00 1.00 1.00 1.00 1.00 1.00 1.00 1.00 
SPDBVl 1.00 1.00 1.00 1.00 1.00 1.00 1.00 1.00 1.00 1.00 1.00 1.00 
SPDBVl 1.00 1.00 1.00 1.00 1.00 1.00 1.00 1.00 1.00 1.00 1.00 1.00 
SPDBVl 1.00 1.00 1.00 1.00 1.00 1.00 1.00 1.00 1.00 1.00 1.00 1.00 
SPDBVl 1.00 1.00 1.00 1.00 1.00 1.00 1.00 1.00 1.00 1.00 1.00 1.00 
SPDBVl 1.00 1.00 1.00 1.00 1.00 1.00 1.00 1.00 1.00 1.00 1.00 1.00 
SPDBVl 1.00 1.00 1.00 1.00 1.00 1.00 1.00 1.00 1.00 1.00 1.00 1.00 
SPDBVl 1.00 1.00 1.00 1.00 1.00 1.00 1.00 1.00 1.00 1.00 1.00 1.00 
SPDBVl 1.00 1.00 1.00 1.00 1.00 1.00 1.00 1.00 1.00 1.00 1.00 1.00 
SPDBVl 1.00 1.00 1.00 1.00 1.00 1.00 1.00 1.00 1.00 1.00 1.00 1.00 
SPDBVl 1.00 1.00 1.00 1.00 1.00 1.00 1.00 1.00 1.00 1.00 1.00 1.00 
SPDBVl 1.00 1.00 1.00 1.00 1.00 1.00 1.00 1.00 1.00 1.00 1.00 1.00 
SPDBVl 1.00 1.00 1.00 1.00 1.00 1.00 1.00 1.00 1.00 1.00 1.00 1.00 
SPDBVl 1.00 1.00 1.00 1.00 1.00 1.00 1.00 1.00 1.00 1.00 1.00 1.00 
SPDBVl 1.00 1.00 1.00 1.00 1.00 1.00 
SPDBVb 0.00 0.00 0.20
SPDBVg    64    64    64    64    64    64    64    64    64    64
SPDBVg    64    64    64    64    64    64    64    64    64    64
SPDBVg    64    64    64    64    64    64    64    64    64    64
SPDBVg    64    64    64    64    64    64    64    64    64    64
SPDBVg    64    64    64    64    64    64    64    64    64    64
SPDBVg    64    64    64    64    64    64    64    64    64    64
SPDBVg    64    64
SPDBVi        1 1 1 0 1 0 1 1 0 1 0 1 1 0  0
SPDBVp        0
END
